# Supplementary material for: Comparative Systems Analyses Reveal Molecular Signatures of Clinically tested Vaccine Adjuvants
Source: Sci Rep. 2016 Dec 13;6:39097. doi: 10.1038/srep39097 (PMC5153655; doi:10.1038/srep39097)
Supplement: Supplementary Table 1 [file srep39097-s1.xls]

## Sheet: CAF01_Brown
2000-2015 QIAGEN.
Categories	Diseases or Functions Annotation	p-Value	Molecules	# Molecules
Immunological Disease	systemic autoimmune syndrome	7,84E-18	FCGR3A/FCGR3B,IL1B,MYD88,S100A8,S100A9,SELPLG,SLPI	39
Hematological System Development and Function, Tissue Morphology	quantity of myeloid cells	7,80E-17	ADAM8,ALOX5,APP,CLEC4E,CLEC7A,CSF2RB,FES,FPR1,FPR2,HDC,IL1B,LCN2,MMP8,MXD1,MYD88,PILRA,S100A8,S100A9,SELPLG,SLFN12L,SOCS3,TLR2,TNFRSF1A,TYROBP	24
Cellular Movement, Immune Cell Trafficking	leukocyte migration	8,80E-17	ADAM8,ALOX5,AMICA1,ANXA1,APP,CHI3L1,CLEC4E,CLEC7A,CSF2RA,CSF2RB,FCGR3A/FCGR3B,FGR,FPR1,FPR2,HDC,HLA-A,HP,IL1B,LCN2,LILRB3,MMP8,MYD88,PLA2G7,RGS3,S100A8,S100A9,SELPLG,SLFN12L,SLPI,SOCS3,TLR2,TNFRSF1A,TYROBP,Wfdc17	34
Inflammatory Response	inflammatory response	1,73E-16	ADAM8,ALOX5,AMICA1,ANXA1,ANXA2,APP,CASP4,CEBPD,CLEC7A,CSF2RA,FGR,FPR1,FPR2,HP,IL1B,IRG1,LCN2,LILRB3,LILRB4,MEFV,MMP8,MYD88,PLA2G7,S100A8,S100A9,SELPLG,SLC11A1,SOCS3,TLR2,TNFRSF1A,TYROBP	31
Hematological System Development and Function, Tissue Morphology	quantity of granulocytes	6,03E-16	ADAM8,ALOX5,CLEC4E,CLEC7A,CSF2RB,FES,FPR1,FPR2,HDC,IL1B,LCN2,MMP8,MXD1,MYD88,PILRA,S100A8,S100A9,SELPLG,SLFN12L,SOCS3,TLR2,TNFRSF1A	22
Cellular Movement, Hematological System Development and Function, Immune Cell Trafficking, Inflammatory Response	chemotaxis of leukocytes	4,76E-15	ADAM8,ALOX5,AMICA1,ANXA1,APP,CSF2RA,FGR,FPR1,FPR2,HP,IL1B,LCN2,LILRB3,MYD88,PLA2G7,S100A8,S100A9,SELPLG,SOCS3,TLR2,TNFRSF1A	21
Infectious Disease, Respiratory Disease	viral respiratory infection	9,63E-15	ANXA1,CEBPD,CLEC4E,CSF2RB,FCGR3A/FCGR3B,FPR1,HP,LCN2,MSRA,MXD1,PYGL,S100A9,SLPI,TLR2	14
Infectious Disease, Respiratory Disease	infection of respiratory tract	1,28E-14	ALOX5,ANXA1,CEBPD,CLEC4E,CSF2RB,FCGR3A/FCGR3B,FPR1,HP,LCN2,MSRA,MXD1,PYGL,S100A9,SLPI,TLR2	15
Cellular Movement, Hematological System Development and Function, Immune Cell Trafficking, Inflammatory Response	chemotaxis of myeloid cells	1,55E-14	ALOX5,AMICA1,ANXA1,APP,CSF2RA,FGR,FPR1,FPR2,HP,IL1B,LCN2,LILRB3,MYD88,PLA2G7,S100A8,S100A9,SELPLG,TLR2,TNFRSF1A	19
Cellular Movement, Hematological System Development and Function, Immune Cell Trafficking, Inflammatory Response	chemotaxis of phagocytes	1,77E-14	ALOX5,AMICA1,ANXA1,APP,CSF2RA,FGR,FPR1,FPR2,HP,IL1B,LCN2,LILRB3,MYD88,PLA2G7,S100A8,S100A9,SELPLG,TLR2,TNFRSF1A	19
Cellular Movement, Hematological System Development and Function, Immune Cell Trafficking, Inflammatory Response	cell movement of neutrophils	7,42E-14	ALOX5,AMICA1,ANXA1,APP,CSF2RA,FGR,FPR1,FPR2,IL1B,LCN2,LILRB3,MMP8,MYD88,S100A8,S100A9,SELPLG,SOCS3,TLR2,TNFRSF1A	19
Infectious Disease, Respiratory Disease	severe acute respiratory syndrome	1,68E-13	CEBPD,CLEC4E,CSF2RB,FCGR3A/FCGR3B,FPR1,HP,LCN2,MSRA,MXD1,PYGL,S100A9,SLPI,TLR2	13
Cellular Movement	migration of cells	1,88E-13	ACTA2,ADAM8,ALOX5,AMICA1,ANXA1,ANXA2,APP,BMX,CHI3L1,CLEC4E,CLEC7A,CSF2RA,CSF2RB,FCGR3A/FCGR3B,FES,FGR,FPR1,FPR2,G6PD,HDC,HLA-A,HP,IGFBP6,IKBKAP,IL1B,LCN2,LILRB3,Marcks,MMP8,MTUS1,MYD88,PLA2G7,RGS3,S100A8,S100A9,SELPLG,SLFN12L,SLPI,SOCS3,TGFBI,TLR2,TNFRSF1A,TYROBP,Wfdc17	44
Cellular Movement	chemotaxis of cells	2,27E-13	ADAM8,ALOX5,AMICA1,ANXA1,ANXA2,APP,CSF2RA,FGR,FPR1,FPR2,HP,IL1B,LCN2,LILRB3,MYD88,PLA2G7,RGS3,S100A8,S100A9,SELPLG,SOCS3,TLR2,TNFRSF1A	23
Hematological System Development and Function, Inflammatory Response, Tissue Morphology	quantity of neutrophils	2,87E-13	CLEC4E,CLEC7A,FES,FPR1,HDC,IL1B,LCN2,MMP8,MYD88,PILRA,S100A8,S100A9,SELPLG,SLFN12L,SOCS3,TLR2,TNFRSF1A	17
Cell-To-Cell Signaling and Interaction, Hematological System Development and Function, Immune Cell Trafficking, Tissue Development	adhesion of immune cells	3,44E-13	ANXA1,APP,CD300LD,CSF2RB,FCGR3A/FCGR3B,FES,FGR,FPR1,FPR2,IL1B,LILRB3,MYD88,PILRA,S100A8,S100A9,SELPLG,TLR2,TNFRSF1A,Wfdc17	19
Hematological System Development and Function, Inflammatory Response, Tissue Morphology	quantity of phagocytes	3,51E-13	ADAM8,CLEC4D,CLEC4E,CLEC7A,FES,FPR1,FPR2,HDC,IL1B,LCN2,LILRB4,MMP8,MYD88,PILRA,S100A8,S100A9,SELPLG,SLFN12L,SOCS3,TLR2,TNFRSF1A,TYROBP	22
Cellular Function and Maintenance	function of phagocytes	4,27E-13	ALOX5,CD300LF,CHI3L1,CLEC4E,CLEC7A,CSF2RB,FES,FGR,FPR2,IL1B,LCN2,LILRB4,MYD88,PILRA,PRAM1,SLPI,TLR2,TNFRSF1A,TYROBP	19
Cellular Movement, Hematological System Development and Function, Immune Cell Trafficking, Inflammatory Response	chemotaxis of granulocytes	4,80E-13	ALOX5,AMICA1,ANXA1,APP,CSF2RA,FGR,FPR1,FPR2,IL1B,LCN2,LILRB3,S100A8,S100A9,SELPLG,TNFRSF1A	15
Cellular Movement, Hematological System Development and Function, Immune Cell Trafficking	cell movement of granulocytes	5,03E-13	ALOX5,AMICA1,ANXA1,APP,CSF2RA,FGR,FPR1,FPR2,IL1B,LCN2,LILRB3,MMP8,MYD88,PLA2G7,S100A8,S100A9,SELPLG,SOCS3,TLR2,TNFRSF1A	20
Cellular Movement	cell movement	6,82E-13	ACTA2,ADAM8,ALOX5,AMICA1,ANXA1,ANXA2,APP,BMX,CEBPD,CHI3L1,CLEC4E,CLEC7A,CSF2RA,CSF2RB,FCGR3A/FCGR3B,FES,FGL2,FGR,FPR1,FPR2,G6PD,HDC,HLA-A,HP,IGFBP6,IKBKAP,IL1B,LCN2,LILRB3,Marcks,MMP8,MTUS1,MYD88,PLA2G7,RGS3,S100A8,S100A9,SELPLG,SLFN12L,SLPI,SOCS3,TGFBI,TLR2,TNFRSF1A,TYROBP,Wfdc17	46
Cellular Movement, Hematological System Development and Function, Immune Cell Trafficking, Inflammatory Response	chemotaxis of neutrophils	1,24E-12	ALOX5,AMICA1,APP,CSF2RA,FGR,FPR1,FPR2,IL1B,LCN2,LILRB3,S100A8,S100A9,SELPLG,TNFRSF1A	14
Organismal Survival	morbidity or mortality	2,41E-12	APP,BMX,CASP4,CEBPD,CLEC4D,CLEC4E,FPR1,HLA-A,IL1B,MYD88,PILRA,PILRB,S100A9,SLPI,SOCS3,TLR2,TNFRSF1A	17
Hematological System Development and Function, Immune Cell Trafficking, Inflammatory Response, Tissue Development	accumulation of granulocytes	7,37E-12	ALOX5,FCGR3A/FCGR3B,HDC,IL1B,MMP8,MYD88,S100A8,S100A9,SELPLG,SLPI,TNFRSF1A	11
Cell-To-Cell Signaling and Interaction, Inflammatory Response	immune response of phagocytes	7,76E-12	ANXA1,APP,CSF2RB,FCGR3A/FCGR3B,FGR,FPR1,IL1B,LCN2,LILRB3,MYD88,S100A9,SIRPB1,TLR2,TYROBP	14
Cell-To-Cell Signaling and Interaction	response of myeloid cells	7,76E-12	ANXA1,APP,CSF2RB,FCGR3A/FCGR3B,FGR,FPR1,IL1B,LCN2,LILRB3,MYD88,S100A9,SIRPB1,TLR2,TYROBP	14
Cellular Movement, Hematological System Development and Function, Immune Cell Trafficking	cell movement of myeloid cells	8,80E-12	ALOX5,AMICA1,ANXA1,APP,CSF2RA,FGR,FPR1,FPR2,HP,IL1B,LCN2,LILRB3,MMP8,MYD88,PLA2G7,S100A8,S100A9,SELPLG,SOCS3,TLR2,TNFRSF1A,TYROBP	22
Cellular Movement, Hematological System Development and Function, Immune Cell Trafficking, Inflammatory Response	cell movement of phagocytes	9,43E-12	ALOX5,AMICA1,ANXA1,APP,CSF2RA,FGR,FPR1,FPR2,HP,IL1B,LCN2,LILRB3,MMP8,MYD88,PLA2G7,S100A8,S100A9,SELPLG,SOCS3,TLR2,TNFRSF1A,TYROBP	22
Cellular Movement, Hematological System Development and Function, Immune Cell Trafficking	cell movement of leukocytes	1,03E-11	ADAM8,ALOX5,AMICA1,ANXA1,APP,CSF2RA,FCGR3A/FCGR3B,FGR,FPR1,FPR2,HDC,HLA-A,HP,IL1B,LCN2,LILRB3,MMP8,MYD88,PLA2G7,S100A8,S100A9,SELPLG,SOCS3,TLR2,TNFRSF1A,TYROBP	26
Infectious Disease	Bacterial Infection	1,05E-11	APP,CASP4,CLEC4D,FCGR3A/FCGR3B,FES,FGR,FPR1,IL1B,IRG1,LCN2,LILRB3,MMP8,MYD88,PILRB,S100A9,SLC11A1,SLPI,TLR2,TNFRSF1A,Trim30a/Trim30d	20
Hematological System Development and Function, Tissue Morphology	quantity of leukocytes	1,76E-11	ADAM8,ALOX5,APP,CHI3L1,CLEC4D,CLEC4E,CLEC7A,CSF2RB,FES,FPR1,FPR2,HDC,HLA-A,IL1B,LCN2,LILRB3,LILRB4,MMP8,MXD1,MYD88,PILRA,S100A8,S100A9,SELPLG,SLFN12L,SOCS3,TGFBI,TLR2,TNFRSF1A,TYROBP	30
Cell-To-Cell Signaling and Interaction, Inflammatory Response	immune response of leukocytes	5,87E-11	ANXA1,APP,CSF2RB,FCGR3A/FCGR3B,FGR,FPR1,IL1B,LCN2,LILRB3,LILRB4,MYD88,S100A9,SIRPB1,TLR2,TNFRSF1A,TYROBP	16
Cellular Function and Maintenance	function of leukocytes	6,13E-11	ALOX5,CD300LF,CHI3L1,CLEC4E,CLEC7A,CSF2RB,FES,FGR,FPR2,HLA-A,IL1B,LCN2,LILRB3,LILRB4,MXD1,MYD88,PILRA,PRAM1,SLPI,TLR2,TNFRSF1A,TYROBP	22
Inflammatory Response	inflammation of organ	7,57E-11	ALOX5,ANXA1,APP,BMX,C10orf54,CASP4,CD300LF,CLEC4D,CLEC4E,CLEC7A,CSF2RA,CSF2RB,FCGR3A/FCGR3B,FGR,FPR2,GSR,HDC,HLA-A,HP,IL1B,LCN2,MMP8,MYD88,S100A11,S100A8,S100A9,SLPI,SOCS3,TLR2,TNFRSF1A,TYROBP	31
Cell-To-Cell Signaling and Interaction	response of granulocytes	9,84E-11	ANXA1,CSF2RB,FCGR3A/FCGR3B,FGR,FPR1,LCN2,LILRB3,MYD88,TLR2,TYROBP	10
Connective Tissue Disorders, Inflammatory Disease, Skeletal and Muscular Disorders	Rheumatic Disease	1,07E-10	ACTA2,ADAM8,ALOX5,ANXA1,BMX,CHI3L1,CLEC4D,CLEC4E,CSF2RB,FCGR3A/FCGR3B,FES,FPR2,GSR,HLA-A,HP,IL1B,IL1R2,LCN2,MEFV,MMP8,MYD88,RNF149,S100A8,S100A9,SLC11A1,SLFN12L,SOCS3,TLR2,TNFRSF1A,TYROBP	30
Cell-To-Cell Signaling and Interaction, Hematological System Development and Function, Immune Cell Trafficking, Tissue Development	adhesion of myeloid cells	1,12E-10	ANXA1,APP,CD300LD,FGR,FPR2,IL1B,S100A8,S100A9,SELPLG,TLR2	10
Cell-To-Cell Signaling and Interaction, Cellular Movement, Hematological System Development and Function, Immune Cell Trafficking	recruitment of leukocytes	1,18E-10	ALOX5,ANXA1,APP,CHI3L1,CLEC4E,CLEC7A,CSF2RB,FCGR3A/FCGR3B,HDC,IL1B,MYD88,SELPLG,SLFN12L,SLPI,TLR2,TNFRSF1A	16
Free Radical Scavenging	synthesis of reactive oxygen species	1,56E-10	ALOX5,APP,CLEC7A,FCGR3A/FCGR3B,FGR,FPR1,FPR2,G6PD,IL1B,IRG1,MTUS1,MYD88,PRAM1,S100A6,SELPLG,TLR2,TNFRSF1A,TYROBP	18
Free Radical Scavenging	production of reactive oxygen species	1,82E-10	ALOX5,APP,CLEC7A,FCGR3A/FCGR3B,FGR,FPR1,FPR2,G6PD,IL1B,IRG1,MTUS1,MYD88,PRAM1,SELPLG,TLR2,TYROBP	16
Endocrine System Disorders, Gastrointestinal Disease, Immunological Disease, Metabolic Disease	insulin-dependent diabetes mellitus	3,21E-10	ACTA2,AMICA1,ANXA1,CASP4,HLA-A,IL1B,IL1R2,LILRB3,LILRB4,PARP14,PILRB,RTP4,S100A6,SIRPB1,TGFBI,TLR2,TNFRSF1A,Trim30a/Trim30d,TYROBP	19
Inflammatory Response	immune response of cells	3,33E-10	ANXA1,APP,CLEC7A,CSF2RB,FCGR3A/FCGR3B,FGR,FPR1,IL1B,LCN2,LILRB3,LILRB4,MYD88,S100A8,S100A9,SIRPB1,SLC11A1,SOCS3,TLR2,TNFRSF1A,TYROBP	20
Cell-To-Cell Signaling and Interaction, Cellular Function and Maintenance, Inflammatory Response	phagocytosis of phagocytes	4,34E-10	ANXA1,APP,CSF2RB,FCGR3A/FCGR3B,FGR,IL1B,LCN2,MYD88,S100A9,SIRPB1,TLR2	11
Cell-To-Cell Signaling and Interaction, Cellular Function and Maintenance, Hematological System Development and Function, Inflammatory Response	phagocytosis of myeloid cells	4,73E-10	ANXA1,APP,CSF2RB,FCGR3A/FCGR3B,FGR,IL1B,LCN2,MYD88,S100A9,SIRPB1,TLR2	11
Hematological System Development and Function, Tissue Morphology	quantity of antigen presenting cells	5,72E-10	ADAM8,APP,CLEC4D,CLEC4E,FPR2,IL1B,LCN2,LILRB4,MYD88,SELPLG,SLFN12L,SOCS3,TLR2,TNFRSF1A,TYROBP	15
Antimicrobial Response, Inflammatory Response	antimicrobial response	7,52E-10	CLEC7A,FGR,HLA-A,Ifitm1,IFITM2,LCN2,MYD88,S100A8,S100A9,SLC11A1,SOCS3,Tlr13,TLR2,TNFRSF1A	14
Immunological Disease	hypersensitive reaction	1,25E-09	ALOX5,ANXA1,CASP4,CD300LF,CLEC4D,CLEC4E,CSF2RA,CSF2RB,FGR,HLA-A,IL1B,LILRB4,PLA2G7,S100A11,S100A8,S100A9,TLR2,TNFRSF1A	18
Cell-To-Cell Signaling and Interaction, Hematological System Development and Function	activation of blood cells	1,32E-09	ANXA1,ANXA2,APP,CD300LD,CD300LF,CLEC7A,CSF2RB,FCGR3A/FCGR3B,FPR1,HLA-A,IL1B,LCN2,LILRB3,MGST1,MYD88,SELPLG,SLC11A1,SLPI,TLR2,TNFRSF1A,TYROBP	21
Inflammatory Disease, Inflammatory Response, Neurological Disease	Encephalitis	1,44E-09	ALOX5,APP,C10orf54,CASP4,CD300LF,CLEC4D,CLEC4E,FCGR3A/FCGR3B,HDC,HLA-A,IL1B,MMP8,MYD88,TNFRSF1A,TYROBP	15
Connective Tissue Disorders, Immunological Disease, Inflammatory Disease, Skeletal and Muscular Disorders	rheumatoid arthritis	1,54E-09	ADAM8,ALOX5,ANXA1,CHI3L1,CLEC4D,CLEC4E,CSF2RB,FCGR3A/FCGR3B,FES,FPR2,GSR,HLA-A,HP,IL1B,IL1R2,MEFV,RNF149,S100A8,S100A9,SLFN12L,SOCS3,TLR2,TNFRSF1A	23
Inflammatory Disease	chronic inflammatory disorder	1,55E-09	ADAM8,ALOX5,ANXA1,APP,CHI3L1,CLEC4D,CLEC4E,CSF2RA,CSF2RB,FCGR3A/FCGR3B,FES,FPR2,GSR,HLA-A,HP,IL1B,IL1R2,LCN2,MEFV,RNF149,S100A8,S100A9,SLFN12L,SLPI,SOCS3,TLR2,TNFRSF1A	27
Cell-To-Cell Signaling and Interaction, Hematological System Development and Function, Immune Cell Trafficking, Inflammatory Response	activation of leukocytes	1,65E-09	ANXA1,ANXA2,APP,CD300LD,CD300LF,CLEC7A,CSF2RB,FCGR3A/FCGR3B,FPR1,HLA-A,IL1B,LCN2,LILRB3,MGST1,MYD88,SLC11A1,SLPI,TLR2,TNFRSF1A,TYROBP	20
Cell-To-Cell Signaling and Interaction, Hematological System Development and Function, Immune Cell Trafficking, Inflammatory Response	activation of phagocytes	2,06E-09	ANXA2,APP,CD300LD,CD300LF,FPR1,IL1B,LCN2,LILRB3,MYD88,SLC11A1,SLPI,TLR2,TNFRSF1A,TYROBP	14
Cell-To-Cell Signaling and Interaction, Hematological System Development and Function, Immune Cell Trafficking, Tissue Development	adhesion of granulocytes	2,06E-09	ANXA1,CD300LD,FGR,FPR2,IL1B,S100A8,S100A9,SELPLG,TLR2	9
Connective Tissue Disorders, Inflammatory Disease, Skeletal and Muscular Disorders	arthritis	2,32E-09	ADAM8,ALOX5,ANXA1,BMX,CHI3L1,CLEC4D,CLEC4E,CSF2RB,FCGR3A/FCGR3B,FES,FPR2,GSR,HLA-A,HP,IL1B,IL1R2,MEFV,MYD88,RNF149,S100A8,S100A9,SLC11A1,SLFN12L,SOCS3,TLR2,TNFRSF1A,TYROBP	27
Cellular Movement, Hematological System Development and Function, Immune Cell Trafficking, Inflammatory Response	migration of phagocytes	2,66E-09	ANXA1,APP,FGR,FPR1,FPR2,IL1B,MYD88,S100A8,S100A9,SELPLG,TLR2,TNFRSF1A,TYROBP	13
Cellular Movement, Hematological System Development and Function, Immune Cell Trafficking, Inflammatory Response	migration of neutrophils	6,04E-09	ANXA1,FGR,FPR1,IL1B,MYD88,S100A8,S100A9,SELPLG,TNFRSF1A	9
Cell-To-Cell Signaling and Interaction, Cellular Function and Maintenance, Inflammatory Response	phagocytosis of cells	6,06E-09	ANXA1,APP,CLEC7A,CSF2RB,FCGR3A/FCGR3B,FGR,IL1B,LCN2,MYD88,S100A9,SIRPB1,SLC11A1,TLR2	13
Inflammatory Response	inflammation of body region	6,27E-09	ALOX5,ANXA1,APP,C10orf54,CASP4,CD300LF,CLEC4D,CLEC4E,CLEC7A,CSF2RB,FCGR3A/FCGR3B,FPR2,HDC,HLA-A,HP,IL1B,LCN2,MMP8,MYD88,S100A8,SLPI,SOCS3,TLR2,TNFRSF1A,TYROBP	25
Cellular Function and Maintenance, Hematological System Development and Function	function of myeloid cells	7,02E-09	ALOX5,CLEC4E,CLEC7A,CSF2RB,FES,FGR,IL1B,MYD88,PILRA,PRAM1,SLPI,TLR2,TNFRSF1A	13
Infectious Disease	infection of mammalia	8,08E-09	CLEC4D,CLEC4E,CLEC7A,CSF2RB,FES,FGR,FPR1,IL1B,LCN2,MMP8,MYD88,PILRB,SLC11A1,SLPI,TLR2,TNFRSF1A	16
Cell-To-Cell Signaling and Interaction, Cellular Movement, Hematological System Development and Function, Immune Cell Trafficking	recruitment of myeloid cells	9,85E-09	ALOX5,ANXA1,APP,CHI3L1,CLEC4E,CSF2RB,FCGR3A/FCGR3B,IL1B,MYD88,SLPI,TLR2,TNFRSF1A	12
Cellular Function and Maintenance	function of antigen presenting cells	1,03E-08	CHI3L1,CLEC4E,CLEC7A,CSF2RB,FES,FGR,FPR2,IL1B,MYD88,SLPI,TLR2,TNFRSF1A,TYROBP	13
Cellular Compromise, Inflammatory Response	degranulation of cells	1,16E-08	ANXA1,CD300LD,FCGR3A/FCGR3B,FES,FGR,FPR1,IL1B,LILRB3,LILRB4,PILRA,PRAM1,TLR2	12
Cell Death and Survival	apoptosis of tumor cell lines	1,29E-08	ALOX5,ANXA2,APP,BMX,CASP4,CEBPD,CSF2RA,CSF2RB,CSTA,EMILIN2,FGR,G6PD,IGFBP6,IL1B,LCN2,MXD1,MYD88,PARP14,PLA2G7,RGS3,S100A11,S100A6,S100A8,S100A9,SLPI,SOCS3,TLR2,TNFRSF1A,TPD52	29
Cell-To-Cell Signaling and Interaction	activation of cells	2,03E-08	ANXA1,ANXA2,APP,CD300LD,CD300LF,CLEC7A,CSF2RB,FCGR3A/FCGR3B,FPR1,FPR2,HLA-A,IL1B,LCN2,LILRB3,LILRB4,MGST1,MYD88,SELPLG,SLC11A1,SLPI,TLR2,TNFRSF1A,TYROBP	23
Gastrointestinal Disease, Inflammatory Disease, Inflammatory Response	ulcerative colitis	2,03E-08	ALOX5,ANXA1,IL1B,LCN2,S100A8,SLPI,SOCS3,TLR2,TNFRSF1A	9
Cell-To-Cell Signaling and Interaction, Cellular Movement, Hematological System Development and Function, Immune Cell Trafficking, Inflammatory Response	recruitment of phagocytes	3,04E-08	ALOX5,ANXA1,APP,CHI3L1,CLEC4E,FCGR3A/FCGR3B,IL1B,MYD88,SLFN12L,SLPI,TLR2,TNFRSF1A	12
Cellular Movement, Hematological System Development and Function, Immune Cell Trafficking	cell movement of mononuclear leukocytes	3,20E-08	ADAM8,ALOX5,ANXA1,APP,FPR1,FPR2,HDC,HLA-A,HP,IL1B,MYD88,PLA2G7,SELPLG,SOCS3,TLR2,TNFRSF1A	16
Cell-To-Cell Signaling and Interaction, Hematological System Development and Function, Immune Cell Trafficking, Inflammatory Response	activation of myeloid cells	3,34E-08	ANXA2,APP,CD300LD,CD300LF,FPR1,IL1B,LCN2,LILRB3,MYD88,SLC11A1,TLR2,TYROBP	12
Inflammatory Response	inflammatory response of cells	4,20E-08	APP,IL1B,MYD88,S100A8,S100A9,TLR2	6
Cell Death and Survival	necrosis	4,47E-08	ADAM8,ALOX5,ANXA1,ANXA2,APP,BMX,CASP4,CD300LD,CEBPD,CHI3L1,CSF2RA,CSF2RB,CSTA,EMILIN2,FCGR3A/FCGR3B,FES,FGL2,FGR,G6PD,GSR,IGFBP6,IKBKAP,IL1B,LCN2,LILRB3,MEFV,MMP8,MXD1,MYD88,PARP14,PLA2G7,RGS3,S100A11,S100A6,S100A8,S100A9,SLPI,SOCS3,SVIL,TLR2,TNFRSF1A,TPD52,TXNL4B,TYROBP	44
Hematological System Development and Function, Immune Cell Trafficking, Inflammatory Response, Tissue Development	accumulation of neutrophils	5,50E-08	FCGR3A/FCGR3B,IL1B,MYD88,S100A8,S100A9,SELPLG,SLPI	7
Cell-To-Cell Signaling and Interaction, Cellular Movement, Hematological System Development and Function, Immune Cell Trafficking	recruitment of granulocytes	5,57E-08	ALOX5,ANXA1,CHI3L1,CLEC4E,CSF2RB,FCGR3A/FCGR3B,IL1B,MYD88,SLPI,TLR2,TNFRSF1A	11
Protein Synthesis	quantity of cytokine	5,81E-08	ALOX5,CASP4,CLEC4D,CLEC4E,CLEC7A,HDC,IL1B,MYD88,PILRB,S100A9,SOCS3,TLR2,TNFRSF1A	13
Hematological System Development and Function, Immune Cell Trafficking, Inflammatory Response, Tissue Development	accumulation of leukocytes	7,30E-08	ALOX5,FCGR3A/FCGR3B,HDC,IL1B,MMP8,MYD88,S100A8,S100A9,SELPLG,SLPI,TNFRSF1A,TYROBP	12
Dermatological Diseases and Conditions, Inflammatory Disease, Inflammatory Response	Dermatitis	7,59E-08	ANXA1,BMX,CD300LF,CSF2RA,CSF2RB,FGR,GSR,IL1B,MYD88,S100A11,S100A8,S100A9,SLPI,SOCS3,TLR2,TNFRSF1A	16
Cellular Development, Hematological System Development and Function, Hematopoiesis	differentiation of macrophages	8,41E-08	ALOX5,APP,CSF2RA,CSF2RB,FES,MYD88,SOCS3,TLR2,TYROBP	9
Cell Death and Survival	apoptosis of phagocytes	8,83E-08	ADAM8,ANXA1,CASP4,IL1B,LCN2,MEFV,MMP8,MYD88,TLR2,TNFRSF1A	10
Dermatological Diseases and Conditions, Inflammatory Disease	Acne	1,02E-07	ALOX5,G6PD,IL1B,IL1R2,MMP8,S100A9,SELPLG,TLR2	8
Tissue Morphology	quantity of cells	1,03E-07	ADAM8,ALOX5,ANXA1,APP,CHI3L1,CLEC4D,CLEC4E,CLEC7A,CSF2RB,DFNA5,FES,FPR1,FPR2,HDC,HLA-A,IGFBP6,IKBKAP,IL1B,LCN2,LILRB3,LILRB4,LOC102637129/S100a11,MMP8,MXD1,MYD88,PILRA,S100A8,S100A9,SELPLG,SLFN12L,SOCS3,TGFBI,TLR2,TNFRSF1A,TYROBP	35
Cell Death and Survival	apoptosis of myeloid cells	1,11E-07	ADAM8,ANXA1,CASP4,IL1B,LCN2,MEFV,MMP8,MYD88,TLR2,TNFRSF1A	10
Cell-To-Cell Signaling and Interaction, Cellular Movement, Hematological System Development and Function, Immune Cell Trafficking, Inflammatory Response	recruitment of neutrophils	1,11E-07	ALOX5,ANXA1,CHI3L1,CLEC4E,FCGR3A/FCGR3B,IL1B,MYD88,SLPI,TLR2,TNFRSF1A	10
Metabolic Disease	glucose metabolism disorder	1,19E-07	ACTA2,AMICA1,ANXA1,ANXA11,APP,CASP4,CEBPD,CHI3L1,G6PD,HDC,HLA-A,IL1B,IL1R2,LCN2,LILRB3,LILRB4,MYD88,PARP14,PILRB,RTP4,S100A6,SIRPB1,SOCS3,TGFBI,TLR2,TNFRSF1A,Trim30a/Trim30d,TYROBP	28
Cellular Movement	infiltration of cells	1,22E-07	ANXA1,APP,CSF2RB,FGL2,FPR2,HLA-A,IL1B,MMP8,MYD88,PLA2G7,S100A9,SELPLG,SOCS3,TLR2,TNFRSF1A	15
Immunological Disease	allergy	1,33E-07	ALOX5,ANXA1,CD300LF,CSF2RA,CSF2RB,FGR,HDC,IL1B,LILRB4,PLA2G7,S100A11,S100A8,S100A9,TLR2,TNFRSF1A	15
Cellular Development, Connective Tissue Development and Function, Embryonic Development, Organ Development, Organismal Development, Skeletal and Muscular System Development and Function, Tissue Development	differentiation of osteoclasts	1,48E-07	ADAM8,ALOX5,CD300LF,LILRB3,LILRB4,MYD88,PILRB,SOCS3,TLR2,TYROBP	10
Gastrointestinal Disease, Inflammatory Disease	Inflammatory Bowel Disease	1,50E-07	ALOX5,ANXA1,APP,CSF2RA,CSF2RB,IL1B,LCN2,S100A8,SLPI,SOCS3,TLR2,TNFRSF1A	12
Cell-To-Cell Signaling and Interaction	response of neuroglia	1,51E-07	APP,IL1B,LILRB3,S100A9,TLR2	5
Cellular Movement, Hematological System Development and Function, Immune Cell Trafficking	homing of mononuclear leukocytes	1,56E-07	ADAM8,ANXA1,FPR1,FPR2,HP,IL1B,PLA2G7,SELPLG,SOCS3,TLR2	10
Cellular Development, Hematological System Development and Function, Hematopoiesis	differentiation of antigen presenting cells	1,94E-07	ALOX5,APP,CSF2RA,CSF2RB,FES,LILRB3,MYD88,SOCS3,TLR2,TYROBP	10
Cell-To-Cell Signaling and Interaction, Cellular Function and Maintenance, Hematological System Development and Function, Inflammatory Response	phagocytosis by macrophages	2,01E-07	ANXA1,APP,FGR,IL1B,MYD88,S100A9,SIRPB1,TLR2	8
Cell Death and Survival	cell death of leukemia cell lines	2,29E-07	CEBPD,CSF2RA,CSF2RB,EMILIN2,FGR,MEFV,PLA2G7,RGS3,S100A8,S100A9,SOCS3,TLR2,TNFRSF1A	13
Cell-To-Cell Signaling and Interaction, Hematological System Development and Function, Inflammatory Response	immune response of neutrophils	2,52E-07	CSF2RB,FCGR3A/FCGR3B,FGR,FPR1,LCN2,LILRB3,TYROBP	7
Free Radical Scavenging	production of superoxide	2,55E-07	ALOX5,APP,FGR,IL1B,MTUS1,MYD88,TLR2,TYROBP	8
Endocrine System Disorders, Gastrointestinal Disease, Metabolic Disease	diabetes mellitus	2,79E-07	ACTA2,AMICA1,ANXA1,ANXA11,CASP4,CEBPD,CHI3L1,HLA-A,IL1B,IL1R2,LCN2,LILRB3,LILRB4,PARP14,PILRB,RTP4,S100A6,SIRPB1,SOCS3,TGFBI,TLR2,TNFRSF1A,Trim30a/Trim30d,TYROBP	24
Gastrointestinal Disease, Inflammatory Disease	Crohn's disease	2,80E-07	ALOX5,ANXA1,APP,CSF2RA,CSF2RB,S100A8,SLPI,SOCS3,TLR2,TNFRSF1A	10
Cell Death and Survival	cell death of tumor cell lines	2,80E-07	ALOX5,ANXA2,APP,BMX,CASP4,CEBPD,CSF2RA,CSF2RB,CSTA,EMILIN2,FGR,G6PD,IGFBP6,IL1B,LCN2,MEFV,MXD1,MYD88,PARP14,PLA2G7,RGS3,S100A11,S100A6,S100A8,S100A9,SLPI,SOCS3,SVIL,TLR2,TNFRSF1A,TPD52	31
Immunological Disease	immediate hypersensitivity	2,82E-07	ALOX5,ANXA1,CD300LF,CSF2RA,CSF2RB,FGR,LILRB4,PLA2G7,S100A11,S100A8,S100A9,TLR2,TNFRSF1A	13
Cell-To-Cell Signaling and Interaction, Hematological System Development and Function, Immune Cell Trafficking, Inflammatory Response	activation of antigen presenting cells	2,84E-07	ANXA2,APP,HLA-A,IL1B,LCN2,MYD88,SLC11A1,SLPI,TLR2,TNFRSF1A,TYROBP	11
Cancer	benign neoplasia	3,24E-07	ACTA2,ANXA1,ANXA2,APP,CEBPD,CSF2RB,FPR2,HP,LCN2,MGST1,MMP8,PLA2G7,PPP1R3D,S100A11,S100A8,S100A9,SLPI,SOCS3,TLR2,TNFRSF1A	20
Cellular Movement, Hematological System Development and Function, Immune Cell Trafficking, Inflammatory Response	chemotaxis of mononuclear leukocytes	3,36E-07	ADAM8,ANXA1,FPR1,FPR2,HP,IL1B,PLA2G7,SOCS3,TLR2	9
Cell Signaling, Small Molecule Biochemistry	synthesis of nitric oxide	4,17E-07	ALOX5,APP,ARG2,G6PD,HDC,IL1B,IL1R2,MYD88,SOCS3,TLR2,TNFRSF1A	11
Protein Synthesis	quantity of interleukin	5,07E-07	CASP4,CLEC4D,CLEC4E,CLEC7A,IL1B,MYD88,PILRB,TLR2,TNFRSF1A	9
Cell-To-Cell Signaling and Interaction, Cellular Function and Maintenance, Hematological System Development and Function, Inflammatory Response	phagocytosis by microglia	5,35E-07	APP,IL1B,S100A9,TLR2	4
Organismal Survival	mortality	5,36E-07	APP,BMX,CEBPD,IL1B,MYD88,SLPI,SOCS3,TLR2,TNFRSF1A	9
Lipid Metabolism, Small Molecule Biochemistry	biosynthesis of polyunsaturated fatty acids	5,57E-07	ALOX5,ANXA1,APP,CLEC7A,FGR,FPR1,IL1B,IL1R2,MYD88,TLR2	10
Infectious Disease, Organismal Injury and Abnormalities	septic shock	7,08E-07	ANXA1,CASP4,FCGR3A/FCGR3B,IL1B,MYD88,S100A9,TLR2,TNFRSF1A,Trim30a/Trim30d	9
Cellular Movement	extravasation	7,22E-07	ADAM8,HDC,IL1B,LCN2,LILRB4,S100A9,TLR2	7
Molecular Transport	secretion of molecule	7,74E-07	ALOX5,ANXA1,APP,CASP4,CLEC4E,FGR,FPR1,FPR2,HDC,IL1B,MYD88,S100A8,S100A9,SOCS3,TLR2,TPD52	16
Hematological System Development and Function, Immune Cell Trafficking, Inflammatory Response, Tissue Development	accumulation of phagocytes	8,09E-07	FCGR3A/FCGR3B,IL1B,MYD88,S100A8,S100A9,SELPLG,SLPI,TYROBP	8
Cell-To-Cell Signaling and Interaction, Inflammatory Response	immune response of antigen presenting cells	8,33E-07	ANXA1,APP,FGR,IL1B,LILRB4,MYD88,S100A9,SIRPB1,TLR2	9
Connective Tissue Disorders, Immunological Disease, Inflammatory Disease, Skeletal and Muscular Disorders	juvenile rheumatoid arthritis	8,64E-07	ALOX5,FES,FPR2,GSR,HP,IL1B,S100A8,S100A9	8
Inflammatory Disease, Respiratory Disease	Asthma	8,79E-07	ACTA2,ALOX5,ANXA1,ARG2,CHI3L1,FCGR3A/FCGR3B,PLA2G7,SOCS3,TLR2	9
Cell-To-Cell Signaling and Interaction, Cellular Movement, Hematological System Development and Function, Immune Cell Trafficking, Inflammatory Response	recruitment of macrophages	9,36E-07	ANXA1,APP,CLEC4E,IL1B,MYD88,SLFN12L,TLR2	7
Cell Death and Survival	apoptosis of macrophages	1,02E-06	ADAM8,CASP4,LCN2,MEFV,MYD88,TLR2,TNFRSF1A	7
Connective Tissue Disorders, Inflammatory Disease, Skeletal and Muscular Disorders	Osteitis	1,10E-06	ALOX5,ANXA1,S100A8,S100A9,TNFRSF1A	5
Gastrointestinal Disease, Inflammatory Disease, Inflammatory Response	colitis	1,12E-06	ALOX5,ANXA1,FPR2,IL1B,LCN2,MYD88,S100A8,SLPI,SOCS3,TLR2,TNFRSF1A	11
Cell Death and Survival	cell death of blood cells	1,14E-06	ADAM8,ANXA1,APP,CASP4,CHI3L1,CSF2RA,CSF2RB,FCGR3A/FCGR3B,IL1B,LCN2,MEFV,MMP8,MXD1,MYD88,PARP14,TLR2,TNFRSF1A,TYROBP	18
Dermatological Diseases and Conditions	psoriasis	1,25E-06	ACTA2,ANXA1,ANXA2,CASP4,CEBPD,CLEC7A,CSTA,FCGR3A/FCGR3B,IL1B,LCN2,RTP4,S100A11,S100A8,S100A9,SLPI,TLR2	16
Cell Signaling, Molecular Transport, Vitamin and Mineral Metabolism	mobilization of Ca2+	1,28E-06	ANXA1,BMX,FCGR3A/FCGR3B,FPR1,FPR2,HLA-A,LILRB3,LILRB4,MYD88,PILRA,RGS3,TLR2	12
Cell-To-Cell Signaling and Interaction, Hematological System Development and Function, Immune Cell Trafficking, Inflammatory Response, Tissue Development	adhesion of neutrophils	1,46E-06	ANXA1,IL1B,S100A8,S100A9,SELPLG,TLR2	6
Lipid Metabolism, Small Molecule Biochemistry	metabolism of eicosanoid	1,48E-06	ALOX5,ANXA1,CLEC7A,FGR,FPR1,IL1B,IL1R2,MYD88,TLR2,TNFRSF1A	10
Cellular Movement, Hematological System Development and Function, Immune Cell Trafficking, Inflammatory Response	cell movement of monocytes	1,52E-06	ANXA1,APP,FPR1,FPR2,HP,IL1B,PLA2G7,TNFRSF1A	8
Cell Death and Survival	apoptosis of microglia	1,60E-06	CASP4,LCN2,MYD88,TLR2	4
Cellular Development, Hematological System Development and Function, Hematopoiesis	differentiation of phagocytes	1,74E-06	ALOX5,APP,CSF2RA,CSF2RB,FES,LILRB3,MYD88,SOCS3,TLR2,TYROBP	10
Lipid Metabolism, Small Molecule Biochemistry	synthesis of leukotriene	1,80E-06	ALOX5,ANXA1,FGR,FPR1,MYD88,TLR2	6
Cell Death and Survival	cell death	1,86E-06	ADAM8,ALOX5,ANXA1,ANXA2,APP,ARG2,BMX,CASP4,CD300LD,CEBPD,CHI3L1,CSF2RA,CSF2RB,CSTA,EMILIN2,FCGR3A/FCGR3B,FES,FGL2,FGR,G6PD,GSR,HLA-A,HP,IGFBP6,IKBKAP,IL1B,LCN2,LILRB3,MEFV,MMP8,MXD1,MYD88,PARP14,PLA2G7,RGS3,S100A11,S100A6,S100A8,S100A9,SLC40A1,SLPI,SOCS3,SVIL,TLR2,TNFRSF1A,TPD52,TXNL4B,TYROBP	48
Cell Death and Survival	cell death of antigen presenting cells	2,05E-06	ADAM8,CASP4,IL1B,LCN2,MEFV,MYD88,TLR2,TNFRSF1A	8
Cellular Movement, Hematological System Development and Function, Immune Cell Trafficking	infiltration of leukocytes	2,28E-06	ANXA1,APP,FPR2,HLA-A,IL1B,MMP8,MYD88,PLA2G7,S100A9,SELPLG,SOCS3,TLR2,TNFRSF1A	13
Cellular Function and Maintenance, Hematological System Development and Function	function of macrophages	2,37E-06	CLEC4E,CLEC7A,FES,FGR,IL1B,MYD88,SLPI,TLR2,TNFRSF1A	9
Antimicrobial Response, Inflammatory Response	antiviral response	2,57E-06	FGR,HLA-A,Ifitm1,IFITM2,LCN2,MYD88,SOCS3,Tlr13	8
Cell-To-Cell Signaling and Interaction, Inflammatory Response	inflammatory response of endothelial cells	2,63E-06	S100A8,S100A9,TLR2	3
Free Radical Scavenging, Molecular Transport	secretion of reactive oxygen species	2,63E-06	APP,FPR1,FPR2	3
Cellular Compromise, Inflammatory Response	degranulation of phagocytes	2,72E-06	ANXA1,CD300LD,FES,FGR,IL1B,LILRB4,PRAM1,TLR2	8
Infectious Disease	sepsis	2,72E-06	ANXA1,FCGR3A/FCGR3B,IL1B,IL1R2,IRG1,LCN2,SOCS3,TNFRSF1A	8
Cell Death and Survival	apoptosis of leukemia cell lines	2,79E-06	CEBPD,CSF2RA,CSF2RB,FGR,PLA2G7,RGS3,S100A8,S100A9,SOCS3,TLR2,TNFRSF1A	11
Cellular Function and Maintenance, Hematological System Development and Function	function of granulocytes	2,96E-06	ALOX5,CLEC7A,CSF2RB,FGR,MYD88,PILRA,PRAM1	7
Cellular Movement, Hematological System Development and Function, Immune Cell Trafficking, Inflammatory Response	chemotaxis of monocytes	3,27E-06	ANXA1,FPR1,FPR2,HP,IL1B,PLA2G7	6
Cellular Compromise	respiratory burst	3,27E-06	CLEC4D,FGR,FPR1,LILRB3,SLC11A1,TYROBP	6
Cardiovascular Disease	occlusion of artery	3,37E-06	ALOX5,APP,ARG2,CSF2RB,FCGR3A/FCGR3B,FPR1,IL1B,LCN2,MMP8,MSRA,MYD88,PLA2G7,S100A8,S100A9,SOCS3,TLR2,TNFRSF1A	17
Cellular Function and Maintenance	function of dendritic cells	3,64E-06	CHI3L1,CLEC7A,CSF2RB,FPR2,MYD88,TLR2,TYROBP	7
Cell Signaling, Cellular Function and Maintenance, Molecular Transport, Vitamin and Mineral Metabolism	flux of Ca2+	3,93E-06	ANXA1,APP,CLEC7A,FCGR3A/FCGR3B,FGR,FPR1,FPR2,IL1B,LILRB3,TLR2	10
Cancer	head and neck neoplasia	4,18E-06	ACTA2,ADAM8,ALOX5,ANXA1,ANXA2,C10orf54,CEBPD,CHI3L1,CSF2RB,CSTA,EMILIN2,FCGR3A/FCGR3B,FPR2,GSR,HLA-A,HP,IGFBP6,IKBKAP,IL1B,LILRB3,MRGPRX3,PILRB,PLA2G7,RNF149,RUFY4,S100A11,S100A8,S100A9,SELPLG,SIRPB1,SLC16A3,SLPI,SOCS3,TGFBI,TNFRSF1A,TYROBP	36
Lipid Metabolism, Small Molecule Biochemistry	synthesis of eicosanoid	4,41E-06	ALOX5,ANXA1,CLEC7A,FGR,FPR1,IL1B,IL1R2,MYD88,TLR2	9
Cell-To-Cell Signaling and Interaction	binding of cells	4,74E-06	ANXA2,APP,CLEC7A,CSF2RB,FCGR3A/FCGR3B,FGR,FPR1,HLA-A,IL1B,IL1R2,RGS3,S100A9,SELPLG,TLR2	14
Cellular Movement, Hematological System Development and Function, Immune Cell Trafficking	mobilization of myeloid cells	4,79E-06	ALOX5,APP,FPR1,IL1B	4
Cell Death and Survival	apoptosis	4,79E-06	ADAM8,ALOX5,ANXA1,ANXA2,APP,ARG2,BMX,CASP4,CEBPD,CHI3L1,CSF2RA,CSF2RB,CSTA,EMILIN2,FCGR3A/FCGR3B,FES,FGR,G6PD,IGFBP6,IKBKAP,IL1B,LCN2,MEFV,MMP8,MXD1,MYD88,PARP14,PLA2G7,RGS3,S100A11,S100A6,S100A8,S100A9,SLC40A1,SLPI,SOCS3,TLR2,TNFRSF1A,TPD52,TYROBP	40
Cardiovascular Disease	atherosclerosis	5,07E-06	ALOX5,APP,ARG2,IL1B,LCN2,MMP8,MSRA,MYD88,PLA2G7,S100A8,S100A9,SOCS3,TLR2,TNFRSF1A	14
Cellular Movement, Hematological System Development and Function, Immune Cell Trafficking, Inflammatory Response	infiltration by neutrophils	5,40E-06	ANXA1,FPR2,IL1B,MMP8,MYD88,SOCS3,TLR2,TNFRSF1A	8
Cell Death and Survival	apoptosis of blood cells	6,48E-06	ADAM8,ANXA1,CASP4,CHI3L1,CSF2RA,FCGR3A/FCGR3B,IL1B,LCN2,MEFV,MMP8,MXD1,MYD88,TLR2,TNFRSF1A	14
Cellular Movement, Hematological System Development and Function, Immune Cell Trafficking, Inflammatory Response	influx of neutrophils	6,53E-06	IL1B,LCN2,MYD88,TLR2,TNFRSF1A	5
Cellular Movement, Hematological System Development and Function, Immune Cell Trafficking	cell rolling of leukocytes	6,62E-06	ANXA1,FCGR3A/FCGR3B,FGR,FPR2,IL1B,SELPLG	6
Hematological System Development and Function, Inflammatory Response, Tissue Morphology	quantity of macrophages	6,66E-06	ADAM8,IL1B,LCN2,LILRB4,MYD88,SELPLG,SLFN12L,SOCS3,TNFRSF1A	9
Cell Death and Survival	cell survival	6,69E-06	APP,CEBPD,CHI3L1,CSF2RA,CSF2RB,EMILIN2,FGR,GSR,IL1B,LCN2,MGST1,MYD88,PARP14,PPP1R3D,S100A6,S100A8,S100A9,SLC11A1,SLC40A1,SLPI,SOCS3,SVIL,TLR2,TNFRSF1A,TYROBP	25
Cell-To-Cell Signaling and Interaction, Hematological System Development and Function, Immune Cell Trafficking, Inflammatory Response	activation of macrophages	6,90E-06	ANXA2,APP,IL1B,LCN2,MYD88,SLC11A1,TLR2,TYROBP	8
Cellular Movement, Hematological System Development and Function, Immune Cell Trafficking	cell movement of lymphocytes	6,96E-06	ADAM8,ALOX5,ANXA1,APP,HDC,HLA-A,IL1B,MYD88,SELPLG,SOCS3,TLR2,TNFRSF1A	12
Cell-To-Cell Signaling and Interaction, Hematological System Development and Function, Immune Cell Trafficking, Inflammatory Response	activation of lymphocytes	7,34E-06	ANXA1,CLEC7A,CSF2RB,FCGR3A/FCGR3B,HLA-A,IL1B,LILRB3,MGST1,MYD88,SLC11A1,TLR2,TYROBP	12
Inflammatory Response	innate immune response	7,59E-06	CLEC7A,FPR1,FPR2,LCN2,MSRB1,MYD88,Tlr13,TLR2	8
Cardiovascular Disease	vascular disease	7,70E-06	ACTA2,ALOX5,ANXA2,APP,ARG2,CSF2RA,CSF2RB,FCGR3A/FCGR3B,FPR1,IL1B,LCN2,MMP8,MSRA,MYD88,PLA2G7,PYGL,S100A8,S100A9,SOCS3,TLR2,TNFRSF1A	21
Cellular Movement, Hematological System Development and Function, Immune Cell Trafficking	infiltration of granulocytes	7,81E-06	ANXA1,FPR2,IL1B,MMP8,MYD88,PLA2G7,SOCS3,TLR2,TNFRSF1A	9
Cell Death and Survival, Cellular Compromise	toxicity of cells	7,81E-06	APP,FCGR3A/FCGR3B,FGR,HLA-A,LCN2,MYD88,TLR2,TNFRSF1A,TYROBP	9
Cellular Movement, Hematological System Development and Function, Immune Cell Trafficking	Lymphocyte migration	7,84E-06	ALOX5,ANXA1,APP,HDC,HLA-A,IL1B,MYD88,SELPLG,SOCS3,TLR2,TNFRSF1A	11
Cellular Development, Tissue Development	differentiation of connective tissue	7,85E-06	ADAM8,ALOX5,APP,CD300LF,CEBPD,CSF2RB,IL1B,LCN2,LILRB3,LILRB4,LRG1,MYD88,PILRB,SOCS3,TLR2,TYROBP,Wfdc21	17
Organismal Injury and Abnormalities	Lesion Formation	8,05E-06	ALOX5,ANXA1,APP,ARG2,FES,FPR2,HLA-A,IL1B,MYD88,SLPI,SOCS3,TLR2,TNFRSF1A	13
Immunological Disease, Inflammatory Disease, Inflammatory Response, Neurological Disease	experimental autoimmune encephalomyelitis	8,74E-06	C10orf54,CASP4,CD300LF,CLEC4D,CLEC4E,HDC,HLA-A,MYD88,TNFRSF1A,TYROBP	10
Dermatological Diseases and Conditions, Immunological Disease, Inflammatory Disease, Inflammatory Response	severe atopic dermatitis	9,13E-06	CSF2RA,CSF2RB,TLR2	3
Connective Tissue Disorders, Inflammatory Disease, Skeletal and Muscular Disorders	ankylosing spondylitis	9,23E-06	ALOX5,ANXA1,S100A8,S100A9	4
Cardiovascular Disease	disorder of artery	9,29E-06	ACTA2,ALOX5,APP,ARG2,CSF2RB,FCGR3A/FCGR3B,FPR1,IL1B,LCN2,MMP8,MSRA,MYD88,PLA2G7,S100A8,S100A9,SOCS3,TLR2,TNFRSF1A	18
Cardiovascular Disease	vascular lesion	9,84E-06	ACTA2,ALOX5,APP,ARG2,IL1B,MMP8,SOCS3,TLR2,TNFRSF1A	9
Antimicrobial Response, Inflammatory Response	antibacterial response	1,04E-05	FGR,HLA-A,S100A8,S100A9,SLC11A1,TLR2,TNFRSF1A	7
Cellular Function and Maintenance, Hematological System Development and Function	function of neutrophils	1,14E-05	ALOX5,CLEC7A,FGR,MYD88,PILRA,PRAM1	6
Cell Death and Survival	cell death of immune cells	1,15E-05	ADAM8,ANXA1,APP,CASP4,CHI3L1,CSF2RB,FCGR3A/FCGR3B,IL1B,LCN2,MEFV,MMP8,MYD88,PARP14,TLR2,TNFRSF1A,TYROBP	16
Cellular Compromise, Hypersensitivity Response, Inflammatory Response	degranulation of mast cells	1,30E-05	ANXA1,CD300LD,FES,FGR,IL1B,LILRB4,TLR2	7
Connective Tissue Disorders, Immunological Disease, Inflammatory Disease, Skeletal and Muscular Disorders	polyarticular juvenile rheumatoid arthritis	1,32E-05	FES,FPR2,GSR,IL1B,S100A8,S100A9	6
Cellular Development, Hematological System Development and Function, Hematopoiesis	differentiation of myeloid cells	1,33E-05	ALOX5,APP,CEBPD,CSF2RA,CSF2RB,FES,MYD88,SOCS3,TLR2,TYROBP	10
Lipid Metabolism, Small Molecule Biochemistry	synthesis of leukotriene C4	1,35E-05	ALOX5,FGR,FPR1,MYD88	4
Protein Synthesis	quantity of protein in blood	1,45E-05	ALOX5,CASP4,CLEC4D,CLEC4E,CLEC7A,FES,HDC,IL1B,MYD88,PILRA,PILRB,S100A9,SOCS3,TLR2,TNFRSF1A	15
Cellular Movement, Nervous System Development and Function	migration of astrocytes	1,45E-05	APP,CHI3L1,LCN2	3
Cell-To-Cell Signaling and Interaction, Hematological System Development and Function, Hypersensitivity Response	response of eosinophils	1,45E-05	CSF2RB,MYD88,TLR2	3
Cell-To-Cell Signaling and Interaction, Hematological System Development and Function	binding of myeloid cells	1,59E-05	APP,FCGR3A/FCGR3B,FGR,S100A9,SELPLG	5
Cancer, Dermatological Diseases and Conditions	papilloma	1,61E-05	ANXA1,LCN2,MMP8,S100A8,S100A9,SLPI,TNFRSF1A	7
Small Molecule Biochemistry	production of nitrite	1,61E-05	ALOX5,IL1B,TLR2,TNFRSF1A	4
Cell-To-Cell Signaling and Interaction	binding of tumor cell lines	2,08E-05	ANXA2,APP,CLEC7A,HLA-A,IL1B,IL1R2,RGS3,SELPLG	8
Free Radical Scavenging, Small Molecule Biochemistry	production of hydrogen peroxide	2,14E-05	ALOX5,APP,FCGR3A/FCGR3B,IL1B,TLR2	5
Cell-To-Cell Signaling and Interaction, Hematological System Development and Function, Inflammatory Response	binding of professional phagocytic cells	2,14E-05	APP,FCGR3A/FCGR3B,FGR,FPR1,S100A9,SELPLG	6
Cancer, Gastrointestinal Disease	oral cancer	2,16E-05	ANXA1,CHI3L1,CSTA,EMILIN2,IGFBP6,IL1B,S100A8,S100A9,TYROBP	9
Inflammatory Response, Respiratory Disease	inflammation of lung	2,16E-05	ANXA1,CD300LF,CLEC4D,CLEC7A,CSF2RB,HLA-A,IL1B,MMP8,MYD88,TLR2,TNFRSF1A	11
Gastrointestinal Disease, Inflammatory Disease	proctitis	2,17E-05	ALOX5,ANXA1,LCN2	3
Cellular Movement	cell movement of nervous tissue cell lines	2,25E-05	APP,FES,TLR2,Wfdc17	4
Cancer	head and neck cancer	2,30E-05	ADAM8,ALOX5,ANXA1,CHI3L1,CSTA,EMILIN2,GSR,IGFBP6,IL1B,S100A11,S100A8,S100A9,SLPI,SOCS3,TGFBI,TNFRSF1A,TYROBP	17
Cardiovascular Disease, Neurological Disease	cerebrovascular dysfunction	2,44E-05	ACTA2,APP,FPR1,LCN2,PLA2G7,PYGL,S100A9,TNFRSF1A	8
Hematological Disease, Immunological Disease, Organismal Injury and Abnormalities	neutrophilia	2,58E-05	IL1B,MYD88,S100A9,SOCS3,TLR2	5
Inflammatory Response	inflammation of cells	2,63E-05	APP,IL1B,MYD88,TLR2	4
Free Radical Scavenging, Molecular Transport	release of reactive oxygen species	2,63E-05	APP,FGR,FPR1,IL1B	4
Nervous System Development and Function	sleep	2,63E-05	APP,HDC,IL1B,TNFRSF1A	4
Cell Death and Survival	cell viability	2,92E-05	APP,CEBPD,CHI3L1,CSF2RA,CSF2RB,EMILIN2,FGR,GSR,IL1B,LCN2,MGST1,MYD88,PARP14,PPP1R3D,S100A6,S100A8,S100A9,SLPI,SOCS3,SVIL,TLR2,TNFRSF1A,TYROBP	23
Cell-To-Cell Signaling and Interaction	binding of lymphoma cell lines	3,05E-05	ANXA2,APP,RGS3,SELPLG	4
Cellular Movement, Hematological System Development and Function, Immune Cell Trafficking	cell movement of PBMCs	3,05E-05	APP,FPR1,FPR2,TLR2	4
Cell-To-Cell Signaling and Interaction, Inflammatory Response	immune response of leukocyte cell lines	3,05E-05	APP,FGR,MYD88,TLR2	4
Cellular Movement, Hematological System Development and Function, Immune Cell Trafficking, Inflammatory Response	emigration of neutrophils	3,09E-05	ANXA1,SELPLG,TNFRSF1A	3
Protein Synthesis	quantity of IL-17a in blood	3,09E-05	CLEC4D,CLEC4E,CLEC7A	3
Cellular Function and Maintenance	internalization of cells	3,33E-05	ANXA1,FGR,LCN2,MYD88,S100A9,TLR2	6
Cellular Movement	mobilization of cells	3,36E-05	ALOX5,APP,FPR1,IL1B,SOCS3	5
Connective Tissue Disorders, Inflammatory Disease, Inflammatory Response, Skeletal and Muscular Disorders	swelling of joint	3,52E-05	IL1B,LILRB4,MYD88,TLR2	4
Cardiovascular Disease	atherosclerotic lesion	3,53E-05	ALOX5,APP,ARG2,IL1B,SOCS3,TLR2,TNFRSF1A	7
Cellular Movement	extravasation of cells	3,66E-05	ADAM8,IL1B,LILRB4,S100A9,TLR2	5
Infectious Disease	Viral Infection	3,76E-05	ALOX5,ANXA1,ANXA2,CEBPD,CLEC4E,CSF2RA,CSF2RB,FCGR3A/FCGR3B,FPR1,HLA-A,HP,IFITM2,IL1B,LCN2,MSRA,MXD1,MYD88,PYGL,S100A8,S100A9,SELPLG,SLPI,SOCS3,Tlr13,TLR2,TNFRSF1A,TYROBP	27
Dermatological Diseases and Conditions	plaque psoriasis	3,98E-05	ACTA2,CSTA,LCN2,S100A8,S100A9,SLPI	6
Protein Synthesis	quantity of IL-1b in blood	4,04E-05	CASP4,IL1B,PILRB,TLR2	4
Cell Signaling, Small Molecule Biochemistry	concentration of nitric oxide	4,17E-05	APP,TNFRSF1A	2
Cell-To-Cell Signaling and Interaction, Inflammatory Response	inflammatory response of lung cell lines	4,17E-05	IL1B,MYD88	2
Cell-To-Cell Signaling and Interaction, Cellular Compromise, Cellular Function and Maintenance, Hematological System Development and Function, Inflammatory Response	respiratory burst of neutrophils	4,61E-05	FGR,FPR1,LILRB3,TYROBP	4
Cellular Development, Tissue Development	differentiation of bone cells	4,83E-05	ADAM8,ALOX5,CD300LF,CEBPD,LILRB3,LILRB4,MYD88,PILRB,SOCS3,TLR2,TYROBP	11
Cell Death and Survival, Cellular Compromise	cytotoxicity of cells	4,95E-05	APP,FCGR3A/FCGR3B,FGR,HLA-A,MYD88,TLR2,TNFRSF1A,TYROBP	8
Molecular Transport, Protein Trafficking	secretion of protein	5,04E-05	ANXA1,APP,CASP4,CLEC4E,FGR,IL1B,TLR2	7
Immunological Disease	abnormal quantity of chemokine	5,25E-05	MYD88,PILRB,TLR2,TNFRSF1A	4
Cell-To-Cell Signaling and Interaction, Hematological System Development and Function, Immune Cell Trafficking, Inflammatory Response, Tissue Development	binding of neutrophils	5,25E-05	FCGR3A/FCGR3B,FGR,S100A9,SELPLG	4
Behavior	mechanical allodynia behavior	5,25E-05	IL1B,LCN2,TLR2,TNFRSF1A	4
Connective Tissue Disorders, Inflammatory Disease, Skeletal and Muscular Disorders	experimentally-induced arthritis	5,49E-05	ANXA1,FCGR3A/FCGR3B,IL1B,MYD88,SLC11A1,TLR2,TNFRSF1A	7
Inflammatory Disease, Organismal Injury and Abnormalities, Respiratory Disease	fibrosis of lung	5,49E-05	ALOX5,ARG2,IL1B,MMP8,MYD88,SELPLG,TNFRSF1A	7
Cell Death and Survival	cytolysis	5,55E-05	ANXA1,APP,FCGR3A/FCGR3B,G6PD,GSR,HLA-A,MYD88,TNFRSF1A,TYROBP	9
Cell-To-Cell Signaling and Interaction	response of splenocytes	5,60E-05	APP,MYD88,TLR2	3
Cell-To-Cell Signaling and Interaction, Hematological System Development and Function, Immune Cell Trafficking, Inflammatory Response	activation of dendritic cells	5,90E-05	IL1B,MYD88,SLPI,TLR2,TNFRSF1A	5
Cellular Growth and Proliferation, Organismal Development	growth of bacteria	5,90E-05	CEBPD,MYD88,TLR2,TNFRSF1A,Wfdc17	5
Hematological System Development and Function, Tissue Morphology	quantity of mononuclear leukocytes	5,95E-05	APP,CHI3L1,CLEC4E,CSF2RB,FES,HLA-A,LCN2,LILRB3,LILRB4,MYD88,SELPLG,SLFN12L,SOCS3,TGFBI,TLR2,TNFRSF1A,TYROBP	17
Humoral Immune Response, Protein Synthesis	quantity of immunoglobulin	6,01E-05	CHI3L1,CLEC4D,CLEC4E,CSF2RB,FPR2,LILRB4,MYD88,TLR2,TNFRSF1A,TYROBP	10
Inflammatory Disease, Respiratory Disease	airway hyperresponsiveness	6,22E-05	ALOX5,CD300LF,MYD88,SLPI,SOCS3,TNFRSF1A	6
Cellular Development, Cellular Growth and Proliferation, Hematological System Development and Function	proliferation of leukocyte cell lines	6,30E-05	BMX,C10orf54,CLEC7A,CSF2RA,CSF2RB,FES,IL1B,SOCS3	8
Cell Death and Survival	apoptosis of leukocytes	6,46E-05	ADAM8,ANXA1,CASP4,CHI3L1,FCGR3A/FCGR3B,IL1B,LCN2,MEFV,MMP8,MYD88,TLR2,TNFRSF1A	12
Hematological Disease, Immunological Disease, Organismal Injury and Abnormalities	leukocytosis	6,56E-05	APP,IL1B,MYD88,S100A9,SOCS3,TLR2	6
Cellular Assembly and Organization, Neurological Disease	deposition of amyloid-beta plaques	7,25E-05	APP,IL1B,S100A9	3
Cell Signaling, Molecular Transport, Small Molecule Biochemistry	secretion of nitric oxide	7,25E-05	APP,MYD88,SOCS3	3
Cellular Movement, Hematological System Development and Function, Immune Cell Trafficking	cell rolling of granulocytes	7,53E-05	ANXA1,FGR,IL1B,SELPLG	4
Cellular Movement, Immune Cell Trafficking	emigration of leukocytes	7,53E-05	ANXA1,IL1B,SELPLG,TNFRSF1A	4
Organismal Injury and Abnormalities, Tissue Morphology	size of lesion	7,81E-05	ANXA1,APP,ARG2,HLA-A,IL1B,MYD88,SOCS3,TLR2,TNFRSF1A	9
Hematological System Development and Function, Hypersensitivity Response, Tissue Morphology	quantity of eosinophils	8,06E-05	ADAM8,ALOX5,CSF2RB,MYD88,SELPLG,TNFRSF1A	6
Organismal Survival	survival of organism	8,08E-05	ANXA1,APP,CLEC4D,FGL2,HP,IL1B,LCN2,MMP8,MSRA,MYD88,S100A9,SLC11A1,SLC40A1,SOCS3,TLR2,TNFRSF1A	16
Cell-To-Cell Signaling and Interaction, Cellular Function and Maintenance, Inflammatory Response	phagocytosis of bacteria	8,42E-05	LCN2,MYD88,S100A9,TLR2	4
Cell-To-Cell Signaling and Interaction, Cellular Movement, Hematological System Development and Function, Immune Cell Trafficking	recruitment of lymphocytes	8,48E-05	CLEC4E,HDC,IL1B,MYD88,TLR2	5
Cellular Development, Hematological System Development and Function, Hematopoiesis	differentiation of leukocytes	8,56E-05	ALOX5,ANXA1,APP,CEBPD,CSF2RA,CSF2RB,FES,IL1B,LILRB3,LILRB4,MYD88,NFAM1,SOCS3,TLR2,TYROBP	15
Cellular Function and Maintenance	ion homeostasis of cells	8,65E-05	ANXA1,APP,CLEC7A,FCGR3A/FCGR3B,FGR,FPR1,FPR2,HDC,IL1B,LILRB3,SLC11A1,SLC40A1,TLR2	13
Cellular Development	maturation of blood cells	8,76E-05	APP,CLEC7A,G6PD,IL1B,MYD88,PARP14,TLR2,TYROBP	8
Cellular Development, Tissue Development	differentiation of connective tissue cells	8,88E-05	ADAM8,ALOX5,CD300LF,CEBPD,IL1B,LILRB3,LILRB4,LRG1,MYD88,PILRB,SOCS3,TLR2,TYROBP,Wfdc21	14
Carbohydrate Metabolism	synthesis of carbohydrate	9,14E-05	FPR1,G6PD,HLA-A,IL1B,IL1R2,MYD88,PPP1R3D,PYGL,RGS3,SOCS3,TNFRSF1A	11
Inflammatory Response	acute inflammatory response	9,19E-05	ALOX5,LCN2,MYD88	3
Cell Death and Survival	apoptosis of renal tubular epithelial cells	9,19E-05	LCN2,MYD88,TLR2	3
Cellular Development, Cellular Growth and Proliferation	proliferation of pancreatic cancer cell lines	9,36E-05	ANXA2,G6PD,IL1B,MTUS1,S100A6,SOCS3	6
Antimicrobial Response	clearance of virus	1,05E-04	CSF2RA,HLA-A,MYD88,TNFRSF1A	4
Cell-To-Cell Signaling and Interaction, Hematological System Development and Function, Immune Cell Trafficking, Inflammatory Response, Nervous System Development and Function	activation of microglia	1,11E-04	ANXA2,APP,IL1B,LCN2,TLR2	5
Cell Death and Survival	killing of cells	1,12E-04	APP,HLA-A,IL1B,MSRA,MYD88,TLR2,TNFRSF1A	7
Cell Death and Survival, Hematological System Development and Function	cell viability of myeloid cells	1,18E-04	APP,CSF2RB,IL1B,MYD88,TYROBP	5
Immunological Disease	abnormal quantity of cytokine	1,19E-04	CEBPD,LILRB4,MYD88,PILRB,TLR2,TNFRSF1A	6
Cell Morphology, Nervous System Development and Function	morphology of neuroglia	1,25E-04	APP,IL1B,MYD88,TLR2,TNFRSF1A,TYROBP	6
Hematological System Development and Function, Inflammatory Response, Tissue Morphology	quantity of dendritic cells	1,25E-04	CLEC4D,CLEC4E,FPR2,MYD88,TLR2,TYROBP	6
Cancer, Organismal Injury and Abnormalities, Reproductive System Disease	low grade malignant neoplasm of prostate	1,25E-04	S100A8,S100A9	2
Nervous System Development and Function	paradoxical sleep	1,25E-04	HDC,IL1B	2
Cell Morphology	polarization of Th3 cells	1,25E-04	IL1B,TLR2	2
Free Radical Scavenging, Molecular Transport	secretion of superoxide	1,25E-04	FPR1,FPR2	2
Cell-To-Cell Signaling and Interaction	response of mononuclear leukocytes	1,25E-04	APP,CSF2RB,LILRB3,MYD88,SELPLG,TLR2,TNFRSF1A	7
Tissue Morphology	quantity of bacteria	1,28E-04	IL1B,MYD88,TLR2,TNFRSF1A	4
Inflammatory Disease	severe inflammatory disorder	1,28E-04	CSF2RA,CSF2RB,TLR2,TNFRSF1A	4
Hematological System Development and Function, Tissue Morphology	quantity of lymphocytes	1,29E-04	APP,CHI3L1,CLEC4E,CSF2RB,FES,HLA-A,LCN2,LILRB3,LILRB4,MYD88,SELPLG,SOCS3,TGFBI,TLR2,TNFRSF1A,TYROBP	16
Cellular Development, Cellular Growth and Proliferation, Lymphoid Tissue Structure and Development	proliferation of splenocytes	1,34E-04	APP,CHI3L1,MYD88,TLR2,TNFRSF1A	5
Connective Tissue Disorders, Immunological Disease, Inflammatory Disease, Skeletal and Muscular Disorders	systemic lupus erythematosus	1,37E-04	ANXA1,FCGR3A/FCGR3B,LCN2,MMP8,TLR2,TNFRSF1A	6
Inflammatory Response	cell-mediated response	1,39E-04	APP,CLEC7A,HLA-A,IL1B,MYD88,SLC11A1,TNFRSF1A	7
Cell-To-Cell Signaling and Interaction, Hematological System Development and Function, Immune Cell Trafficking, Inflammatory Response	activation of T lymphocytes	1,40E-04	ANXA1,CLEC7A,CSF2RB,HLA-A,IL1B,MGST1,MYD88,SLC11A1,TLR2	9
Cardiovascular Disease, Neurological Disease	ischemic stroke	1,41E-04	FPR1,PLA2G7,PYGL,S100A9	4
Protein Synthesis	quantity of TNF in blood	1,43E-04	MYD88,PILRB,S100A9,TLR2,TNFRSF1A	5
Lipid Metabolism, Molecular Transport, Small Molecule Biochemistry	release of lipid	1,44E-04	ANXA1,CLEC7A,IL1B,LILRB4,MYD88,TLR2,TNFRSF1A	7
Lipid Metabolism, Small Molecule Biochemistry	synthesis of lipid	1,49E-04	ALOX5,ANXA1,APP,CLEC7A,FGR,FPR1,G6PD,HDC,IL1B,IL1R2,MYD88,RGS3,SOCS3,TLR2,TNFRSF1A	15
Cell-mediated Immune Response, Cellular Movement, Hematological System Development and Function, Immune Cell Trafficking	T cell migration	1,52E-04	ALOX5,APP,HLA-A,IL1B,MYD88,SELPLG,SOCS3,TNFRSF1A	8
Inflammatory Response	inflammation of body cavity	1,60E-04	ANXA1,CD300LF,CLEC4D,CLEC7A,CSF2RB,FCGR3A/FCGR3B,HLA-A,HP,IL1B,MMP8,MYD88,TLR2,TNFRSF1A,TYROBP	14
Cell Death and Survival, Cellular Function and Maintenance	clearance of cells	1,62E-04	FCGR3A/FCGR3B,HDC,IL1B,MYD88,TLR2	5
Molecular Transport	quantity of heavy metal	1,62E-04	APP,HLA-A,HP,LCN2,SLC40A1	5
Molecular Transport	quantity of metal	1,62E-04	APP,FCGR3A/FCGR3B,FPR1,FPR2,HLA-A,HP,IL1B,LCN2,LILRB4,S100A8,S100A9,SLC40A1	12
Cellular Development, Cellular Growth and Proliferation, Hematological System Development and Function	proliferation of lymphocytes	1,62E-04	ANXA1,C10orf54,CSF2RA,CSF2RB,FCGR3A/FCGR3B,FGL2,IL1B,LILRB3,LILRB4,MYD88,SLPI,SOCS3,TLR2,TNFRSF1A,TYROBP	15
Cellular Movement, Hematological System Development and Function, Immune Cell Trafficking, Inflammatory Response	chemotaxis of PBMCs	1,69E-04	FPR1,FPR2,TLR2	3
Infectious Disease	infection of carcinoma cell lines	1,69E-04	Ifitm1,IFITM2,Ifitm6	3
Infectious Disease, Respiratory Disease	infection of lung cancer cell lines	1,69E-04	Ifitm1,IFITM2,Ifitm6	3
Immunological Disease	passive cutaneous anaphylaxis	1,69E-04	CD300LF,HDC,LILRB4	3
Free Radical Scavenging	formation of reactive oxygen species	1,70E-04	FPR1,IL1B,S100A6,TNFRSF1A	4
Cell-To-Cell Signaling and Interaction, Cellular Function and Maintenance, Hematological System Development and Function, Inflammatory Response	phagocytosis of granulocytes	1,70E-04	ANXA1,CSF2RB,FCGR3A/FCGR3B,LCN2	4
Immunological Disease	delayed hypersensitive reaction	1,71E-04	ANXA1,CASP4,CLEC4D,CLEC4E,IL1B,S100A9	6
Cardiovascular Disease, Organismal Injury and Abnormalities, Tissue Morphology	size of infarct	1,72E-04	ANXA1,APP,HLA-A,IL1B,MYD88,TLR2,TNFRSF1A	7
Cancer, Organismal Injury and Abnormalities, Reproductive System Disease	prostate cancer	1,75E-04	ANXA2,BMX,FCGR3A/FCGR3B,HLA-A,IL1B,LILRB3,S100A8,S100A9,SELPLG,SIRPB1,SLC16A3,SLC2A6,SOCS3,TLR2	14
Tissue Development	growth of epithelial tissue	1,80E-04	AMICA1,APP,BMX,CSF2RB,FPR2,G6PD,IL1B,LCN2,LRG1,MYD88,S100A11,SOCS3,TLR2,TNFRSF1A	14
Infectious Disease	replication of HIV-1	1,82E-04	IL1B,S100A8,S100A9,SOCS3,TLR2	5
Organismal Injury and Abnormalities, Reproductive System Disease	endometriosis	1,86E-04	ACTA2,FPR2,IL1R2,MGST1,MXD1,S100A8,S100A9,SLPI,TGFBI,TNFRSF1A	10
Cell-To-Cell Signaling and Interaction, Hematological System Development and Function, Immune Cell Trafficking, Inflammatory Response	activation of neutrophils	1,87E-04	FPR1,IL1B,LCN2,MYD88	4
Cell Death and Survival	cell viability of phagocytes	1,93E-04	APP,CSF2RB,IL1B,MYD88,TYROBP	5
Cellular Development, Hematological System Development and Function	differentiation of blood cells	1,94E-04	ALOX5,ANXA1,APP,CEBPD,CSF2RA,CSF2RB,FES,IL1B,LCN2,LILRB3,LILRB4,MYD88,NFAM1,SOCS3,TLR2,TYROBP	16
Humoral Immune Response, Protein Synthesis	quantity of IgG	1,96E-04	CLEC4D,CLEC4E,CSF2RB,FPR2,MYD88,TLR2,TNFRSF1A,TYROBP	8
Lymphoid Tissue Structure and Development, Tissue Morphology	quantity of bone marrow cells	1,97E-04	CSF2RB,FES,LCN2,MXD1,MYD88,SLFN12L,SOCS3	7
Cardiovascular System Development and Function, Cell-To-Cell Signaling and Interaction	activation of vascular endothelial cells	2,02E-04	FPR2,IL1B,TLR2	3
Cellular Movement, Hematological System Development and Function, Immune Cell Trafficking, Inflammatory Response	cell movement of peripheral blood monocytes	2,02E-04	APP,FPR1,FPR2	3
Cell Death and Survival, Hematological System Development and Function	cell viability of macrophages	2,02E-04	APP,MYD88,TYROBP	3
Cardiovascular Disease, Neurological Disease	stroke	2,02E-04	FPR1,LCN2,PLA2G7,PYGL,S100A9,TNFRSF1A	6
Cellular Movement, Nervous System Development and Function	migration of neuroglia	2,04E-04	APP,CHI3L1,LCN2,Marcks	4
Cardiovascular Disease, Neurological Disease	ischemia of central nervous system	2,04E-04	FPR1,PLA2G7,PYGL,S100A9,TLR2	5
Cell-mediated Immune Response, Cellular Movement, Hematological System Development and Function, Immune Cell Trafficking	infiltration by T lymphocytes	2,16E-04	APP,HLA-A,IL1B,MYD88,SELPLG	5
Lymphoid Tissue Structure and Development, Tissue Morphology	quantity of lymphatic system cells	2,17E-04	CSF2RB,FES,LCN2,MXD1,MYD88,SLFN12L,SOCS3,TNFRSF1A,TYROBP	9
Cell Death and Survival	cell viability of antigen presenting cells	2,22E-04	APP,CSF2RB,MYD88,TYROBP	4
Hematological Disease, Infectious Disease, Organismal Injury and Abnormalities	endotoxin shock response	2,28E-04	CASP4,MYD88,S100A9,TNFRSF1A,Trim30a/Trim30d	5
Cell-To-Cell Signaling and Interaction	binding of blood cells	2,32E-04	APP,FCGR3A/FCGR3B,FGR,FPR1,S100A9,SELPLG,TLR2	7
Cellular Development, Cellular Growth and Proliferation, Hematological System Development and Function	proliferation of T lymphocytes	2,46E-04	ANXA1,C10orf54,CSF2RA,CSF2RB,FCGR3A/FCGR3B,FGL2,IL1B,LILRB4,MYD88,SOCS3,TLR2,TNFRSF1A,TYROBP	13
Neurological Disease	Wallerian degeneration of sciatic nerve	2,48E-04	MYD88,TLR2	2
Cell-To-Cell Signaling and Interaction, Hematological System Development and Function, Immune Cell Trafficking, Inflammatory Response, Tissue Development	aggregation of neutrophils	2,48E-04	SELPLG,TLR2	2
Cardiovascular Disease	carotid atherosclerosis	2,48E-04	S100A8,S100A9	2
Cell Death and Survival, Cellular Function and Maintenance	clearance of nontypeable Haemophilus influenzae strain 12	2,48E-04	MYD88,TLR2	2
Cancer, Organismal Injury and Abnormalities, Reproductive System Disease	grade 4 malignant neoplasm of prostate	2,48E-04	S100A8,S100A9	2
Cellular Function and Maintenance	homeostasis of dendritic cells	2,48E-04	CSF2RB,TYROBP	2
Cellular Development	maturation of oligodendrocyte precursor cells	2,48E-04	MYD88,TLR2	2
Tissue Morphology	quantity of Staphylococcus aureus	2,48E-04	MYD88,TLR2	2
Lipid Metabolism, Molecular Transport, Small Molecule Biochemistry	quantity of lipoxin A4	2,48E-04	ALOX5,FPR2	2
Nervous System Development and Function	rapid eye movement sleep	2,48E-04	APP,TNFRSF1A	2
Lipid Metabolism, Small Molecule Biochemistry	stimulation of lipid	2,48E-04	ANXA2,IL1B	2
Cancer, Endocrine System Disorders, Organismal Injury and Abnormalities, Reproductive System Disease	pituitary gland adenoma	2,58E-04	ACTA2,ANXA2,CEBPD,HP,PLA2G7,S100A8	6
Cell Death and Survival	cell death of endothelial cell lines	2,62E-04	MYD88,S100A8,S100A9,TNFRSF1A	4
Cellular Development, Hematopoiesis	maturation of leukocytes	2,63E-04	APP,CLEC7A,IL1B,MYD88,PARP14,TLR2,TYROBP	7
Inflammatory Response	TH1 immune response	2,84E-04	CLEC7A,IL1B,MYD88,SLC11A1	4
Cellular Function and Maintenance	cellular homeostasis	3,06E-04	ANXA1,APP,CLEC7A,CSF2RB,FCGR3A/FCGR3B,FGR,FPR1,FPR2,HDC,IL1B,LCN2,LILRB3,LILRB4,MYD88,PYGL,S100A8,S100A9,SLC11A1,SLC40A1,SOCS3,TLR2,TNFRSF1A,TPD52,TYROBP	24
Respiratory System Development and Function	function of respiratory system	3,07E-04	CEBPD,LILRB4,MYD88,TLR2	4
Cell Death and Survival, Cellular Compromise	cytotoxicity of leukocytes	3,14E-04	FCGR3A/FCGR3B,FGR,HLA-A,MYD88,TLR2,TYROBP	6
Dermatological Diseases and Conditions, Immunological Disease, Inflammatory Disease, Inflammatory Response	atopic dermatitis	3,24E-04	ANXA1,CSF2RA,CSF2RB,FGR,S100A11,S100A8,S100A9,TLR2	8
Antimicrobial Response, Humoral Immune Response, Inflammatory Response	antifungal response	3,25E-04	CLEC7A,S100A8,S100A9	3
Cell-To-Cell Signaling and Interaction, Molecular Transport, Small Molecule Biochemistry	release of 5-hydroxytryptamine	3,25E-04	LILRB3,SIRPB1,TYROBP	3
Molecular Transport, Small Molecule Biochemistry	release of histamine	3,25E-04	FPR1,HDC,LILRB3	3
Connective Tissue Development and Function, Organ Development, Skeletal and Muscular System Development and Function	resorption of bone	3,38E-04	ADAM8,HDC,IL1B,MYD88,TNFRSF1A,TYROBP	6
Inflammatory Response	function of immune system	3,47E-04	ALOX5,CLEC4D,LILRB4,MYD88,TNFRSF1A	5
Infectious Disease	Fungal Infection	3,57E-04	CLEC4E,CLEC7A,MYD88,TNFRSF1A	4
Cell Death and Survival	killing of leukocytes	3,57E-04	APP,HLA-A,MYD88,TNFRSF1A	4
Cell Signaling	cell surface receptor linked signal transduction	3,63E-04	FGR,IL1B,IL1R2,LILRB3,MYD88,PILRB,PRAM1,TNFRSF1A,TYROBP	9
Cell Signaling, Cell-To-Cell Signaling and Interaction	cytokine and chemokine mediated signaling pathway	3,64E-04	IL1B,IL1R2,LILRB3,MYD88,TNFRSF1A	5
Cellular Movement, Embryonic Development	chemotaxis of embryonic cell lines	3,74E-04	APP,FPR2,TLR2	3
Cellular Movement, Hair and Skin Development and Function	chemotaxis of epithelial cell lines	3,74E-04	APP,FPR2,TLR2	3
Organismal Injury and Abnormalities, Renal and Urological Disease	dysfunction of kidney	3,74E-04	ALOX5,MYD88,TLR2	3
Hematological System Development and Function, Nervous System Development and Function, Tissue Morphology	quantity of microglia	3,74E-04	APP,IL1B,TYROBP	3
Cellular Movement, Hematological System Development and Function, Immune Cell Trafficking	infiltration by lymphocytes	3,78E-04	APP,HLA-A,IL1B,MYD88,SELPLG,TNFRSF1A	6
Cell-To-Cell Signaling and Interaction	binding of leukemia cell lines	3,85E-04	ANXA2,APP,HLA-A,SELPLG	4
Infectious Disease	quantity of virus	3,85E-04	ANXA2,SLPI,TNFRSF1A,TYROBP	4
Cell Signaling, Molecular Transport, Small Molecule Biochemistry	release of nitric oxide	3,85E-04	ANXA1,APP,IL1B,TLR2	4
Cardiovascular Disease	Infarction	3,87E-04	ACTA2,ANXA1,APP,FCGR3A/FCGR3B,HLA-A,IL1B,MYD88,TLR2,TNFRSF1A	9
Cancer	squamous-cell carcinoma	4,04E-04	ANXA1,CHI3L1,CSTA,EMILIN2,HLA-A,IFITM2,IGFBP6,LCN2,MTUS1,S100A8,S100A9,SELPLG,SLPI,TNFRSF1A	14
Molecular Transport, Small Molecule Biochemistry	accumulation of nitrite	4,12E-04	IL1B,TNFRSF1A	2
Developmental Disorder, Hereditary Disorder, Metabolic Disease, Respiratory Disease	congenital pulmonary alveolar proteinosis	4,12E-04	CSF2RA,CSF2RB	2
Cell Death and Survival, Cell-To-Cell Signaling and Interaction, Cellular Compromise, Neurological Disease, Tissue Development, Tissue Morphology	degeneration of synapse	4,12E-04	APP,TYROBP	2
Molecular Transport	export of heavy metal	4,12E-04	APP,SLC11A1	2
Cellular Function and Maintenance	function of plasmacytoid dendritic cells	4,12E-04	CHI3L1,CSF2RB	2
Cell-To-Cell Signaling and Interaction, Hematological System Development and Function, Hypersensitivity Response, Inflammatory Response	inflammation of eosinophils	4,12E-04	MYD88,TLR2	2
Hematological Disease	mild anemia	4,12E-04	FCGR3A/FCGR3B,SLC40A1	2
Molecular Transport, Small Molecule Biochemistry	release of nitrite	4,12E-04	APP,IL1B	2
Cell Death and Survival, Hematological System Development and Function	survival of bone marrow-derived macrophages	4,12E-04	MYD88,TYROBP	2
Cell-To-Cell Signaling and Interaction, Drug Metabolism, Small Molecule Biochemistry	turnover of norepinephrine	4,12E-04	ARG2,IL1B	2
Cell Death and Survival	cell death of neuroglia	4,21E-04	APP,CASP4,LCN2,MYD88,TLR2	5
Lipid Metabolism, Small Molecule Biochemistry	metabolism of prostaglandin	4,21E-04	ANXA1,CLEC7A,IL1B,IL1R2,MYD88,TNFRSF1A	6
Cellular Growth and Proliferation	proliferation of cells	4,27E-04	ALOX5,AMICA1,ANXA1,ANXA11,ANXA2,APP,BMX,C10orf54,CEBPD,CHI3L1,CLEC7A,CSF2RA,CSF2RB,DFNA5,EMILIN2,FCGR3A/FCGR3B,FES,FGL2,FPR2,G6PD,IGFBP6,IL1B,LCN2,LILRB3,LILRB4,LRG1,MMP8,MTUS1,MXD1,MYD88,S100A11,S100A6,S100A8,S100A9,SLFN12L,SLPI,SOCS3,TGFBI,TLR2,TNFRSF1A,TPD52,TXNL4B,TYROBP,Wfdc17	44
Inflammatory Disease, Neurological Disease	Meningitis	4,28E-04	APP,IL1B,TLR2	3
Cellular Movement, Renal and Urological System Development and Function	chemotaxis of kidney cell lines	4,28E-04	APP,FPR2,TLR2	3
Cardiovascular System Development and Function, Nervous System Development and Function, Organ Morphology	permeability of blood-brain barrier	4,28E-04	ANXA1,APP,TNFRSF1A	3
Cellular Growth and Proliferation, Lymphoid Tissue Structure and Development	proliferation of lymphatic system cells	4,39E-04	APP,CHI3L1,IL1B,MYD88,SOCS3,TLR2,TNFRSF1A	7
Cellular Development	differentiation of tumor cell lines	4,44E-04	ANXA2,APP,BMX,CEBPD,CSF2RA,CSF2RB,FES,IL1B,SOCS3,TNFRSF1A	10
Lipid Metabolism, Small Molecule Biochemistry	fatty acid metabolism	4,72E-04	ALOX5,ANXA1,APP,CLEC7A,ECI2,FGR,FPR1,IL1B,IL1R2,MYD88,TLR2,TNFRSF1A	12
Cellular Compromise, Inflammatory Response	degranulation of leukocyte cell lines	4,75E-04	FGR,FPR1,LILRB3,PILRA	4
Cell-To-Cell Signaling and Interaction, Hematological System Development and Function, Immune Cell Trafficking, Inflammatory Response, Tissue Development	aggregation of phagocytes	4,87E-04	SELPLG,TLR2,TNFRSF1A	3
Cellular Development, Cellular Growth and Proliferation, Hematological System Development and Function	proliferation of CD4+ T-lymphocytes	4,87E-04	C10orf54,MYD88,SOCS3	3
Protein Synthesis	quantity of GPT in blood	5,09E-04	MYD88,PILRA,TLR2,TNFRSF1A	4
Cellular Development, Hematopoiesis	maturation of bone marrow-derived dendritic cells	5,51E-04	CLEC7A,IL1B,MYD88	3
Cellular Development, Cellular Growth and Proliferation, Hematological System Development and Function	proliferation of effector T lymphocytes	5,51E-04	C10orf54,IL1B,MYD88	3
Nervous System Development and Function, Tissue Morphology	quantity of neuroglia	5,55E-04	APP,IGFBP6,IL1B,SOCS3,TYROBP	5
Cellular Function and Maintenance, Hematological System Development and Function	function of lymphocytes	5,72E-04	CHI3L1,CSF2RB,HLA-A,IL1B,LILRB3,MXD1,MYD88,TLR2,TYROBP	9
Metabolic Disease	amyloidosis	6,15E-04	ACTA2,APP,CASP4,CHI3L1,FCGR3A/FCGR3B,HP,IGFBP6,IL1B,LCN2,S100A9,TGFBI,TYROBP	12
Cell Death and Survival	apoptosis of sarcoma cell lines	6,15E-04	EMILIN2,S100A11	2
Cellular Movement, Hematological System Development and Function, Immune Cell Trafficking, Inflammatory Response	mobilization of neutrophils	6,15E-04	FPR1,IL1B	2
Cell Morphology, Hematological System Development and Function	morphology of leukocyte cell lines	6,15E-04	ANXA1,LCN2	2
Antigen Presentation, Inflammatory Response	processing of antigen	6,15E-04	MYD88,TLR2	2
Cellular Development, Hematological System Development and Function, Hematopoiesis, Tissue Development	differentiation of bone marrow-derived macrophages	6,20E-04	ALOX5,MYD88,TLR2	3
Cell-To-Cell Signaling and Interaction, Inflammatory Response	immune response of peritoneal macrophages	6,20E-04	MYD88,SIRPB1,TLR2	3
Cardiovascular System Development and Function	angiogenesis	6,22E-04	ADAM8,ANXA2,APP,BMX,CHI3L1,CSF2RB,FES,FGR,G6PD,IKBKAP,IL1B,LCN2,LRG1,TLR2,TNFRSF1A	15
Cellular Development	differentiation of cells	6,73E-04	ADAM8,ALOX5,ANXA1,ANXA2,APP,BMX,C10orf54,CD300LF,CEBPD,CSF2RA,CSF2RB,CSTA,FES,IFITM2,IGFBP6,IL1B,LCN2,LILRB3,LILRB4,LRG1,MXD1,MYD88,NFAM1,PILRB,RGS3,SOCS3,TLR2,TNFRSF1A,TYROBP,Wfdc21	30
Infectious Disease	Streptococcal infection	6,94E-04	IL1B,MYD88,TLR2	3
Lipid Metabolism, Molecular Transport, Small Molecule Biochemistry	release of eicosanoid	7,18E-04	CLEC7A,IL1B,LILRB4,MYD88,TNFRSF1A	5
Cellular Movement	cell movement of tumor cell lines	7,47E-04	ACTA2,ANXA1,ANXA2,APP,FPR1,FPR2,IGFBP6,MTUS1,RGS3,S100A8,S100A9,SELPLG,SOCS3,TGFBI,TLR2	15
Cell Death and Survival	apoptosis of microvascular endothelial cells	7,74E-04	APP,IL1B,TNFRSF1A	3
Molecular Transport	transport of molecule	8,02E-04	ALOX5,ANXA1,APP,CASP4,CLEC4E,CSF2RA,CSF2RB,FGR,FPR1,FPR2,HDC,IL1B,MYD88,NUDT4,S100A6,S100A8,S100A9,SFXN5,SLC11A1,SLC16A3,SLC40A1,SOCS3,TLR2,TPD52	24
Nervous System Development and Function, Skeletal and Muscular System Development and Function	motor function	8,12E-04	APP,HLA-A,LILRB3,MYD88,TLR2	5
Cancer, Endocrine System Disorders	endocrine gland tumor	8,38E-04	ACTA2,ADAM8,ALOX5,ANXA2,C10orf54,CEBPD,FCGR3A/FCGR3B,HLA-A,HP,IKBKAP,LILRB3,PILRB,PLA2G7,RNF149,RUFY4,S100A11,S100A8,SELPLG,SIRPB1,SLC16A3,SLPI,SOCS3,TNFRSF1A	23
Cancer, Organismal Injury and Abnormalities, Reproductive System Disease	Gleason's score 7 prostate cancer	8,58E-04	S100A8,S100A9	2
Cell-To-Cell Signaling and Interaction, Hematological System Development and Function, Immune Cell Trafficking, Tissue Development	attachment of leukocytes	8,58E-04	CSF2RB,IL1B	2
Carbohydrate Metabolism, Lipid Metabolism, Small Molecule Biochemistry	binding of phosphatidylserine	8,58E-04	ANXA2,SLPI	2
Antimicrobial Response	clearance of adenoviridae	8,58E-04	CSF2RA,HLA-A	2
Dermatological Diseases and Conditions, Immunological Disease, Inflammatory Disease, Inflammatory Response	moderate atopic dermatitis	8,58E-04	CSF2RA,CSF2RB	2
Skeletal and Muscular System Development and Function, Tissue Development	synthesis of cartilage matrix	8,58E-04	MYD88,TLR2	2
Gastrointestinal Disease, Inflammatory Disease, Inflammatory Response	ulcerative proctitis	8,58E-04	ALOX5,ANXA1	2
Cell-To-Cell Signaling and Interaction, Nervous System Development and Function	activation of astrocytes	8,59E-04	APP,IL1B,TLR2	3
Cancer, Organismal Injury and Abnormalities, Reproductive System Disease	prostatic intraepithelial neoplasia	9,15E-04	ANXA2,FCGR3A/FCGR3B,S100A8,S100A9,SOCS3	5
Organismal Injury and Abnormalities	thrombus	9,39E-04	ANXA2,APP,SELPLG,TNFRSF1A	4
Lipid Metabolism, Small Molecule Biochemistry	synthesis of prostaglandin D2	9,50E-04	CLEC7A,IL1B,MYD88	3
Cancer, Organismal Injury and Abnormalities, Reproductive System Disease	prostatic carcinoma	9,71E-04	ANXA2,BMX,HLA-A,LILRB3,SELPLG,SIRPB1,SLC2A6,SOCS3	8
Organismal Development	mass of organism	9,72E-04	APP,FES,HDC,IGFBP6,IL1B,MXD1,MYD88,SOCS3,TLR2	9
Cellular Movement, Hematological System Development and Function, Immune Cell Trafficking, Inflammatory Response	chemotaxis of antigen presenting cells	9,88E-04	APP,FPR2,IL1B,MYD88,TLR2	5
Cell Death and Survival	apoptosis of granulocytes	9,93E-04	ADAM8,ANXA1,IL1B,MMP8	4
Cell Death and Survival	apoptosis of kidney cells	9,93E-04	IL1B,LCN2,MYD88,TLR2	4
Organismal Injury and Abnormalities	development of lesion	9,93E-04	APP,BMX,MYD88,TNFRSF1A	4
Cellular Growth and Proliferation, Tissue Development	generation of cells	1,04E-03	HLA-A,IKBKAP,IL1B,MYD88,SOCS3,TLR2,TNFRSF1A	7
Cell Death and Survival, Nervous System Development and Function	cell viability of neuroglia	1,05E-03	APP,CHI3L1,IL1B	3
Cardiovascular System Development and Function, Organismal Development	development of blood vessel	1,08E-03	ANXA2,APP,BMX,CHI3L1,CSF2RB,FES,FGR,FPR2,G6PD,IKBKAP,IL1B,LCN2,LRG1,SOCS3,TLR2,TNFRSF1A	16
Cellular Development	maturation of cells	1,08E-03	APP,CLEC7A,G6PD,IL1B,LCN2,MYD88,PARP14,TLR2,TYROBP	9
Lipid Metabolism, Molecular Transport, Small Molecule Biochemistry	release of arachidonic acid	1,11E-03	CLEC7A,IL1B,MYD88,TNFRSF1A	4
Cell-To-Cell Signaling and Interaction	binding of macrophage cancer cell lines	1,14E-03	ANXA2,CLEC7A	2
Gastrointestinal Disease, Organismal Injury and Abnormalities	bleeding of rectum	1,14E-03	MYD88,TLR2	2
Cellular Assembly and Organization, Cellular Function and Maintenance, Molecular Transport	exocytosis of Weibel-Palade bodies	1,14E-03	MYD88,TLR2	2
Cellular Assembly and Organization, Neurological Disease, Organismal Development, Tissue Development	formation of amyloid-beta plaques	1,14E-03	APP,TNFRSF1A	2
Dermatological Diseases and Conditions, Immunological Disease, Inflammatory Disease, Inflammatory Response	mild atopic dermatitis	1,14E-03	CSF2RA,CSF2RB	2
Cellular Development, Embryonic Development, Nervous System Development and Function, Organismal Development, Tissue Development	neurogenesis of neural stem cells	1,14E-03	APP,IL1B	2
Cell Morphology	polarization of Th17 cells	1,14E-03	IL1B,TLR2	2
Cellular Function and Maintenance, Hematological System Development and Function, Inflammatory Response	presence of phagocytes	1,14E-03	FGR,TLR2	2
Molecular Transport, Nucleic Acid Metabolism, Small Molecule Biochemistry	quantity of NADPH	1,14E-03	G6PD,IL1B	2
Cellular Compromise	stress response of neurons	1,14E-03	APP,IL1B	2
Cellular Movement	chemotaxis of tumor cell lines	1,19E-03	ANXA2,FPR1,FPR2,RGS3,SELPLG	5
Metabolic Disease, Neurological Disease, Psychological Disorders	Alzheimer's disease	1,26E-03	ACTA2,APP,CASP4,CHI3L1,FCGR3A/FCGR3B,HP,IGFBP6,IL1B,LCN2,S100A9,TYROBP	11
Cardiovascular Disease	damage of blood vessel	1,26E-03	APP,MYD88,S100A9	3
Developmental Disorder, Hereditary Disorder, Metabolic Disease	familial amyloidosis	1,26E-03	APP,LCN2,TGFBI	3
Cancer	adenoma	1,29E-03	ACTA2,ANXA2,CEBPD,FPR2,HP,PLA2G7,S100A8,TLR2	8
Cellular Development, Hematopoiesis	maturation of dendritic cells	1,29E-03	CLEC7A,IL1B,MYD88,TLR2	4
Cell Morphology	morphology of leukocytes	1,31E-03	CHI3L1,FGR,HDC,HLA-A,LILRB3,LILRB4,MXD1,MYD88,TNFRSF1A	9
Dermatological Diseases and Conditions, Infectious Disease	leprosy	1,36E-03	APP,LILRB3,SLPI,TLR2	4
Inflammatory Response	chronic inflammation	1,37E-03	BMX,IL1R2,MMP8	3
Organismal Injury and Abnormalities, Renal and Urological Disease	damage of renal tubule	1,37E-03	LCN2,MYD88,TLR2	3
Gastrointestinal Disease, Immunological Disease, Ophthalmic Disease	primary Sjogren's syndrome	1,37E-03	IFITM2,SOCS3,TLR2	3
Lymphoid Tissue Structure and Development	growth of lymphatic system component	1,42E-03	APP,CHI3L1,IL1B,MYD88,TLR2,TNFRSF1A	6
Lipid Metabolism, Small Molecule Biochemistry	metabolism of leukotriene	1,46E-03	ALOX5,TLR2	2
Inflammatory Response	proinflammatory response	1,46E-03	IL1B,TLR2	2
Molecular Transport	release of heavy metal	1,46E-03	SLC11A1,SLC40A1	2
Dermatological Diseases and Conditions	toxic epidermal necrolysis	1,46E-03	FCGR3A/FCGR3B,HLA-A	2
Carbohydrate Metabolism	metabolism of carbohydrate	1,47E-03	FPR1,G6PD,HLA-A,IL1B,IL1R2,MYD88,PPP1R3D,PYGL,RGS3,SOCS3,TNFRSF1A,UGT1A6	12
Cell Morphology	polarization of leukocytes	1,50E-03	IL1B,MYD88,SOCS3,TLR2	4
Organismal Injury and Abnormalities, Renal and Urological Disease	damage of kidney	1,58E-03	ALOX5,FGR,LCN2,MYD88,TLR2	5
Molecular Transport	release of metal	1,62E-03	ANXA1,APP,FPR1,IL1B,SLC11A1,SLC40A1	6
Cell-To-Cell Signaling and Interaction, Hematological System Development and Function	activation of leukocyte cell lines	1,62E-03	APP,HLA-A,TLR2	3
Cell Morphology	morphology of blood cells	1,62E-03	CHI3L1,FES,FGR,HDC,HLA-A,LILRB3,LILRB4,MXD1,MYD88,TNFRSF1A	10
Organismal Injury and Abnormalities	Bleeding	1,65E-03	ALOX5,APP,FCGR3A/FCGR3B,FES,G6PD,MYD88,PILRA,S100A9,SLPI,TLR2	10
Cellular Growth and Proliferation, Tissue Development	proliferation of epithelial cells	1,65E-03	AMICA1,BMX,CSF2RB,IL1B,LCN2,MYD88,S100A11,SOCS3,TLR2,TNFRSF1A	10
Cardiovascular Disease, Organismal Injury and Abnormalities, Tissue Morphology	size of atherosclerotic lesion	1,66E-03	ARG2,IL1B,SOCS3,TNFRSF1A	4
Cell Death and Survival	cell death of islet cells	1,74E-03	APP,IL1B,SOCS3,TNFRSF1A	4
Dermatological Diseases and Conditions, Immunological Disease, Inflammatory Disease	lichen planus	1,74E-03	HLA-A,IFITM2,IGFBP6,S100A9	4
Cell Death and Survival, Cellular Compromise	cytotoxicity of lymphocytes	1,81E-03	FCGR3A/FCGR3B,HLA-A,MYD88,TLR2,TYROBP	5
Cell-mediated Immune Response, Cellular Development, Cellular Function and Maintenance, Hematological System Development and Function, Hematopoiesis, Lymphoid Tissue Structure and Development	development of Th17 cells	1,81E-03	IL1B,SOCS3	2
Cardiovascular Disease, Organismal Injury and Abnormalities	dysfunction of endothelial tissue	1,81E-03	APP,IL1B	2
Inflammatory Response	host defense	1,81E-03	CSTA,TLR2	2
Metabolic Disease	hyperleptinemia	1,81E-03	HDC,SOCS3	2
Hematological Disease, Immunological Disease, Organismal Injury and Abnormalities, Respiratory Disease	neutrophilia of airway	1,81E-03	IL1B,MYD88	2
Carbohydrate Metabolism, Nucleic Acid Metabolism	pentose shunt	1,81E-03	APP,G6PD	2
Tissue Morphology	quantity of Listeria monocytogenes	1,81E-03	TLR2,TNFRSF1A	2
Infectious Disease	salmonellosis	1,81E-03	IRG1,SLC11A1	2
Lipid Metabolism, Small Molecule Biochemistry	synthesis of cysteinyl-leukotriene	1,81E-03	ANXA1,TLR2	2
Inflammatory Response, Tissue Development	acute inflammation of tissue	1,90E-03	ALOX5,FPR2,IL1B	3
Inflammatory Response	cytotoxic T lymphocyte response	1,90E-03	HLA-A,MYD88,TNFRSF1A	3
Cardiovascular Disease, Organismal Injury and Abnormalities	formation of thrombus	1,90E-03	ANXA2,SELPLG,TNFRSF1A	3
Cell-To-Cell Signaling and Interaction, Hematological System Development and Function, Immune Cell Trafficking, Inflammatory Response	priming of T lymphocytes	1,90E-03	IL1B,MGST1,MYD88	3
Cardiovascular System Development and Function, Cell-To-Cell Signaling and Interaction	binding of endothelial cells	1,90E-03	ANXA2,APP,IL1B,SELPLG	4
Cell-To-Cell Signaling and Interaction, Cellular Growth and Proliferation	stimulation of cells	1,94E-03	APP,IL1B,LCN2,LILRB4,MYD88,TLR2	6
Cell Death and Survival	cell death of kidney cells	1,94E-03	APP,CASP4,IL1B,LCN2,MEFV,MYD88,TLR2,TNFRSF1A	8
Cellular Growth and Proliferation, Tissue Development	generation of leukocytes	1,99E-03	HLA-A,IL1B,MYD88,SOCS3,TNFRSF1A	5
Cell-To-Cell Signaling and Interaction, Hematological System Development and Function, Hypersensitivity Response, Immune Cell Trafficking, Inflammatory Response	activation of mast cells	2,05E-03	CD300LD,CD300LF,LILRB3	3
Gastrointestinal Disease, Organismal Injury and Abnormalities	bleeding of gastrointestinal tract	2,05E-03	FES,MYD88,TLR2	3
Drug Metabolism, Protein Synthesis	metabolism of glutathione	2,05E-03	G6PD,GSR,MGST1	3
Dermatological Diseases and Conditions	chronic psoriasis	2,05E-03	CASP4,CEBPD,LCN2,S100A11,S100A9	5
Cellular Function and Maintenance, Hematological System Development and Function	function of T lymphocytes	2,06E-03	CHI3L1,CSF2RB,HLA-A,LILRB3,MYD88,TLR2,TYROBP	7
Organismal Injury and Abnormalities, Renal and Urological Disease	injury of kidney	2,08E-03	ALOX5,LCN2,MYD88,TLR2	4
Cellular Movement, Hematological System Development and Function, Immune Cell Trafficking, Inflammatory Response	chemotaxis of macrophages	2,17E-03	APP,FPR2,MYD88,TLR2	4
Cellular Movement	dissemination of cells	2,21E-03	CEBPD,S100A9,SLPI	3
Cancer	malignant squamous-cell carcinoma	2,21E-03	S100A8,S100A9,SLPI	3
Cell Signaling, Small Molecule Biochemistry	quantity of nitric oxide	2,21E-03	APP,IL1B,IL1R2	3
Cell Morphology, Digestive System Development and Function, Organ Morphology, Organismal Development	abnormal morphology of enterocytes	2,21E-03	MYD88,TLR2	2
Cell-To-Cell Signaling and Interaction, Cellular Growth and Proliferation, Nervous System Development and Function	excitation of pyramidal neurons	2,21E-03	APP,LCN2	2
Developmental Disorder, Hereditary Disorder, Metabolic Disease, Neurological Disease	familial amyloidotic polyneuropathy	2,21E-03	LCN2,TGFBI	2
Cellular Function and Maintenance, Hematological System Development and Function	function of natural killer T lymphocytes	2,21E-03	MYD88,TYROBP	2
Cell-To-Cell Signaling and Interaction, Nervous System Development and Function	glutamate mediated receptor currents	2,21E-03	HLA-A,TNFRSF1A	2
Gastrointestinal Disease, Organismal Injury and Abnormalities	injury of colon	2,21E-03	MYD88,TLR2	2
Carbohydrate Metabolism, Small Molecule Biochemistry	loss of proteoglycan	2,21E-03	IL1B,MYD88	2
Endocrine System Development and Function, Organ Morphology	size of adrenal gland	2,21E-03	ANXA1,TLR2	2
Molecular Transport	transport of iron ion	2,21E-03	SLC11A1,SLC40A1	2
Lipid Metabolism, Small Molecule Biochemistry	synthesis of prostaglandin	2,26E-03	ANXA1,CLEC7A,IL1B,IL1R2,MYD88	5
Cell Death and Survival, Connective Tissue Disorders, Hematological Disease	hemolytic anemia	2,27E-03	ANXA1,FCGR3A/FCGR3B,G6PD,GSR	4
Cell-mediated Immune Response, Cellular Movement, Hematological System Development and Function, Immune Cell Trafficking	cell movement of T lymphocytes	2,30E-03	APP,HLA-A,IL1B,MYD88,SELPLG,SOCS3	6
Cell-To-Cell Signaling and Interaction, Cellular Function and Maintenance, Hematological System Development and Function, Inflammatory Response	phagocytosis of neutrophils	2,37E-03	CSF2RB,FCGR3A/FCGR3B,LCN2	3
Humoral Immune Response, Protein Synthesis	quantity of IgE	2,37E-03	CHI3L1,FPR2,LILRB4,MYD88	4
Cell Death and Survival	cell death of cerebral cortex cells	2,42E-03	APP,IL1B,LCN2,LILRB3,TLR2,TNFRSF1A	6
Cell Death and Survival	apoptosis of hematopoietic cells	2,48E-03	ADAM8,CASP4,CSF2RA,LCN2,MXD1,TNFRSF1A	6
Organismal Injury and Abnormalities	Fibrosis	2,51E-03	ALOX5,ARG2,HP,IL1B,IL1R2,MMP8,MYD88,SELPLG,TLR2,TNFRSF1A	10
Cell Death and Survival	apoptosis of endothelial cell lines	2,54E-03	MYD88,S100A8,S100A9	3
Cell Death and Survival, Respiratory Disease	apoptosis of lung cells	2,54E-03	ADAM8,MYD88,TLR2	3
Cardiovascular Disease	atherosclerosis of aorta	2,54E-03	APP,MYD88,PLA2G7	3
Cell Death and Survival	killing of bacteria	2,54E-03	IL1B,MYD88,TLR2	3
Cellular Movement	migration of tumor cell lines	2,57E-03	ACTA2,ANXA1,ANXA2,APP,IGFBP6,MTUS1,RGS3,S100A8,S100A9,SOCS3,TGFBI,TLR2	12
Cell Morphology, Nervous System Development and Function	abnormal morphology of oligodendrocytes	2,64E-03	IL1B,TYROBP	2
Cellular Movement, Nervous System Development and Function	chemotaxis of nervous tissue cell lines	2,64E-03	APP,TLR2	2
Cellular Movement, Hematological System Development and Function, Immune Cell Trafficking, Inflammatory Response	chemotaxis of peripheral blood monocytes	2,64E-03	FPR1,FPR2	2
Cellular Movement, Hematological System Development and Function, Immune Cell Trafficking, Inflammatory Response	chemotaxis of peritoneal macrophages	2,64E-03	MYD88,TLR2	2

## Sheet: CAF01_Turquoise
2000-2015 QIAGEN.
Categories	Diseases or Functions Annotation	p-Value	Molecules	# Molecules
Cellular Development, Hematological System Development and Function, Hematopoiesis	differentiation of myeloid dendritic cells	2,82E-05	BATF,GIMAP1-GIMAP5,PSEN1,TGFB1	4
Cell Death and Survival	cell viability of myeloma cell lines	6,55E-05	MAPK9,PSMC3,PSMC4,PSMC5,SNW1,XPO1	6
Cell-mediated Immune Response, Cellular Development, Cellular Function and Maintenance, Hematological System Development and Function, Hematopoiesis, Lymphoid Tissue Structure and Development	differentiation of CD4+ T-lymphocytes	6,86E-05	BATF,CD8A,MAPK1,RFTN1,TGFB1	5
Cellular Development, Hematological System Development and Function, Hematopoiesis	differentiation of dendritic cells	7,03E-05	BATF,GIMAP1-GIMAP5,PSEN1,SLA,TCF3,TGFB1	6
Immunological Disease	graft-vs-host disease	1,78E-04	CD2,IMPDH2,PPP3CA,PPP3R1	4
Cell Morphology	morphology of leukocytes	2,08E-04	BATF,CD8A,GIMAP1-GIMAP5,IMPDH2,MAPK9,MARCH1,MFNG,PRKAG1,SKIL,SLA,TCF3,TGFB1	12
Cellular Development, Connective Tissue Development and Function, Tissue Development	transdifferentiation of stromal cells	2,20E-04	MAPK1,TGFB1	2
Cellular Development	transition of kidney cell lines	2,20E-04	SKIL,TGFB1	2
Connective Tissue Disorders, Hematological Disease, Immunological Disease	immune thrombocytopenia	2,98E-04	CD8A,IRAK3,PPP3CA,PPP3R1,PRDX3	5
Cell Morphology	morphology of blood cells	4,22E-04	BATF,CD8A,GIMAP1-GIMAP5,IMPDH2,MAPK9,MARCH1,MFNG,PRKAG1,SKIL,SLA,TCF3,TGFB1,ULK1	13
Cellular Development, Skeletal and Muscular System Development and Function, Tissue Development	transdifferentiation of myofibroblasts	4,37E-04	MAPK1,TGFB1	2
Cellular Development	transition of myofibroblasts	4,37E-04	SKIL,TGFB1	2
Hematological System Development and Function, Tissue Morphology	quantity of CD4+ T-lymphocytes	5,10E-04	BATF,CD8A,GIMAP1-GIMAP5,MPG,RAD52,SLA,TGFB1	7
Digestive System Development and Function, Gastrointestinal Disease, Hepatic System Development and Function, Hepatic System Disease, Infectious Disease, Inflammatory Disease, Inflammatory Response, Organ Development, Organismal Injury and Abnormalities	chronic hepatitis C	5,48E-04	IMPDH2,PPP3CA,PPP3R1,TGFB1	4
Cellular Function and Maintenance	Lymphocyte homeostasis	5,81E-04	BATF,CD2,CD8A,GIMAP1-GIMAP5,MAPK1,MAPK9,MARCH1,PPP3CA,RAD52,RFTN1,SKIL,SLA,TCF3,TGFB1	14
Cell-mediated Immune Response, Cellular Development, Cellular Function and Maintenance, Hematological System Development and Function, Hematopoiesis, Lymphoid Tissue Structure and Development	differentiation of T lymphocytes	5,91E-04	BATF,CD2,CD8A,GIMAP1-GIMAP5,MAPK1,MAPK9,MARCH1,RFTN1,SLA,TCF3,TGFB1	11
Cellular Development, Hematological System Development and Function, Hematopoiesis	differentiation of leukocytes	6,48E-04	BATF,CD2,CD8A,GIMAP1-GIMAP5,KAT8,MAPK1,MAPK9,MARCH1,PRDX3,PSEN1,RFTN1,SLA,TCF3,TGFB1,TRAF2,ULK1	16
Cellular Development, Hematological System Development and Function, Hematopoiesis	differentiation of antigen presenting cells	7,80E-04	BATF,GIMAP1-GIMAP5,PSEN1,SLA,TCF3,TGFB1,ULK1	7
Cell-mediated Immune Response, Cellular Development, Cellular Function and Maintenance, Hematological System Development and Function, Hematopoiesis, Lymphoid Tissue Structure and Development	T cell development	7,89E-04	BATF,CD2,CD8A,GIMAP1-GIMAP5,MAPK1,MAPK9,MARCH1,PPP3CA,RAD52,RFTN1,SLA,TCF3,TGFB1	13
Metabolic Disease	light chain associated amyloidosis	9,77E-04	PSEN1,TCF3,TGFB1	3
Lipid Metabolism, Nucleic Acid Metabolism, Small Molecule Biochemistry	cleavage of acyl-coenzyme A	1,08E-03	ACAA2,SCP2	2
Inflammatory Disease, Ophthalmic Disease	vernal keratoconjunctivitis	1,08E-03	PPP3CA,PPP3R1	2
Embryonic Development, Organismal Development	development of blastocyst	1,51E-03	MAPK1,PSEN1,PSMC3,PSMC4,SKIL	5
Cell Morphology, Inflammatory Response	morphology of dendritic cells	1,57E-03	CD8A,MARCH1,TGFB1	3
Lymphoid Tissue Structure and Development	morphology of lymphatic system component	1,60E-03	CD8A,GIMAP1-GIMAP5,IRAK3,MFNG,PRKAG1,PSEN1,SKIL,SLA,SLC35C1,TCF3,TGFB1,TRAF2	12
Cellular Development, Hematological System Development and Function, Hematopoiesis	differentiation of mononuclear leukocytes	1,78E-03	BATF,CD2,CD8A,GIMAP1-GIMAP5,MAPK1,MAPK9,MARCH1,RFTN1,SLA,TCF3,TGFB1,TRAF2,ULK1	13
Hematological System Development and Function, Humoral Immune Response	class switching of B lymphocytes	1,94E-03	BATF,EXOSC6,TGFB1	3
Cell-To-Cell Signaling and Interaction	response of breast cancer cell lines	1,99E-03	MPG,TGFB1	2
Metabolic Disease	severe amyloidosis	1,99E-03	MAPK9,PSEN1	2
Cell Morphology, Cellular Assembly and Organization, Cellular Development, Cellular Function and Maintenance, Embryonic Development, Nervous System Development and Function, Tissue Development	branching of axons	2,00E-03	SKIL,TGFB1,ULK1,ULK2	4
Inflammatory Response	graft rejection	2,14E-03	IMPDH2,PPP3CA,TGFB1	3
Cellular Development, Hematological System Development and Function, Hematopoiesis	differentiation of lymphocytes	2,49E-03	BATF,CD2,CD8A,GIMAP1-GIMAP5,MAPK1,MAPK9,MARCH1,RFTN1,SLA,TCF3,TGFB1,TRAF2	12
Cardiovascular Disease, Dermatological Diseases and Conditions, Hematological Disease, Organismal Injury and Abnormalities	thrombotic thrombocytopenic purpura	2,55E-03	PPP3CA,PPP3R1	2
Cellular Development, Hematological System Development and Function, Hematopoiesis	differentiation of phagocytes	3,06E-03	BATF,GIMAP1-GIMAP5,PSEN1,SLA,TCF3,TGFB1,ULK1	7
Lipid Metabolism, Molecular Transport, Small Molecule Biochemistry	distribution of phospholipid	3,17E-03	CHMP1A,SCP2	2
Developmental Disorder, Organismal Injury and Abnormalities, Renal and Urological Disease	hypertrophy of mesangial cells	3,17E-03	MAPK1,TGFB1	2
Neurological Disease	severe neurodegenerative disorder	3,17E-03	MAPK9,PSEN1	2
Psychological Disorders	severe psychological disorder	3,17E-03	MAPK9,PSEN1	2
Cell Morphology, Hair and Skin Development and Function	size of epithelial cell lines	3,17E-03	PHLPP2,TGFB1	2
Cell Morphology	morphology of antigen presenting cells	3,18E-03	CD8A,MAPK9,MARCH1,PRKAG1,TGFB1	5
Connective Tissue Development and Function, Embryonic Development, Organ Development, Organ Morphology, Organismal Development, Skeletal and Muscular System Development and Function, Tissue Development	abnormal morphology of rib	3,45E-03	MFNG,PSEN1,SIK3,TRAF4	4
Hematological System Development and Function, Tissue Morphology	abnormal quantity of lymphocytes	3,81E-03	CD8A,GIMAP1-GIMAP5,IMPDH2,TCF3	4
Cell Morphology, Hematological System Development and Function, Hematopoiesis, Lymphoid Tissue Structure and Development, Organ Morphology, Organismal Development	abnormal morphology of double-positive thymocyte	3,85E-03	CD8A,SLA	2
Cellular Assembly and Organization	binding of cytoskeleton	3,85E-03	CD2,TGFB1	2
Cellular Development, Nervous System Development and Function, Tissue Development	differentiation of neuroepithelial cells	3,85E-03	MAPK9,PSEN1	2
Cellular Development, Cellular Growth and Proliferation, Connective Tissue Development and Function, Tissue Development	proliferation of synovial fibroblasts	3,85E-03	TGFB1,TNFAIP8	2
Hematological System Development and Function	red cell distribution width	3,85E-03	PRKAG1,ULK1	2
Neurological Disease, Organismal Injury and Abnormalities	microgliosis	3,92E-03	PSEN1,PSMC4,TGFB1	3
Cell Cycle, Cellular Assembly and Organization, Cellular Function and Maintenance, DNA Replication, Recombination, and Repair	duplication of centrosome	4,23E-03	FBXW5,NUBP1,XPO1	3
Gene Expression	transactivation	4,41E-03	BATF,CD8A,MAPK1,PPP3CA,PSEN1,PSMC3,SKIL,SNW1,TCF3,TGFB1,TRAF2,UCHL5	12
Cellular Compromise	dysfunction of mitochondria	4,56E-03	FAM162A,GIMAP1-GIMAP5,TGFB1	3
Developmental Disorder, Neurological Disease, Organismal Injury and Abnormalities	congenital pontocerebellar hypoplasia	4,59E-03	CHMP1A,TSEN54	2
Cell-To-Cell Signaling and Interaction, Nervous System Development and Function	long-term potentiation of hippocampal neurons	4,59E-03	MAPK1,PSEN1	2
Organismal Injury and Abnormalities, Renal and Urological Disease	minimal change nephrotic syndrome	4,59E-03	IMPDH2,PPP3CA	2
Cell Morphology, Cellular Assembly and Organization, Nervous System Development and Function	elongation of neurites	4,90E-03	MAPK9,ULK1,ULK2	3
Cellular Assembly and Organization, Neurological Disease	deposition of amyloid-beta plaques	5,40E-03	PSEN1,TGFB1	2
Cancer, Hematological Disease, Immunological Disease, Organismal Injury and Abnormalities	development of T-cell non-Hodgkin lymphoma	5,40E-03	RAD52,TCF3	2
Cellular Development, Hematological System Development and Function, Hematopoiesis, Humoral Immune Response, Lymphoid Tissue Structure and Development	lymphopoiesis of B lymphocytes	5,40E-03	TCF3,TGFB1	2
Cell Signaling, Molecular Transport, Small Molecule Biochemistry	secretion of nitric oxide	5,40E-03	CD8A,TGFB1	2
Cell Morphology	size of lymphocytes	5,40E-03	TGFB1,TRAF2	2
Cell Death and Survival, Connective Tissue Disorders, Hematological Disease	hemolytic anemia	6,23E-03	IMPDH2,PPP3CA,PPP3R1,PRKAG1	4
Drug Metabolism, Molecular Transport	depletion of glutathione	6,26E-03	PSEN1,TGFB1	2
Cell-mediated Immune Response, Cellular Development, Cellular Function and Maintenance, Hematological System Development and Function, Hematopoiesis, Lymphoid Tissue Structure and Development	differentiation of CD8+ T lymphocyte	6,26E-03	CD8A,GIMAP1-GIMAP5	2
Cellular Growth and Proliferation, Hematological System Development and Function, Humoral Immune Response	formation of B lymphocytes	6,26E-03	TCF3,TGFB1	2
Neurological Disease	severe encephalopathy	6,26E-03	MAPK9,PSEN1	2
Hematological Disease	cytopenia	6,37E-03	BATF,CD8A,IRAK3,PPP3CA,PPP3R1,PRDX3,TCF3	7
Cell-To-Cell Signaling and Interaction, Drug Metabolism, Molecular Transport, Small Molecule Biochemistry	abnormal quantity of dopamine	7,19E-03	MAPK9,PNKD	2
Cell-mediated Immune Response, Cellular Development, Cellular Function and Maintenance, Hematological System Development and Function, Hematopoiesis, Lymphoid Tissue Structure and Development	differentiation of cytotoxic T cells	7,19E-03	CD8A,TGFB1	2
Cellular Development, Embryonic Development, Organismal Development, Tissue Development	differentiation of mesodermal cells	7,19E-03	MAPK1,MAPK9	2
Cancer, Cellular Movement	invasion of epithelial cells	7,19E-03	TCF3,TGFB1	2
Cellular Compromise	permeability transition of mitochondria	7,19E-03	FAM162A,TGFB1	2
Cellular Assembly and Organization	targeting of vesicles	7,19E-03	LRMP,PSEN1	2
Cancer, Hematological Disease, Immunological Disease, Organismal Injury and Abnormalities	incidence of thymic lymphoma	7,25E-03	RAD52,SKIL,TCF3	3
Cell Morphology, Cellular Function and Maintenance	transmembrane potential of mitochondria	7,40E-03	CD2,MAPK9,PRDX3,PSEN1,TCF3,TGFB1	6
Gene Expression	transactivation of RNA	7,68E-03	BATF,MAPK1,PPP3CA,PSEN1,PSMC3,SKIL,SNW1,TCF3,TGFB1,TRAF2,UCHL5	11
Metabolic Disease, Neurological Disease, Skeletal and Muscular Disorders	mitochondrial myopathy	8,16E-03	CHKB,RMND1,TYMP	3
Tissue Development	deposition of extracellular matrix	8,17E-03	PPP3CA,TGFB1	2
Connective Tissue Disorders, Dermatological Diseases and Conditions, Hematological Disease, Immunological Disease, Organismal Injury and Abnormalities	immune thrombocytopenic purpura	8,17E-03	PPP3CA,PPP3R1	2
Hematological Disease, Organismal Injury and Abnormalities	pure red cell aplasia	8,17E-03	PPP3CA,PPP3R1	2
Developmental Disorder, Hereditary Disorder, Metabolic Disease, Neurological Disease, Psychological Disorders	Alzheimer disease with spastic paraparesis and cotton wool plaques	8,61E-03	PSEN1	1
Hereditary Disorder, Skeletal and Muscular Disorders	Camurati-Engelmann disease	8,61E-03	TGFB1	1
DNA Replication, Recombination, and Repair	DNA damage response of embryonic cell lines	8,61E-03	KAT8	1
DNA Replication, Recombination, and Repair	DNA damage response of epithelial cell lines	8,61E-03	KAT8	1
Developmental Disorder, Hereditary Disorder, Metabolic Disease, Neurological Disease	SCPx deficiency	8,61E-03	SCP2	1
Connective Tissue Disorders, Developmental Disorder, Hereditary Disorder, Skeletal and Muscular Disorders	Treacher Collins syndrome type 3	8,61E-03	POLR1C	1
Embryonic Development, Organ Development, Organ Morphology, Organismal Development, Respiratory System Development and Function, Tissue Development, Tissue Morphology	abnormal morphology of lung pleura	8,61E-03	ELK3	1
Organismal Development	accumulation of chyle	8,61E-03	ELK3	1
Cell-To-Cell Signaling and Interaction	activation of liver cell lines	8,61E-03	TGFB1	1
Cell-To-Cell Signaling and Interaction, Renal and Urological System Development and Function	activation of mesangial cells	8,61E-03	TGFB1	1
Cell-To-Cell Signaling and Interaction, Hematological System Development and Function, Hematopoiesis, Immune Cell Trafficking, Inflammatory Response	activation of pro-T lymphocytes	8,61E-03	CD2	1
Inflammatory Disease, Inflammatory Response, Organismal Injury and Abnormalities, Renal and Urological Disease	advanced nephritis	8,61E-03	TGFB1	1
Cancer, Cell Cycle	aneuploidy of mammary tumor cells	8,61E-03	MAPK9	1
Cancer, Cardiovascular System Development and Function, Dermatological Diseases and Conditions	angiogenesis of papilloma	8,61E-03	TGFB1	1
Cell-To-Cell Signaling and Interaction, Hematological System Development and Function, Inflammatory Response	antibody-dependent cell-mediated cytotoxicity of natural killer cells	8,61E-03	TGFB1	1
Cell Death and Survival	apoptosis of single positive thymocytes	8,61E-03	GIMAP1-GIMAP5	1
Cell Cycle, Nervous System Development and Function	arrest in cell cycle progression of astrocytes	8,61E-03	TGFB1	1
Cell Cycle, Endocrine System Development and Function	arrest in cell cycle progression of thyrocytes	8,61E-03	TGFB1	1
Cellular Development, Cellular Growth and Proliferation	arrest in growth of adenocarcinoma cell lines	8,61E-03	TCF3	1
Carbohydrate Metabolism, Drug Metabolism, Small Molecule Biochemistry	assembly of hyaluronic acid	8,61E-03	TGFB1	1
Cardiovascular Disease, Inflammatory Disease, Organismal Injury and Abnormalities	atrial endocarditis	8,61E-03	TGFB1	1
Gene Expression	binding of CAGA box	8,61E-03	TGFB1	1
DNA Replication, Recombination, and Repair, Nucleic Acid Metabolism, Small Molecule Biochemistry	catabolism of ADP	8,61E-03	NUDT9	1
Cardiovascular System Development and Function, Cell Morphology	cell flattening of endothelial cells	8,61E-03	TGFB1	1
Cell Morphology, Hepatic System Development and Function	cell rounding of hepatocytes	8,61E-03	TGFB1	1
Cell-To-Cell Signaling and Interaction, Tissue Development	cell-cell adhesion of neuroblastoma cell lines	8,61E-03	MAPK1	1
Cell-To-Cell Signaling and Interaction, Renal and Urological System Development and Function, Tissue Development	cell-cell contact of kidney cell lines	8,61E-03	TGFB1	1
Digestive System Development and Function, Gastrointestinal Disease, Hepatic System Development and Function, Hepatic System Disease, Infectious Disease, Inflammatory Disease, Inflammatory Response, Organ Development, Organismal Injury and Abnormalities	chronic active hepatitis C	8,61E-03	TGFB1	1
Digestive System Development and Function, Gastrointestinal Disease, Hepatic System Development and Function, Hepatic System Disease, Infectious Disease, Inflammatory Disease, Inflammatory Response, Organ Development, Organismal Injury and Abnormalities	chronic active type B viral hepatitis	8,61E-03	TGFB1	1
Lipid Metabolism, Nucleic Acid Metabolism, Small Molecule Biochemistry	cleavage of 3-ketopristanoyl-coenzyme A	8,61E-03	SCP2	1
Cellular Growth and Proliferation	colony formation of stromal cells	8,61E-03	PPP3CA	1
Hereditary Disorder, Metabolic Disease, Neurological Disease, Skeletal and Muscular Disorders	combined oxidative phosphorylation deficiency 11	8,61E-03	RMND1	1
Cell Morphology	conversion of myofibroblasts	8,61E-03	TGFB1	1
Cell Morphology, Cellular Development, Connective Tissue Development and Function	conversion of stromal fibroblast cells	8,61E-03	TGFB1	1
Connective Tissue Disorders, Developmental Disorder, Hereditary Disorder, Neurological Disease, Skeletal and Muscular Disorders	craniofacial dysmorphism, skeletal anomalies, and mental retardation syndrome	8,61E-03	TMCO1	1
Cellular Compromise	depletion of podocytes	8,61E-03	TGFB1	1
Cellular Assembly and Organization	deposition of collagen fibrils	8,61E-03	TGFB1	1
Cancer, Gastrointestinal Disease	development of colon carcinoma	8,61E-03	TGFB1	1
Embryonic Development, Organismal Development, Tissue Development	development of nephrogenic zone	8,61E-03	PPP3CA	1
Cellular Development, Nervous System Development and Function	differentiation of Schwann cell precursors	8,61E-03	TGFB1	1
Cellular Development, Hematological System Development and Function, Hematopoiesis	differentiation of T-cell hybrid cells	8,61E-03	BATF	1
Cellular Development, Connective Tissue Development and Function, Tissue Development	differentiation of orbital fibroblast cells	8,61E-03	TGFB1	1
Cardiovascular Disease, Hereditary Disorder, Organismal Injury and Abnormalities	dilated cardiomyopathy type 1U	8,61E-03	PSEN1	1
Lipid Metabolism, Molecular Transport, Small Molecule Biochemistry	distribution of lysobisphosphatidic acid	8,61E-03	CHMP1A	1
Inflammatory Disease, Respiratory Disease	early-onset persistent asthma	8,61E-03	IRAK3	1
Cellular Development, Renal and Urological System Development and Function	epithelial-mesenchymal transition of proximal tubule cells	8,61E-03	TGFB1	1
Dermatological Diseases and Conditions, Developmental Disorder, Hereditary Disorder, Organismal Injury and Abnormalities	erythrokeratodermia variabilis type 3	8,61E-03	AP1S1	1
Molecular Transport, RNA Trafficking	export of U1 snRNA	8,61E-03	XPO1	1
Developmental Disorder, Hereditary Disorder, Metabolic Disease, Neurological Disease, Psychological Disorders	familial Alzheimer disease with spastic paraparesis and apraxia type 3	8,61E-03	PSEN1	1
Dermatological Diseases and Conditions, Hereditary Disorder, Infectious Disease, Inflammatory Disease, Inflammatory Response	familial acne inversa type 3	8,61E-03	PSEN1	1
Neurological Disease, Organismal Injury and Abnormalities	fibrosis of leptomeninges	8,61E-03	PSEN1	1
Inflammatory Disease, Organismal Injury and Abnormalities, Respiratory Disease	fibrosis of lung pleura	8,61E-03	TGFB1	1
Cancer, Cellular Growth and Proliferation	formation of Reed-Sternberg cells	8,61E-03	TRAF2	1
Cellular Growth and Proliferation	formation of lymphoma cell lines	8,61E-03	TRAF2	1
Cellular Compromise, DNA Replication, Recombination, and Repair	fragmentation of centromeres	8,61E-03	TBPL1	1
Cell Death and Survival	fragmentation of hepatocytes	8,61E-03	TGFB1	1
Cellular Function and Maintenance, Nervous System Development and Function	function of motor neurons	8,61E-03	PSEN1	1
Antigen Presentation, Cell-mediated Immune Response	functional avidity of cytotoxic T cells	8,61E-03	CD8A	1
Developmental Disorder, Hereditary Disorder, Metabolic Disease	glycogen storage disease type XV	8,61E-03	GYG1	1
Renal and Urological System Development and Function	growth of outer stripe of outer medulla	8,61E-03	PPP3CA	1
Organ Development	growth of renal cortex	8,61E-03	PPP3CA	1
Cell-mediated Immune Response, Cellular Movement, Hematological System Development and Function, Immune Cell Trafficking	homing of TREG cells	8,61E-03	BATF	1
Cell Morphology, Cellular Function and Maintenance	homologous recombination repair of gonadal cell lines	8,61E-03	RAD52	1
Cancer, Skeletal and Muscular Disorders	hyperplasia of myofibroblasts	8,61E-03	TGFB1	1
Hematological Disease, Metabolic Disease	hypolipidemia	8,61E-03	SCP2	1
Developmental Disorder, Organismal Injury and Abnormalities, Reproductive System Disease	hypoplasia of mammary duct	8,61E-03	TGFB1	1
Lipid Metabolism, Molecular Transport, Nucleic Acid Metabolism, Small Molecule Biochemistry, Vitamin and Mineral Metabolism	import of phytanoyl-coenzyme A	8,61E-03	SCP2	1
Cellular Function and Maintenance, Connective Tissue Development and Function	incorporation of chondrocytes	8,61E-03	TGFB1	1
Cellular Function and Maintenance	incorporation of pericytes	8,61E-03	TGFB1	1
Infectious Disease	infectivity of adenoviridae	8,61E-03	XPO1	1
Cellular Movement	infiltration by hairy leukemia cells	8,61E-03	TGFB1	1
Cellular Growth and Proliferation	inhibition of ovarian cancer cell lines	8,61E-03	TGFB1	1
Dermatological Diseases and Conditions	keratosis linearis with ichthyosis congenita and sclerosing keratoderma	8,61E-03	POMP	1
Developmental Disorder, Hereditary Disorder, Immunological Disease, Metabolic Disease	leukocyte adhesion deficiency ii	8,61E-03	SLC35C1	1
Cellular Movement, Hematological System Development and Function, Immune Cell Trafficking, Inflammatory Response	locomotion of neutrophils	8,61E-03	TGFB1	1
Behavior, Nervous System Development and Function	long-term spatial reference memory	8,61E-03	PSEN1	1
Cellular Compromise	low oxygen stress response of fibroblasts	8,61E-03	PSEN1	1
Cell Morphology, Cellular Function and Maintenance	macroautophagy of colon cancer cell lines	8,61E-03	RGS19	1
Embryonic Development, Organ Development, Organismal Development	maturation of kidney	8,61E-03	PPP3CA	1
Embryonic Development, Organismal Development, Tissue Development	maturation of nephrogenic zone	8,61E-03	PPP3CA	1
Cellular Assembly and Organization, Cellular Development, Embryonic Development, Nervous System Development and Function, Organ Development, Organismal Development, Tissue Development	maturation of olfactory glomeruli	8,61E-03	PPP3CA	1
Developmental Disorder, Hereditary Disorder, Metabolic Disease, Neurological Disease, Skeletal and Muscular Disorders	megaconial type congenital muscular dystrophy	8,61E-03	CHKB	1
Hereditary Disorder, Neurological Disease, Psychological Disorders	neurodegeneration with brain iron accumulation type 5	8,61E-03	WDR45	1
Developmental Disorder, Hereditary Disorder, Neurological Disease, Organismal Injury and Abnormalities	pontocerebellar hypoplasia type 4	8,61E-03	TSEN54	1
Developmental Disorder, Hereditary Disorder, Neurological Disease, Organismal Injury and Abnormalities	pontocerebellar hypoplasia type 8	8,61E-03	CHMP1A	1
Developmental Disorder, Hereditary Disorder, Neurological Disease, Organismal Injury and Abnormalities	pontocerebellar hypoplasia, type 2a	8,61E-03	TSEN54	1
Gastrointestinal Disease, Hepatic System Disease, Organismal Injury and Abnormalities	progressive hepatic fibrosis	8,61E-03	TGFB1	1
Cellular Development, Cellular Growth and Proliferation, Hematological System Development and Function, Hematopoiesis	proliferation of long-term culture-initiating cells	8,61E-03	TGFB1	1
Carbohydrate Metabolism, Molecular Transport, Small Molecule Biochemistry	quantity of chondroitin sulfate proteoglycan	8,61E-03	PSEN1	1
Cell-mediated Immune Response, Hematological System Development and Function, Tissue Morphology	quantity of peripheral regulatory T lymphocytes	8,61E-03	TGFB1	1
Cardiovascular System Development and Function, Tissue Morphology	relaxation of middle cerebral artery	8,61E-03	TGFB1	1
Molecular Transport, Nucleic Acid Metabolism, Small Molecule Biochemistry	release of guanine	8,61E-03	MPG	1
Cell Morphology, Skeletal and Muscular System Development and Function	repolarization of ventricular myocytes	8,61E-03	RGS19	1
Hereditary Disorder, Skeletal and Muscular Disorders	rostrocaudal muscular dystrophy	8,61E-03	CHKB	1
Dermatological Diseases and Conditions	scaly erythema	8,61E-03	TGFB1	1
Cardiovascular Disease, Metabolic Disease, Neurological Disease, Psychological Disorders	severe cerebral amyloid angiopathy	8,61E-03	PSEN1	1
Cell Morphology	size of keratinocyte cancer cell lines	8,61E-03	TGFB1	1
Cancer	stage 3c NRAS Q61 mutation melanoma	8,61E-03	MAPK1	1
Cancer	stage 4 NRAS Q61 mutation melanoma	8,61E-03	MAPK1	1
Cell Morphology, Cellular Assembly and Organization	structure of plasma membrane	8,61E-03	SCP2	1
Cell-To-Cell Signaling and Interaction, Cellular Growth and Proliferation, Connective Tissue Development and Function	suppression of fibroblast cell lines	8,61E-03	TGFB1	1
Cell-To-Cell Signaling and Interaction, Cellular Growth and Proliferation, Respiratory System Development and Function	suppression of lung cell lines	8,61E-03	TGFB1	1
Inflammatory Disease, Respiratory Disease	susceptibility to asthma-related traits type 5	8,61E-03	IRAK3	1
Gene Expression	transcription of reporter mRNA	8,61E-03	TGFB1	1
Cellular Development	transition of mesangial cells	8,61E-03	TGFB1	1
Cellular Development	transition of mesenchymal cells	8,61E-03	TGFB1	1
Cellular Development	transition of mesothelial cells	8,61E-03	TGFB1	1
Molecular Transport, Nucleic Acid Metabolism, Small Molecule Biochemistry	transport of phosphoadenosine phosphosulfate	8,61E-03	SLC35B2	1
Carbohydrate Metabolism, Lipid Metabolism, Small Molecule Biochemistry	turnover of phosphatidylinositol 4,5-diphosphate	8,61E-03	PSEN1	1
Hereditary Disorder, Inflammatory Response, Metabolic Disease	variation in IMPDH2 enzyme activity	8,61E-03	IMPDH2	1
Cell Morphology, Inflammatory Response	morphology of phagocytes	8,66E-03	CD8A,MAPK9,MARCH1,PRKAG1,TGFB1	5
Dermatological Diseases and Conditions, Gastrointestinal Disease, Immunological Disease	Stevens-Johnson syndrome	9,20E-03	PPP3CA,PPP3R1	2
Cellular Compromise, Neurological Disease, Organismal Injury and Abnormalities	damage of cerebral cortex cells	9,20E-03	LANCL1,PSEN1	2
Cellular Compromise, Neurological Disease, Organismal Injury and Abnormalities	injury of neurons	9,20E-03	PSEN1,TGFB1	2
Behavior, Nervous System Development and Function	working memory	9,20E-03	PPP3R1,PSEN1	2
Protein Synthesis	metabolism of protein	9,35E-03	CHMP1A,FBXW11,GIMAP1-GIMAP5,IFT46,IRAK3,MAPK1,METAP1,OTULIN,PHLPP2,PSEN1,PSMC4,RGS19,RPL23,TCF3,TGFB1,TRAF2,XPO1	17
Cell Death and Survival	apoptosis of lymphoid organ	1,02E-02	GIMAP1-GIMAP5,MAPK9,TGFB1,TMEM109,TRAF2	5
Post-Translational Modification	ubiquitination of protein	1,03E-02	ANAPC11,FBXW11,FBXW5,MAPK9,MARCH1,MGRN1,RNF220,TRAF2	8
Cell Death and Survival	apoptosis of podocytes	1,03E-02	PPP3CA,TGFB1	2
Cell Cycle	arrest in cell cycle progression of blood cells	1,03E-02	SKIL,TGFB1	2
Cellular Compromise	injury of cells	1,13E-02	MAPK1,PSEN1,TGFB1	3
Cell Morphology, Inflammatory Response	abnormal morphology of dendritic cells	1,14E-02	CD8A,MARCH1	2
Cell Death and Survival	cell viability of bone marrow cells	1,14E-02	MPG,TGFB1	2
Cell-mediated Immune Response, Cellular Development, Cellular Function and Maintenance, Hematological System Development and Function, Hematopoiesis, Lymphoid Tissue Structure and Development	differentiation of induced regulatory T-lymphocyte	1,14E-02	MAPK1,TGFB1	2
Lipid Metabolism, Molecular Transport, Small Molecule Biochemistry	quantity of ganglioside	1,14E-02	PSEN1,SCP2	2
Cell Death and Survival, DNA Replication, Recombination, and Repair	condensation of chromatin	1,18E-02	GMCL1,PSEN1,TGFB1	3
Protein Degradation, Protein Synthesis	catabolism of protein	1,24E-02	CHMP1A,FBXW11,IFT46,IRAK3,OTULIN,PSEN1,PSMC4,RGS19,TCF3,TGFB1,TRAF2,XPO1	12
Cell Cycle	G1 phase of leukemia cell lines	1,26E-02	TCF3,TGFB1	2
Cell Death and Survival	delay in cell death of tumor cell lines	1,26E-02	IP6K1,TGFB1	2
Cellular Movement	migration of keratinocyte cancer cell lines	1,26E-02	PPP3CA,TGFB1	2
Cellular Assembly and Organization	formation of vacuole	1,30E-02	PSEN1,TYMP,ULK1	3
Embryonic Development, Organismal Survival	death of embryo	1,32E-02	IMPDH2,MAPK9,PSMC3,PSMC4,SKIL	5
Developmental Disorder, Neurological Disease	hypoplasia of brain	1,37E-02	CHMP1A,SETD2,TSEN54	3
Cell Morphology, Organ Morphology, Reproductive System Development and Function	abnormal morphology of acrosome	1,39E-02	GMCL1,TBPL1	2
Cell Cycle	arrest in G1 phase of connective tissue cells	1,39E-02	MAPK1,TGFB1	2
Lipid Metabolism, Molecular Transport, Small Molecule Biochemistry	concentration of bile salt	1,39E-02	SCP2,SIK3	2
Cellular Assembly and Organization	quantity of cellular inclusion bodies	1,39E-02	PSEN1,PSMC4	2
Immunological Disease, Infectious Disease, Neurological Disease	tropical spastic paraparesis	1,39E-02	PPP3CA,PPP3R1	2
Inflammatory Disease, Inflammatory Response, Organismal Injury and Abnormalities, Renal and Urological Disease	Nephritis	1,44E-02	CD2,CD8A,IMPDH2,PPP3CA,PSEN1,TGFB1	6
Infectious Disease	Viral Infection	1,48E-02	AP1S1,C20orf24,CD8A,CHMP1A,CLNS1A,COPA,FBXW11,GYG1,IMPDH2,IRAK3,ITSN2,MAPK1,MYO1F,PPP3CA,PPP3R1,PSMC3,PSMC4,PSMC5,RAB29,SFXN3,SNW1,TCF3,TGFB1,TRAF2,XPO1	25
Cell-To-Cell Signaling and Interaction, Hematological System Development and Function, Immune Cell Trafficking, Inflammatory Response	activation of T lymphocytes	1,48E-02	CD2,CD8A,GIMAP1-GIMAP5,IMPDH2,MAPK9,PPP3CA,TGFB1	7
Cellular Function and Maintenance	cellular homeostasis	1,49E-02	BATF,CD2,CD8A,GIMAP1-GIMAP5,ITPR3,KAT8,MAPK1,MAPK9,MARCH1,NUBP1,PPP3CA,PRDX3,PSEN1,RAD52,RFTN1,RGS19,SIK3,SKIL,SLA,TCF3,TGFB1,ULK1,ULK2,WDR45	24
Cell Death and Survival	apoptosis of lymphocytes	1,49E-02	CD2,GIMAP1-GIMAP5,ITPR3,MAPK9,SKIL,TGFB1,TMEM109,TRAF2	8
Cellular Development, Hematological System Development and Function, Hematopoiesis	lymphopoiesis	1,50E-02	IMPDH2,TCF3,TGFB1	3
Hematological System Development and Function, Tissue Morphology	quantity of natural killer T lymphocytes	1,50E-02	BATF,GIMAP1-GIMAP5,TCF3	3
Cellular Development, Cellular Growth and Proliferation	proliferation of cervical cancer cell lines	1,52E-02	MAPK1,MAPK9,NUBP1,STK24,TGFB1	5
Connective Tissue Development and Function, Embryonic Development, Organ Development, Organ Morphology, Organismal Development, Skeletal and Muscular System Development and Function, Tissue Development	abnormal morphology of short sternum	1,52E-02	PSEN1,SIK3	2
Cell-To-Cell Signaling and Interaction, Hematological System Development and Function, Immune Cell Trafficking, Inflammatory Response	activation of regulatory T lymphocytes	1,52E-02	CD2,TGFB1	2
Immunological Disease, Organismal Injury and Abnormalities	atrophy of spleen	1,52E-02	TCF3,TRAF2	2
Connective Tissue Development and Function, Tissue Morphology	quantity of chondrocytes	1,52E-02	SIK3,TGFB1	2
Cell Death and Survival	apoptosis of breast cell lines	1,57E-02	DECR1,MAPK1,TGFB1	3
Cell-mediated Immune Response, Cellular Development, Cellular Function and Maintenance, Hematological System Development and Function, Hematopoiesis, Lymphoid Tissue Structure and Development	differentiation of Th1 cells	1,57E-02	MAPK1,MAPK9,TGFB1	3
Embryonic Development, Tissue Morphology	abnormal morphology of yolk sac	1,65E-02	PPP3R1,PSEN1,SETD2,TGFB1	4
Connective Tissue Development and Function, Embryonic Development, Nervous System Development and Function, Organ Development, Organ Morphology, Organismal Development, Skeletal and Muscular System Development and Function, Tissue Development	abnormal morphology of vertebral body	1,66E-02	PSEN1,TRAF4	2
Cellular Development, Cellular Growth and Proliferation, Connective Tissue Development and Function, Tissue Development	arrest in proliferation of fibroblasts	1,66E-02	MAPK1,TGFB1	2
Cellular Development, Hematological System Development and Function, Hematopoiesis, Humoral Immune Response, Lymphoid Tissue Structure and Development	development of pro-B lymphocytes	1,66E-02	TCF3,TGFB1	2
Cell Morphology, Cellular Assembly and Organization, Nervous System Development and Function	elongation of axons	1,66E-02	ULK1,ULK2	2
Developmental Disorder, Hereditary Disorder, Metabolic Disease, Neurological Disease, Psychological Disorders	Alzheimer's disease type 4	1,72E-02	PSEN1	1
DNA Replication, Recombination, and Repair	DNA damage response of kidney cell lines	1,72E-02	KAT8	1
Nervous System Development and Function, Organ Morphology, Organismal Development	abnormal morphology of dentate nucleus of cerebellum	1,72E-02	TYMP	1
Nervous System Development and Function	abnormal morphology of somatic motor system	1,72E-02	MAPK9	1
Cell Death and Survival	activation-induced cell death of fibroblasts	1,72E-02	TRAF2	1
Cancer, Cell Death and Survival, Organismal Injury and Abnormalities, Reproductive System Disease	apoptosis of mammary tumor	1,72E-02	TGFB1	1
Cardiovascular Disease, Organismal Injury and Abnormalities, Tissue Morphology	area of fibrous plaque	1,72E-02	PSEN1	1
Cell Cycle	arrest in G1 phase of hepatic stellate cells	1,72E-02	TGFB1	1
Cell Cycle	arrest in G1 phase of stomach cancer cell lines	1,72E-02	TGFB1	1
Cell Cycle	arrest in cell cycle progression of keratinocyte cancer cell lines	1,72E-02	TGFB1	1
Cellular Development, Cellular Growth and Proliferation	arrest in growth of skin cancer cell lines	1,72E-02	TGFB1	1
Cellular Development, Cellular Growth and Proliferation, Skeletal and Muscular System Development and Function	arrest in proliferation of smooth muscle cell lines	1,72E-02	TGFB1	1
Behavior, Nervous System Development and Function	associative memory	1,72E-02	PSEN1	1
Neurological Disease, Organismal Injury and Abnormalities	astrocytosis of anterior horn of the spinal cord	1,72E-02	PSMC4	1
Neurological Disease, Organ Morphology, Organismal Injury and Abnormalities	atrophy of corpus callosum	1,72E-02	PSEN1	1
Neurological Disease, Organ Morphology, Organismal Injury and Abnormalities	atrophy of molecular layer	1,72E-02	PSEN1	1
Metabolic Disease, Neurological Disease	beta amyloidosis of cerebral neocortex	1,72E-02	PSEN1	1
Metabolic Disease, Neurological Disease	beta amyloidosis of corpus callosum	1,72E-02	PSEN1	1
Metabolic Disease, Neurological Disease	beta amyloidosis of hippocampus	1,72E-02	PSEN1	1
Metabolic Disease, Neurological Disease	beta amyloidosis of leptomeningeal vessel	1,72E-02	PSEN1	1
Gene Expression	binding of EBS/AP1 response element	1,72E-02	CD2	1
Gene Expression	binding of TGF beta response element	1,72E-02	TGFB1	1
Gene Expression	binding of Ttf1 binding site	1,72E-02	TGFB1	1
Cellular Assembly and Organization	binding of amyloid fibrils	1,72E-02	PSEN1	1
Drug Metabolism, Lipid Metabolism, Small Molecule Biochemistry, Vitamin and Mineral Metabolism	binding of calcitriol	1,72E-02	TGFB1	1
Carbohydrate Metabolism, Small Molecule Biochemistry	biosynthesis of keratan sulfate	1,72E-02	TGFB1	1
Cancer, Cardiovascular Disease, Endocrine System Disorders, Organismal Injury and Abnormalities	carcinoid heart disease	1,72E-02	TGFB1	1
DNA Replication, Recombination, and Repair, Nucleic Acid Metabolism, Small Molecule Biochemistry	catabolism of inosine diphosphate	1,72E-02	NUDT9	1
Cellular Movement, Connective Tissue Development and Function, Hair and Skin Development and Function	chemotaxis of dermal fibroblasts	1,72E-02	TGFB1	1
Gastrointestinal Disease, Hepatic System Disease	chronic phase hepatic system disorder	1,72E-02	TGFB1	1
Hematological System Development and Function, Humoral Immune Response	class switching of naive B cells	1,72E-02	TGFB1	1
Metabolic Disease, Neurological Disease, Psychological Disorders	clinical dementia rating score 3 Alzheimer's disease	1,72E-02	TGFB1	1
Cell Death and Survival, Cellular Function and Maintenance, Hematological System Development and Function, Hematopoiesis	colony survival of CD34+ cells	1,72E-02	TGFB1	1
Cell Cycle, Cell-To-Cell Signaling and Interaction, Cellular Growth and Proliferation, Hepatic System Development and Function	contact growth inhibition of hepatocytes	1,72E-02	TGFB1	1
Cell Cycle, Cell-To-Cell Signaling and Interaction, Cellular Growth and Proliferation, Digestive System Development and Function	contact growth inhibition of intestinal cell lines	1,72E-02	TGFB1	1
Cell Cycle, Cell-To-Cell Signaling and Interaction, Cellular Growth and Proliferation	contact growth inhibition of mammary epithelial cells	1,72E-02	TGFB1	1
Cardiovascular System Development and Function, Tissue Morphology	contraction of cerebral artery	1,72E-02	TGFB1	1
Cell Morphology, Cell-mediated Immune Response, Cellular Development, Cellular Function and Maintenance, Hematological System Development and Function, Hematopoiesis, Lymphoid Tissue Structure and Development	conversion of induced regulatory T-lymphocyte	1,72E-02	TGFB1	1
Cell Morphology, Cell-mediated Immune Response, Cellular Development, Cellular Function and Maintenance, Hematological System Development and Function, Hematopoiesis, Lymphoid Tissue Structure and Development	conversion of suppressor T lymphocytes	1,72E-02	TGFB1	1
Cellular Growth and Proliferation, Nervous System Development and Function	cytostasis of astrocytes	1,72E-02	TGFB1	1
Cellular Growth and Proliferation	cytostasis of ovarian cancer cell lines	1,72E-02	TGFB1	1
Cell Death and Survival, Cellular Compromise	cytotoxicity of peripheral blood natural killer cells	1,72E-02	TGFB1	1
Cell-To-Cell Signaling and Interaction, Tissue Development	deadhesion of fibroblast cell lines	1,72E-02	MAPK1	1
Cell Cycle	delay in S phase of cervical cancer cell lines	1,72E-02	MPG	1
Cellular Compromise	delay in deletion of T lymphocytes	1,72E-02	CD2	1
Organismal Development	development of effusion	1,72E-02	TRAF2	1
Cellular Development, Hematopoiesis, Tissue Development	differentiation of adipose mesenchymal stem cells	1,72E-02	TGFB1	1
Cellular Development, Reproductive System Development and Function	differentiation of prostate cell lines	1,72E-02	TGFB1	1
Cellular Development, Tissue Development	differentiation of stratified subjunctional squamous epithelium	1,72E-02	MAPK9	1
Cellular Compromise	disassembly of hemidesmosomes	1,72E-02	PPP3CA	1
Neurological Disease, Organismal Injury and Abnormalities	edema of fiber tract	1,72E-02	TYMP	1
Cell Cycle, Digestive System Development and Function	entry into S phase of intestinal cell lines	1,72E-02	TGFB1	1
Cellular Development	epithelial-mesenchymal transition of lung cell lines	1,72E-02	TGFB1	1
Molecular Transport	excretion of chloride	1,72E-02	TGFB1	1
Molecular Transport	excretion of water	1,72E-02	TGFB1	1
Connective Tissue Disorders, Developmental Disorder, Neurological Disease, Organismal Injury and Abnormalities, Skeletal and Muscular Disorders	exencephaly of rhombencephalon	1,72E-02	MAPK9	1
Cellular Development, Cellular Growth and Proliferation, Renal and Urological System Development and Function	expansion of mesangial cells	1,72E-02	TGFB1	1
Hereditary Disorder, Immunological Disease	familial CD8 deficiency	1,72E-02	CD8A	1
Cardiovascular System Development and Function	fenestration of endothelial cells	1,72E-02	TGFB1	1
Cellular Growth and Proliferation, Hematological System Development and Function, Humoral Immune Response	formation of Ab-secreting B cells	1,72E-02	TGFB1	1
Cellular Growth and Proliferation, Embryonic Development, Organ Development, Organismal Development, Tissue Development	formation of thyroid cells	1,72E-02	TGFB1	1
Cellular Compromise	fragmentation of vesicles	1,72E-02	TGFB1	1
Post-Translational Modification	fucosylation of protein	1,72E-02	SLC35C1	1
Connective Tissue Development and Function, Tissue Morphology	fusion of tracheal ring	1,72E-02	TRAF4	1
Cell-To-Cell Signaling and Interaction	gap junctional intercellular communication of smooth muscle cells	1,72E-02	TGFB1	1
Cellular Growth and Proliferation, Hematological System Development and Function, Tissue Development	generation of CD4+ T-lymphocytes	1,72E-02	TGFB1	1
Lymphoid Tissue Structure and Development, Organismal Development	growth of tunica intima	1,72E-02	TGFB1	1
Carbohydrate Metabolism	hydrolysis of D-ribose-5-phosphate	1,72E-02	NUDT9	1
Lipid Metabolism, Small Molecule Biochemistry	incorporation of cholesterol	1,72E-02	SCP2	1
Cellular Movement, Respiratory System Development and Function	infiltration of pulmonary alveolus	1,72E-02	TGFB1	1
Cell-To-Cell Signaling and Interaction, Inflammatory Response	inflammation of neuroglia	1,72E-02	PSEN1	1
Neurological Disease	inherited spastic paresis	1,72E-02	PSEN1	1
Cell-mediated Immune Response, Cellular Development, Cellular Function and Maintenance, Hematological System Development and Function, Hematopoiesis, Lymphoid Tissue Structure and Development	initiation of development of Th17 cells	1,72E-02	TGFB1	1
Cancer, Cellular Movement	invasion of mesothelial cells	1,72E-02	TGFB1	1
Cell Morphology, Hematological Disease, Hematopoiesis, Humoral Immune Response, Immunological Disease	lack of pro-B lymphocytes	1,72E-02	TCF3	1
Cellular Development, Hematological System Development and Function, Hematopoiesis	maturation of effector lymphocytes	1,72E-02	TGFB1	1
Cellular Development, Hematological System Development and Function, Hematopoiesis	maturation of gamma-delta T lymphocytes	1,72E-02	TGFB1	1
Cancer, Dermatological Diseases and Conditions	metastasis of papilloma	1,72E-02	TGFB1	1
Neurological Disease, Organismal Injury and Abnormalities	microhemorrhage of hippocampus	1,72E-02	PSEN1	1
Cellular Movement	migration of AT2 cells	1,72E-02	TGFB1	1
Developmental Disorder, Hereditary Disorder, Metabolic Disease, Neurological Disease, Skeletal and Muscular Disorders	mitochondrial DNA depletion syndrome 1 (MNGIE type)	1,72E-02	TYMP	1
Cell Cycle	mitogenesis of anterior pituitary cells	1,72E-02	TGFB1	1
Cell Cycle, Renal and Urological System Development and Function	mitogenesis of mesangial cells	1,72E-02	MAPK1	1
Digestive System Development and Function, Embryonic Development, Endocrine System Development and Function, Organ Development, Organ Morphology, Organismal Development, Tissue Development	morphogenesis of islets of Langerhans	1,72E-02	TGFB1	1
Cell Morphology, Connective Tissue Development and Function, Organ Morphology, Tissue Morphology	morphology of dermal fibroblasts	1,72E-02	TGFB1	1
Embryonic Development, Organ Development, Organ Morphology, Organismal Development, Respiratory System Development and Function, Tissue Development, Tissue Morphology	morphology of lung tissue	1,72E-02	TGFB1	1
Digestive System Development and Function, Endocrine System Development and Function, Organ Morphology, Organismal Development, Tissue Morphology	morphology of pancreatic tissue	1,72E-02	TGFB1	1
Organ Morphology, Reproductive System Development and Function, Tissue Morphology	morphology of testicular tissue	1,72E-02	TGFB1	1
Cell Death and Survival	necrosis of stomach	1,72E-02	TGFB1	1
Inflammatory Disease, Neurological Disease	neuritic dystrophy of cerebral cortex	1,72E-02	PSEN1	1
Cellular Compromise	oxidative stress response of oval cells	1,72E-02	TGFB1	1
Neurological Disease, Psychological Disorders	paroxysmal choreoathetosis	1,72E-02	PNKD	1
Dermatological Diseases and Conditions	pityriasis rubra pilaris	1,72E-02	CD2	1
Cellular Assembly and Organization, Cellular Function and Maintenance, Tissue Development	polymerization of actin stress fibers	1,72E-02	TGFB1	1
Cellular Movement, Nervous System Development and Function	positioning of Purkinje cells	1,72E-02	RIC8A	1
Connective Tissue Disorders, Respiratory Disease	progressive interstitial lung disease	1,72E-02	TGFB1	1
Cellular Development, Cellular Growth and Proliferation, Endocrine System Development and Function, Nervous System Development and Function	proliferation of folliculo-stellate cells	1,72E-02	TGFB1	1
Cancer, Cellular Development, Cellular Growth and Proliferation, Tumor Morphology	proliferation of gastric cancer cells	1,72E-02	TGFB1	1
Cellular Development, Cellular Growth and Proliferation, Endocrine System Development and Function	proliferation of parathyroid cells	1,72E-02	TGFB1	1
Carbohydrate Metabolism, Molecular Transport, Small Molecule Biochemistry	quantity of chondroitin sulfate B	1,72E-02	TGFB1	1
Nervous System Development and Function, Tissue Morphology	quantity of corticohippocampal neurons	1,72E-02	PSEN1	1
Infectious Disease	quantity of human herpesvirus 1	1,72E-02	CD8A	1
Renal and Urological System Development and Function, Tissue Morphology	quantity of mesangial cells	1,72E-02	PPP3CA	1
DNA Replication, Recombination, and Repair, Molecular Transport, Nucleic Acid Metabolism, Small Molecule Biochemistry	quantity of thymidine	1,72E-02	TYMP	1
Cellular Response to Therapeutics	radiosensitivity of pancreatic cancer cell lines	1,72E-02	TGFB1	1
Cellular Assembly and Organization, Molecular Transport, Protein Trafficking	redistribution of F-actin	1,72E-02	TGFB1	1
Cellular Function and Maintenance, Hematological System Development and Function, Humoral Immune Response	regulation of B lymphocytes	1,72E-02	TGFB1	1
Connective Tissue Disorders, Skeletal and Muscular Disorders	severe osteoporosis	1,72E-02	PPP3CA	1
Organismal Injury and Abnormalities, Renal and Urological Disease	severe renal fibrosis	1,72E-02	TGFB1	1
Nervous System Development and Function	shrinkage of cerebral cortex	1,72E-02	PSEN1	1
Cell Morphology, Reproductive System Development and Function	size of breast cell lines	1,72E-02	TGFB1	1
Cell Morphology	size of colon cancer cell lines	1,72E-02	PHLPP2	1
Dermatological Diseases and Conditions	subcorneal microabscess	1,72E-02	TGFB1	1
Carbohydrate Metabolism, Small Molecule Biochemistry	sulfation of chondroitin sulfate B	1,72E-02	TGFB1	1
Carbohydrate Metabolism, Small Molecule Biochemistry	sulfation of keratan sulfate	1,72E-02	TGFB1	1
Embryonic Development	survival of embryo	1,72E-02	CLNS1A	1
Cell Death and Survival, Hematological System Development and Function	survival of myeloid progenitor cells	1,72E-02	TGFB1	1
Cell Death and Survival, Endocrine System Development and Function	survival of thyrocytes	1,72E-02	TGFB1	1
Cellular Function and Maintenance, Skeletal and Muscular System Development and Function	switching of fast-twitch muscle fibers	1,72E-02	PPP3R1	1
Cellular Function and Maintenance, Skeletal and Muscular System Development and Function	switching of slow-twitch muscle fibers	1,72E-02	PPP3R1	1
Nucleic Acid Metabolism, Small Molecule Biochemistry	synthesis of dTTP	1,72E-02	TBPL1	1
Cancer	transformation of cardiac fibroblasts	1,72E-02	TGFB1	1
Cellular Development, Embryonic Development, Respiratory System Development and Function	tubulogenesis of lung cell lines	1,72E-02	TGFB1	1
Cancer, Cardiovascular System Development and Function, Dermatological Diseases and Conditions, Tumor Morphology	vascularization of papilloma	1,72E-02	MAPK9	1
Cancer	incidence of tumor	1,72E-02	CACFD1,GLIPR1,MPG,NIT1,RAD52,SKIL,TCF3,TGFB1	8
Hematological Disease, Immunological Disease	lack of lymphocytes	1,78E-02	BATF,CD8A,TCF3	3
Developmental Disorder	hypoplasia of lymphatic system	1,78E-02	GIMAP1-GIMAP5,SLC35C1,TCF3,TGFB1,TRAF2	5
Cell Death and Survival	cell viability	1,80E-02	CD8A,CLNS1A,IP6K1,MAPK1,MAPK9,MPG,POMP,PPP3CA,PSEN1,PSMC3,PSMC4,PSMC5,RAD52,SNW1,TCF3,TGFB1,TNFAIP8,TRAF2,TYMP,XPO1	20
Hematological Disease	anisocytosis	1,80E-02	GIMAP1-GIMAP5,PRKAG1	2
Cell Death and Survival, Connective Tissue Disorders, Hematological Disease, Immunological Disease	autoimmune hemolytic anemia	1,80E-02	PPP3CA,PPP3R1	2
Lymphoid Tissue Structure and Development, Organ Morphology	abnormal morphology of lymphoid organ	1,80E-02	CD8A,GIMAP1-GIMAP5,IRAK3,PRKAG1,PSEN1,SKIL,SLA,TCF3,TGFB1	9
Cardiovascular Disease, Inflammatory Disease	vasculitis	1,85E-02	IMPDH2,PSEN1,TGFB1	3
Embryonic Development, Tissue Morphology	abnormal morphology of visceral yolk sac	1,93E-02	PPP3R1,PSEN1,SETD2	3
Lipid Metabolism, Molecular Transport, Small Molecule Biochemistry	abnormal quantity of cholesterol	1,94E-02	SCP2,SIK3	2
Gene Expression	binding of Sp1 binding site	1,94E-02	MAPK1,TGFB1	2
Cell Cycle	interphase of cervical cancer cell lines	2,01E-02	MPG,PSEN1,TGFB1	3
Hematological Disease, Organismal Injury and Abnormalities	aplastic anemia	2,09E-02	PPP3CA,PPP3R1,PRDX3	3
Cell Death and Survival	apoptosis of macrophage cancer cell lines	2,09E-02	MAPK1,TGFB1	2
Cellular Function and Maintenance	respiration of mitochondria	2,09E-02	MAPK9,PSEN1	2
Nucleic Acid Metabolism	metabolism of nucleic acid component or derivative	2,12E-02	ACAA2,IMPDH2,MAPK1,NUDT9,PSMC3,PSMC4,PSMC5,RGS19,SCP2,TBPL1,TGFB1,TYMP	12
Cell Cycle	S phase of cervical cancer cell lines	2,25E-02	MPG,TGFB1	2
Cellular Development, Embryonic Development, Organismal Development, Tissue Development	differentiation of mesenchymal cells	2,25E-02	MAPK1,TGFB1	2
Embryonic Development, Organismal Development	gastrulation of embryo	2,25E-02	RIC8A,TCF3	2
Lipid Metabolism, Molecular Transport, Small Molecule Biochemistry	secretion of prostaglandin	2,25E-02	MAPK9,TGFB1	2
Inflammatory Disease, Ophthalmic Disease	conjunctivitis	2,25E-02	PPP3CA,PPP3R1,TGFB1	3
Hematological System Development and Function, Tissue Morphology	quantity of T lymphocytes	2,26E-02	BATF,CD8A,GIMAP1-GIMAP5,MAPK9,MARCH1,MPG,RAD52,SLA,TCF3,TGFB1,TRAF2	11
Cell Death and Survival	apoptosis of leukocytes	2,30E-02	CD2,GIMAP1-GIMAP5,IRAK3,ITPR3,MAPK9,SKIL,TGFB1,TMEM109,TRAF2	9
Post-Translational Modification	dephosphorylation of protein	2,30E-02	FBXW11,PHLPP2,PHPT1,PPP3CA,PPP3R1	5
Cell Death and Survival, Hematological System Development and Function	cell viability of hematopoietic progenitor cells	2,34E-02	CD8A,TCF3,TGFB1	3
DNA Replication, Recombination, and Repair, Nucleic Acid Metabolism, Small Molecule Biochemistry	hydrolysis of nucleotide	2,34E-02	MAPK1,NUDT9,RGS19	3
Lymphoid Tissue Structure and Development	growth of lymphatic system component	2,34E-02	CD2,CD8A,IMPDH2,TCF3,TGFB1	5
Cell Morphology, Cellular Function and Maintenance, Connective Tissue Development and Function	autophagy of fibroblast cell lines	2,41E-02	ULK1,ULK2	2
Cell Cycle	cell cycle progression of prostate cancer cell lines	2,41E-02	GLIPR1,MAPK9	2
Cell Death and Survival	apoptosis of vascular endothelial cells	2,42E-02	MAPK1,MAPK9,TGFB1	3
Energy Production, Lipid Metabolism, Small Molecule Biochemistry	beta-oxidation of fatty acid	2,42E-02	ACAA2,DECR1,TGFB1	3
Cell Morphology	abnormal morphology of leukocytes	2,44E-02	CD8A,GIMAP1-GIMAP5,IMPDH2,MFNG,SKIL,SLA	6
Cell Death and Survival	cell death of fibroblast cell lines	2,46E-02	CD2,MAPK9,MPG,PPP3CA,PSEN1,SCP2,SFT2D2,TGFB1,TRAF2	9
Cell Morphology, Cellular Assembly and Organization	abnormal morphology of Nucleus	2,51E-02	GMCL1,KAT8,RAD52	3
Cardiovascular System Development and Function, Cell Morphology, Hematological System Development and Function, Hematopoiesis, Tissue Morphology	abnormal morphology of red blood cells	2,51E-02	GIMAP1-GIMAP5,PRKAG1,ULK1	3
Connective Tissue Development and Function, Embryonic Development, Nervous System Development and Function, Organ Development, Organ Morphology, Organismal Development, Skeletal and Muscular System Development and Function, Tissue Development	abnormal morphology of vertebral lamina	2,56E-02	PSEN1	1
Cell Death and Survival	activation-induced cell death of thymocytes	2,56E-02	TRAF2	1
Gastrointestinal Disease, Hepatic System Disease, Organismal Injury and Abnormalities	alcoholic cirrhosis	2,56E-02	TGFB1	1
Cell Death and Survival	apoptosis of CD34+ cells	2,56E-02	TGFB1	1
Cell Death and Survival	apoptosis of endothelial progenitor cells	2,56E-02	TYMP	1
Cancer, Cell Death and Survival, Tumor Morphology	apoptosis of liver cancer cells	2,56E-02	TGFB1	1
Cell Death and Survival	apoptosis of thyrocytes	2,56E-02	TGFB1	1
Cell Morphology, Cellular Assembly and Organization, Neurological Disease	area of amyloid fibrils	2,56E-02	PSEN1	1
Cell Cycle	arrest in G0/G1 phase transition of cervical cancer cell lines	2,56E-02	TGFB1	1
Cell Cycle, Hair and Skin Development and Function	arrest in G1 phase of keratinocytes	2,56E-02	TGFB1	1
Cellular Development, Cellular Growth and Proliferation, Hair and Skin Development and Function, Tissue Development	arrest in growth of keratinocytes	2,56E-02	TGFB1	1
Cellular Development, Cellular Growth and Proliferation, Hair and Skin Development and Function	arrest in growth of skin cell lines	2,56E-02	TGFB1	1
Cell Cycle, Hair and Skin Development and Function	arrest in late G1 phase of epithelial cell lines	2,56E-02	TGFB1	1
Cell Cycle	arrest in late G1 phase of skin cell lines	2,56E-02	TGFB1	1
Connective Tissue Disorders, Hereditary Disorder, Ophthalmic Disease	avellino corneal dystrophy	2,56E-02	TGFB1	1
Gene Expression	binding of Smad3 binding site	2,56E-02	TGFB1	1
Cell-To-Cell Signaling and Interaction, Connective Tissue Development and Function, Skeletal and Muscular System Development and Function	binding of osteoblasts	2,56E-02	TGFB1	1
Cell Signaling, Small Molecule Biochemistry	bioavailability of nitric oxide	2,56E-02	TGFB1	1
Cellular Movement, Hepatic System Development and Function	chemotaxis of liver cell lines	2,56E-02	TGFB1	1
Respiratory Disease	chylothorax	2,56E-02	ELK3	1
Developmental Disorder, Ophthalmic Disease, Organismal Injury and Abnormalities	coloboma of retina	2,56E-02	MAPK9	1
Cell Cycle, Cell-To-Cell Signaling and Interaction, Cellular Growth and Proliferation	contact growth inhibition of pancreatic cancer cell lines	2,56E-02	TGFB1	1
Cell Morphology, Cell-mediated Immune Response, Cellular Development, Cellular Function and Maintenance, Hematological System Development and Function, Hematopoiesis, Lymphoid Tissue Structure and Development	conversion of CD4+ T-lymphocytes	2,56E-02	TGFB1	1
Cell Morphology, Cell-mediated Immune Response, Cellular Development, Cellular Function and Maintenance, Hematological System Development and Function, Hematopoiesis, Lymphoid Tissue Structure and Development	conversion of naive T lymphocytes	2,56E-02	TGFB1	1
Cellular Growth and Proliferation, Endocrine System Development and Function	cytostasis of acinar gland cells	2,56E-02	TGFB1	1
Cell Death and Survival, Cellular Compromise, Neurological Disease, Tissue Morphology	dark cell degeneration of neurons	2,56E-02	PSEN1	1
Organismal Development	development of clawed frog	2,56E-02	SNW1	1
Cellular Development, Hematological System Development and Function, Hematopoiesis, Lymphoid Tissue Structure and Development	development of lymphoid tissue-inducing cells	2,56E-02	TCF3	1
Organ Morphology, Reproductive System Development and Function	diameter of preantral follicle	2,56E-02	TGFB1	1
Cellular Development, Hematological System Development and Function, Hematopoiesis, Humoral Immune Response	differentiation of B-2 lymphocytes	2,56E-02	TCF3	1
Cellular Development	differentiation of kidney cell lines	2,56E-02	TGFB1	1
Cellular Development, Hematological System Development and Function, Hematopoiesis, Humoral Immune Response	differentiation of marginal-zone B lymphocytes	2,56E-02	TCF3	1
Cellular Development, Tissue Development	differentiation of osteochondrogenic precursors	2,56E-02	MAPK1	1
Cellular Development, Hematological System Development and Function, Hematopoiesis	differentiation of promonocytes	2,56E-02	TGFB1	1
Cellular Development, Hematological System Development and Function, Hematopoiesis, Humoral Immune Response	differentiation of transitional 1 B lymphocytes	2,56E-02	TCF3	1
Cellular Development, Embryonic Development, Organismal Development, Tissue Development	differentiation of visceral endoderm	2,56E-02	TGFB1	1
Cell-To-Cell Signaling and Interaction, Cellular Compromise	disassembly of adherens junctions	2,56E-02	TGFB1	1
Ophthalmic Disease, Organismal Injury and Abnormalities	early age-related maculopathy	2,56E-02	TGFB1	1
Neurological Disease, Organismal Injury and Abnormalities	edema of white matter	2,56E-02	TGFB1	1
Cellular Development	epithelial-mesenchymal transition of bladder cancer cell lines	2,56E-02	TGFB1	1
Cellular Development, Tissue Development	epithelial-mesenchymal transition of hepatocytes	2,56E-02	TGFB1	1
Cellular Development, Tissue Development	epithelial-mesenchymal transition of keratinocytes	2,56E-02	TGFB1	1
Cellular Development	epithelial-mesenchymal transition of stomach cancer cell lines	2,56E-02	TGFB1	1
Cell-To-Cell Signaling and Interaction, Nervous System Development and Function	firing of dopaminergic neurons	2,56E-02	MAPK1	1
Cellular Assembly and Organization, Cellular Compromise	formation of Lewy bodies	2,56E-02	PSEN1	1
Skeletal and Muscular System Development and Function	formation of axial skeleton	2,56E-02	PSEN1	1
Cellular Compromise	fragmentation of nuclear envelope	2,56E-02	PSEN1	1
Cell-mediated Immune Response	frequency of memory T lymphocytes	2,56E-02	TGFB1	1
Cell-To-Cell Signaling and Interaction, Tissue Development	fusion of melanoma cell lines	2,56E-02	TGFB1	1
Cellular Movement, Hepatic System Development and Function	haptotaxis of liver cell lines	2,56E-02	TGFB1	1
Carbohydrate Metabolism, Nucleic Acid Metabolism, Small Molecule Biochemistry	hydrolysis of ADP-D-ribose	2,56E-02	NUDT9	1
Cardiovascular Disease, Gastrointestinal Disease, Hepatic System Disease	idiopathic portal hypertension	2,56E-02	TGFB1	1
Lipid Metabolism, Small Molecule Biochemistry	incorporation of cholesterol ester	2,56E-02	SCP2	1
Small Molecule Biochemistry	incorporation of sulfate	2,56E-02	TGFB1	1
Cell Morphology, Cellular Assembly and Organization	integrity of adherens junctions	2,56E-02	TGFB1	1
Cell Death and Survival	killing of brain cancer cell lines	2,56E-02	TRAF2	1
Cell Morphology, Inflammatory Response, Organ Morphology	lack of Langerhans cells	2,56E-02	TGFB1	1
Cell-To-Cell Signaling and Interaction, Nervous System Development and Function	long-term potentiation of spiny neurons	2,56E-02	MAPK1	1
Cellular Development, Hematological System Development and Function, Hematopoiesis	maturation of marginal-zone B lymphocytes	2,56E-02	TCF3	1
Cancer, Reproductive System Disease	metastasis of cervical cancer cell lines	2,56E-02	HDAC10	1
Neurological Disease, Organismal Injury and Abnormalities	microgliosis of brain	2,56E-02	PSEN1	1
Digestive System Development and Function, Hepatic System Development and Function, Organ Morphology, Organismal Development, Tissue Morphology	morphology of liver tissue	2,56E-02	TGFB1	1
Cell Morphology	morphology of skin cell lines	2,56E-02	TGFB1	1
Hair and Skin Development and Function, Organ Morphology, Tissue Morphology	morphology of skin tissue	2,56E-02	TGFB1	1
Neurological Disease	neurological disorder of subiculum	2,56E-02	PSEN1	1
Behavior	novel object recognition learning	2,56E-02	PSEN1	1
Cardiovascular Disease, Inflammatory Disease	phlebitis	2,56E-02	TGFB1	1
Cell Morphology	polarization of Th3 cells	2,56E-02	TGFB1	1
Cell Morphology, Cellular Assembly and Organization	polarization of cytoskeleton	2,56E-02	CD2	1
Cancer, Hematological Disease, Immunological Disease, Organismal Injury and Abnormalities	pro T-cell acute lymphoblastic leukemia	2,56E-02	CD2	1
Cellular Function and Maintenance, Cellular Growth and Proliferation, Hematological System Development and Function, Humoral Immune Response	production of follicular B lymphocytes	2,56E-02	TCF3	1
Organismal Injury and Abnormalities, Renal and Urological Disease	progressive renal fibrosis	2,56E-02	TGFB1	1
Cellular Growth and Proliferation, Digestive System Development and Function	proliferation of gastric cell lines	2,56E-02	TGFB1	1
Cellular Development, Cellular Growth and Proliferation, Tissue Development	proliferation of mesothelial cells	2,56E-02	TGFB1	1
Cellular Development, Cellular Growth and Proliferation	proliferation of schwannoma cell lines	2,56E-02	TGFB1	1
Cell Death and Survival	pyknosis of neurons	2,56E-02	PSEN1	1
Nervous System Development and Function, Tissue Morphology	quantity of CA1 neuron	2,56E-02	PSEN1	1
Cell Death and Survival, Gastrointestinal Disease, Hepatic System Disease	quantity of apoptotic hepatocytes	2,56E-02	TGFB1	1
Tissue Morphology	quantity of hepatoma cell lines	2,56E-02	TGFB1	1
Cell Cycle, Nervous System Development and Function	re-entry into cell cycle progression of Schwann cells	2,56E-02	TGFB1	1
Cell-To-Cell Signaling and Interaction, Hematological System Development and Function, Immune Cell Trafficking, Inflammatory Response	reactivation of Th17 cells	2,56E-02	TGFB1	1
Carbohydrate Metabolism, Lipid Metabolism, Molecular Transport, Small Molecule Biochemistry	redistribution of phosphatidylinositol	2,56E-02	SCP2	1
Cellular Assembly and Organization, Cellular Function and Maintenance, Nervous System Development and Function	release of synaptic vesicles	2,56E-02	PPP3R1	1
Cell Cycle, Cellular Development, Connective Tissue Development and Function	replicative senescence of fibroblasts	2,56E-02	MAPK1	1
Dermatological Diseases and Conditions, Respiratory Disease	rhinophyma	2,56E-02	TGFB1	1
Cellular Response to Therapeutics	sensitivity of breast cancer cell lines	2,56E-02	MPG	1
RNA Post-Transcriptional Modification	splicing of tRNA	2,56E-02	TSEN54	1
Endocrine System Disorders, Immunological Disease, Inflammatory Disease	spontaneous autoimmune thyroiditis	2,56E-02	TGFB1	1
Inflammatory Disease, Inflammatory Response, Neurological Disease	swelling of neurites	2,56E-02	PSEN1	1
Carbohydrate Metabolism, Small Molecule Biochemistry	synthesis of N-acetylneuraminic acid	2,56E-02	NANS	1
Neurological Disease, Psychological Disorders	tauopathy of amygdala	2,56E-02	PSEN1	1
Embryonic Development, Tissue Morphology	thickness of ventricular zone	2,56E-02	PSEN1	1
Cellular Development, Embryonic Development, Organismal Development, Tissue Development	transdifferentiation of mesenchymal cells	2,56E-02	TGFB1	1
Cancer	transformation of keratinocytes	2,56E-02	TGFB1	1
Cellular Development	transition of breast cancer cell lines	2,56E-02	TGFB1	1
Lipid Metabolism, Small Molecule Biochemistry	transmission of sterol	2,56E-02	SCP2	1
Cardiovascular System Development and Function, Cellular Development, Embryonic Development, Organismal Development	tubulogenesis of endothelial cell lines	2,56E-02	TGFB1	1
Cardiovascular System Development and Function	vasoconstriction of middle cerebral artery	2,56E-02	TGFB1	1
Cardiovascular System Development and Function	fractional shortening of heart	2,57E-02	PPP3CA,PRDX3	2
Cell Morphology, Organ Morphology, Tissue Morphology	morphology of dermal cells	2,57E-02	MAPK9,TGFB1	2
Cellular Assembly and Organization, Cellular Compromise	formation of cellular inclusion bodies	2,60E-02	PSEN1,PSMC4,PSMC5	3
Dermatological Diseases and Conditions, Infectious Disease	leprosy	2,60E-02	PPP3CA,PPP3R1,TGFB1	3
Cell Death and Survival	apoptosis of thymocytes	2,67E-02	GIMAP1-GIMAP5,MAPK9,TMEM109,TRAF2	4
Cell Death and Survival	apoptosis of fibroblasts	2,69E-02	MAPK9,PSEN1,TGFB1,TNFAIP8,TRAF2	5
Post-Translational Modification	polyubiquitination of protein	2,69E-02	FBXW11,MARCH1,MGRN1	3

## Sheet: CAF01_Yellow
2000-2015 QIAGEN.
Categories	Diseases or Functions Annotation	p-Value	Molecules	# Molecules
Cell Cycle	arrest in G1 phase of cervical cancer cell lines	8,32E-04	PSEN1,STK38	2
Connective Tissue Development and Function, Embryonic Development, Organ Development, Organismal Development, Skeletal and Muscular System Development and Function, Tissue Development	development of neural arch	1,16E-03	RAI1,TRAF4	2
Developmental Disorder, Hereditary Disorder, Metabolic Disease	Mitochondrial complex I deficiency	1,78E-03	FOXRED1,NDUFA10,NDUFAF4	3
Cell Cycle	arrest in interphase of cervical cancer cell lines	1,78E-03	CSE1L,PSEN1,STK38	3
Connective Tissue Development and Function, Embryonic Development, Organ Development, Organismal Development, Skeletal and Muscular System Development and Function, Tissue Development	formation of rib	1,94E-03	PSEN1,RAI1,TRAF4	3
Connective Tissue Disorders, Developmental Disorder, Skeletal and Muscular Disorders	hyperostosis	2,98E-03	LEMD3,PIGV	2
Cancer, Organismal Injury and Abnormalities, Reproductive System Disease	incidence of uterine tumor	2,98E-03	FBXO4,TAP1	2
Lipid Metabolism, Nucleic Acid Metabolism, Small Molecule Biochemistry	synthesis of acetyl-coenzyme A	2,98E-03	DLD,MLYCD	2
Infectious Disease	replication of Influenza A virus	2,98E-03	ARHGAP21,COPA,CSE1L,GCLC,NEK9,NUP153,ROCK1,SNW1	8
Cell Morphology, Hematological Disease, Hematological System Development and Function, Immunological Disease	lack of CD8+ T lymphocyte	3,55E-03	CD8A,TAP1	2
Cellular Assembly and Organization	density of mitochondria	4,18E-03	MED1,PSEN1	2
Cancer, Hematological Disease, Immunological Disease	hyperplasia of B lymphocytes	4,18E-03	CYLD,MAP3K14	2
Drug Metabolism, Molecular Transport	depletion of glutathione	4,85E-03	GCLC,PSEN1	2
Connective Tissue Development and Function, Embryonic Development, Organ Development, Organismal Development, Skeletal and Muscular System Development and Function, Tissue Development	formation of vertebrae	5,35E-03	PSEN1,RAI1,TRAF4	3
Infectious Disease	Viral Infection	5,52E-03	ALKBH3,ARHGAP21,CAMLG,CD8A,COPA,CSE1L,EIF2S1,FAM76B,GCLC,GOSR2,IL10RB,LRIF1,MAP3K14,MSRB2,NDUFA10,NEK9,NUP153,NUP50,PSMD12,RGPD4 (includes others),ROCK1,SNW1,TAP1,VPS4B	24
Embryonic Development, Nervous System Development and Function, Organ Development, Organismal Development, Tissue Development	formation of mesencephalon	5,68E-03	NDST1,PSEN1,UCHL5	3
Infectious Disease	replication of RNA virus	5,92E-03	ARHGAP21,COPA,CSE1L,EIF2S1,GCLC,NEK9,NUP153,ROCK1,SNW1,TAP1	10
Developmental Disorder, Hereditary Disorder, Metabolic Disease, Neurological Disease, Skeletal and Muscular Disorders	Leigh syndrome with complex I deficiency	6,33E-03	FOXRED1,NDUFA10	2
Cellular Assembly and Organization	quantity of lysosome	6,33E-03	PSEN1,VPS4B	2
Lipid Metabolism, Small Molecule Biochemistry	turnover of lipid	7,14E-03	MLYCD,PSEN1	2
Developmental Disorder, Hereditary Disorder, Metabolic Disease, Neurological Disease, Psychological Disorders	Alzheimer disease with spastic paraparesis and cotton wool plaques	7,55E-03	PSEN1	1
Cancer, Hereditary Disorder	Brooke-Spiegler syndrome	7,55E-03	CYLD	1
Cardiovascular Disease, Developmental Disorder, Hereditary Disorder, Metabolic Disease, Respiratory Disease	Dursun syndrome	7,55E-03	G6PC3	1
Connective Tissue Disorders, Dental Disease, Developmental Disorder, Gastrointestinal Disease, Hereditary Disorder, Neurological Disease, Skeletal and Muscular Disorders	KBG syndrome	7,55E-03	ANKRD11	1
Auditory Disease, Developmental Disorder, Endocrine System Disorders, Hereditary Disorder, Neurological Disease, Organismal Injury and Abnormalities, Reproductive System Disease	Perrault syndrome type 1	7,55E-03	HSD17B4	1
Developmental Disorder, Hereditary Disorder, Neurological Disease	Smith-Magenis syndrome	7,55E-03	RAI1	1
Embryonic Development, Organ Development, Organ Morphology, Organismal Development, Respiratory System Development and Function, Tissue Development, Tissue Morphology	abnormal morphology of lung pleura	7,55E-03	ELK3	1
Organismal Development	accumulation of chyle	7,55E-03	ELK3	1
Organismal Development	accumulation of mucus	7,55E-03	TTLL1	1
Cell Cycle, Renal and Urological System Development and Function	arrest in prometaphase of kidney cell lines	7,55E-03	NEK9	1
Cell Cycle	arrest in prometaphase of pancreatic cancer cell lines	7,55E-03	NEK9	1
Hereditary Disorder, Skeletal and Muscular Disorders	arthrogryposis, renal dysfunction, and cholestasis type 2	7,55E-03	VIPAS39	1
Gastrointestinal Disease, Hereditary Disorder, Inflammatory Disease	autosomal recessive inflammatory bowel disease type 25	7,55E-03	IL10RB	1
Developmental Disorder, Hematological Disease, Hereditary Disorder, Immunological Disease, Metabolic Disease	autosomal recessive severe congenital neutropenia type 4	7,55E-03	G6PC3	1
Developmental Disorder, Hereditary Disorder, Metabolic Disease	bifunctional peroxisomal enzyme deficiency	7,55E-03	HSD17B4	1
Cardiovascular System Development and Function, Cell Morphology	branching of microvasculature	7,55E-03	NDST1	1
Developmental Disorder, Hereditary Disorder, Neurological Disease	chromosome 1q43-q44 deletion syndrome	7,55E-03	ZBTB18	1
Cell Cycle, Hair and Skin Development and Function	delay in G1/S phase transition of keratinocytes	7,55E-03	CYLD	1
Cancer, Cell Cycle	delay in G1/S phase transition of melanoma cells	7,55E-03	CYLD	1
RNA Post-Transcriptional Modification	demethylation of RNA	7,55E-03	ALKBH3	1
Organ Morphology, Reproductive System Development and Function	density of mammary alveolus	7,55E-03	MED1	1
Connective Tissue Disorders, Dermatological Diseases and Conditions, Developmental Disorder, Hereditary Disorder, Skeletal and Muscular Disorders	dermatofibrosis lenticularis disseminata	7,55E-03	LEMD3	1
Cell-mediated Immune Response, Cellular Development, Cellular Function and Maintenance, Hematological System Development and Function, Hematopoiesis, Lymphoid Tissue Structure and Development	differentiation of invariant natural killer T cells	7,55E-03	MAP3K14	1
Developmental Disorder, Hereditary Disorder, Metabolic Disease, Organismal Injury and Abnormalities, Renal and Urological Disease	dihydrolipoamide dehydrogenase deficiency	7,55E-03	DLD	1
Cardiovascular Disease, Hereditary Disorder, Organismal Injury and Abnormalities	dilated cardiomyopathy type 1U	7,55E-03	PSEN1	1
Cellular Assembly and Organization	distribution of endocytotic vesicle	7,55E-03	INPPL1	1
Organ Morphology, Tissue Morphology	enlargement of mesenteric lymph node	7,55E-03	CYLD	1
Cell Morphology	extension of breast cancer cell lines	7,55E-03	CSE1L	1
Developmental Disorder, Hereditary Disorder, Metabolic Disease, Neurological Disease, Psychological Disorders	familial Alzheimer disease with spastic paraparesis and apraxia type 3	7,55E-03	PSEN1	1
Dermatological Diseases and Conditions, Hereditary Disorder, Infectious Disease, Inflammatory Disease, Inflammatory Response	familial acne inversa type 3	7,55E-03	PSEN1	1
Cancer, Dermatological Diseases and Conditions, Hereditary Disorder	familial cylindromatosis	7,55E-03	CYLD	1
Neurological Disease, Organismal Injury and Abnormalities	fibrosis of leptomeninges	7,55E-03	PSEN1	1
Cancer, Organismal Injury and Abnormalities	follicular dendritic cell sarcoma	7,55E-03	FBXO4	1
Cellular Function and Maintenance	function of bone marrow-derived dendritic cells	7,55E-03	CYLD	1
Cellular Function and Maintenance, Nervous System Development and Function	function of motor neurons	7,55E-03	PSEN1	1
Antigen Presentation, Cell-mediated Immune Response	functional avidity of cytotoxic T cells	7,55E-03	CD8A	1
Cellular Assembly and Organization, Nervous System Development and Function	generation of axons	7,55E-03	ROCK1	1
Cellular Assembly and Organization, Nervous System Development and Function	generation of growth cone	7,55E-03	ROCK1	1
Cell Morphology, Cellular Function and Maintenance	homologous recombination repair of gonadal cell lines	7,55E-03	RAD52	1
Connective Tissue Disorders, Developmental Disorder, Hematological Disease, Hereditary Disorder, Metabolic Disease, Neurological Disease, Skeletal and Muscular Disorders	hyperphosphatasia with mental retardation syndrome type 1	7,55E-03	PIGV	1
Developmental Disorder, Hereditary Disorder, Metabolic Disease	infantile carnitine palmitoyltransferase II deficiency	7,55E-03	CPT2	1
Dermatological Diseases and Conditions, Organismal Injury and Abnormalities	injury of skin	7,55E-03	MAP3K14	1
Connective Tissue Development and Function, Embryonic Development, Organ Development, Organ Morphology, Organismal Development, Skeletal and Muscular System Development and Function, Tissue Development	lack of skull vault	7,55E-03	NDST1	1
Developmental Disorder, Hereditary Disorder, Metabolic Disease	late-onset carnitine palmitoyltransferase II deficiency	7,55E-03	CPT2	1
Developmental Disorder, Hereditary Disorder, Metabolic Disease	lethal neonatal carnitine palmitoyltransferase II deficiency	7,55E-03	CPT2	1
Behavior, Nervous System Development and Function	long-term spatial reference memory	7,55E-03	PSEN1	1
Cellular Compromise	low oxygen stress response of fibroblasts	7,55E-03	PSEN1	1
Connective Tissue Disorders, Developmental Disorder, Skeletal and Muscular Disorders	melorheostosis with osteopoikilosis	7,55E-03	LEMD3	1
Cancer, Dermatological Diseases and Conditions, Hereditary Disorder	multiple familial trichoepithelioma 1	7,55E-03	CYLD	1
Connective Tissue Disorders, Developmental Disorder, Hereditary Disorder, Skeletal and Muscular Disorders	opsismodysplasia	7,55E-03	INPPL1	1
Cellular Assembly and Organization	outgrowth of membrane ruffles	7,55E-03	ROCK1	1
Energy Production, Lipid Metabolism, Small Molecule Biochemistry	oxidation of 2-methyl-branched fatty acids	7,55E-03	HSD17B4	1
Energy Production, Lipid Metabolism, Small Molecule Biochemistry	oxidation of long straight chain fatty acid	7,55E-03	HSD17B4	1
Cell Morphology	polarization of colon cancer cell lines	7,55E-03	CSE1L	1
Hereditary Disorder, Neurological Disease	progressive myoclonic epilepsy type 6	7,55E-03	GOSR2	1
Carbohydrate Metabolism, Molecular Transport, Small Molecule Biochemistry	quantity of chondroitin sulfate proteoglycan	7,55E-03	PSEN1	1
Infectious Disease	reactivation of Enterobacteria phage MS2	7,55E-03	ALKBH3	1
Cellular Assembly and Organization, Cellular Function and Maintenance, Tissue Development	reassembly of intermediate filaments	7,55E-03	ROCK1	1
Cellular Assembly and Organization, Cellular Function and Maintenance, Tissue Development	reassembly of microtubules	7,55E-03	ROCK1	1
Cell-To-Cell Signaling and Interaction, Cellular Assembly and Organization, Cellular Function and Maintenance, Tissue Development	regulation of focal adhesions	7,55E-03	PEAK1	1
Cardiovascular Disease, Metabolic Disease, Neurological Disease, Psychological Disorders	severe cerebral amyloid angiopathy	7,55E-03	PSEN1	1
Hereditary Disorder, Neurological Disease	susceptibility to infection-induced acute encephalopathy type 4	7,55E-03	CPT2	1
Carbohydrate Metabolism, Small Molecule Biochemistry	translocation of D-glucose	7,55E-03	ROCK1	1
Cellular Function and Maintenance, Humoral Immune Response	turnover of follicular B lymphocytes	7,55E-03	CAMLG	1
Lipid Metabolism, Nucleic Acid Metabolism, Small Molecule Biochemistry	turnover of malonyl-coenzyme A	7,55E-03	MLYCD	1
Carbohydrate Metabolism, Lipid Metabolism, Small Molecule Biochemistry	turnover of phosphatidylinositol 4,5-diphosphate	7,55E-03	PSEN1	1
Cell Death and Survival	apoptosis of lymphoma cell lines	9,63E-03	GPR65,MAP3K14,NDUFAF4,PSEN1,STK38	5
Infectious Disease	infection by HIV-1	9,81E-03	ALKBH3,FAM76B,GOSR2,LRIF1,MAP3K14,NDUFA10,NEK9,NUP153,NUP50,PSMD12,RGPD4 (includes others),SNW1	12
Nervous System Development and Function, Organ Morphology, Organismal Development	morphology of cerebral neocortex	9,83E-03	PSEN1,ZBTB18	2
Cancer, Hematological Disease, Immunological Disease, Organismal Injury and Abnormalities	incidence of lymphoma	1,09E-02	FBXO4,RAD52,SAV1,SKIL	4
Infectious Disease	infection of cells	1,22E-02	ALKBH3,COPA,FAM76B,GOSR2,LRIF1,MAP3K14,NDUFA10,NEK9,NUP153,NUP50,PSMD12,RGPD4 (includes others),SNW1,TAP1	14
Connective Tissue Development and Function, Embryonic Development, Nervous System Development and Function, Organ Development, Organ Morphology, Organismal Development, Skeletal and Muscular System Development and Function, Tissue Development	abnormal morphology of vertebral body	1,29E-02	PSEN1,TRAF4	2
Amino Acid Metabolism, Small Molecule Biochemistry	metabolism of serine family amino acid	1,29E-02	GCLC,GCSH	2
Drug Metabolism, Molecular Transport, Small Molecule Biochemistry	concentration of glutathione	1,36E-02	EIF2S1,GCLC,MED1	3
Connective Tissue Disorders, Hematological Disease, Immunological Disease	immune thrombocytopenia	1,48E-02	CAMLG,CD8A,PRDX3	3
Developmental Disorder, Hereditary Disorder, Metabolic Disease, Neurological Disease, Psychological Disorders	Alzheimer's disease type 4	1,50E-02	PSEN1	1
Drug Metabolism, Small Molecule Biochemistry	N-acetylation of 4-aminosalicylate	1,50E-02	NAT1	1
Cardiovascular Disease	advanced stage atherosclerosis	1,50E-02	GCLC	1
Antigen Presentation, Cell-To-Cell Signaling and Interaction, Inflammatory Response	allostimulatory capacity of bone marrow-derived dendritic cells	1,50E-02	CYLD	1
Cardiovascular Disease, Organismal Injury and Abnormalities, Tissue Morphology	area of fibrous plaque	1,50E-02	PSEN1	1
Behavior, Nervous System Development and Function	associative memory	1,50E-02	PSEN1	1
Neurological Disease, Organ Morphology, Organismal Injury and Abnormalities	atrophy of corpus callosum	1,50E-02	PSEN1	1
Neurological Disease, Organ Morphology, Organismal Injury and Abnormalities	atrophy of molecular layer	1,50E-02	PSEN1	1
Metabolic Disease, Neurological Disease	beta amyloidosis of cerebral neocortex	1,50E-02	PSEN1	1
Metabolic Disease, Neurological Disease	beta amyloidosis of corpus callosum	1,50E-02	PSEN1	1
Metabolic Disease, Neurological Disease	beta amyloidosis of hippocampus	1,50E-02	PSEN1	1
Metabolic Disease, Neurological Disease	beta amyloidosis of leptomeningeal vessel	1,50E-02	PSEN1	1
Energy Production, Lipid Metabolism, Small Molecule Biochemistry	beta-oxidation of docosahexaenoic acid	1,50E-02	HSD17B4	1
Energy Production, Lipid Metabolism, Small Molecule Biochemistry	beta-oxidation of tetracosahexaenoic acid	1,50E-02	HSD17B4	1
Cellular Assembly and Organization	binding of amyloid fibrils	1,50E-02	PSEN1	1
Cell Morphology, Nervous System Development and Function	blebbing of astrocytes	1,50E-02	ROCK1	1
Amino Acid Metabolism, Small Molecule Biochemistry	catabolism of glycine	1,50E-02	GCSH	1
DNA Replication, Recombination, and Repair, Nucleic Acid Metabolism, Small Molecule Biochemistry	catabolism of inosine diphosphate	1,50E-02	NUDT16	1
Amino Acid Metabolism, Post-Translational Modification, Small Molecule Biochemistry	decarboxylation of glycine	1,50E-02	GCSH	1
Reproductive System Development and Function	delay in elongation of mammary duct	1,50E-02	MED1	1
Tissue Morphology	density of red blood cells	1,50E-02	SLC12A4	1
Gastrointestinal Disease, Hematological Disease, Hepatic System Disease, Immunological Disease	eosinophilia of liver	1,50E-02	MAP3K14	1
Connective Tissue Disorders, Hematological Disease, Immunological Disease	eosinophilia of peripheral blood	1,50E-02	MAP3K14	1
Hereditary Disorder, Immunological Disease	familial CD8 deficiency	1,50E-02	CD8A	1
Cellular Growth and Proliferation, Embryonic Development	formation of embryonic stem cell lines	1,50E-02	RYBP	1
Connective Tissue Development and Function, Tissue Morphology	fusion of tracheal ring	1,50E-02	TRAF4	1
Carbohydrate Metabolism, Lipid Metabolism, Small Molecule Biochemistry	hydrolysis of phosphatidylinositol 3,4-diphosphate	1,50E-02	INPPL1	1
Cancer, Hematological Disease, Immunological Disease	hyperplasia of regulatory T lymphocytes	1,50E-02	MAP3K14	1
Cell-To-Cell Signaling and Interaction, Cell-mediated Immune Response, Cellular Growth and Proliferation, Hematological System Development and Function	induction of Tr1 cells	1,50E-02	HLA-G	1
Cell-To-Cell Signaling and Interaction, Inflammatory Response	inflammation of neuroglia	1,50E-02	PSEN1	1
Neurological Disease	inherited spastic paresis	1,50E-02	PSEN1	1
Cellular Growth and Proliferation, Hematological System Development and Function	inhibition of natural killer cells	1,50E-02	HLA-G	1
Developmental Disorder, Hereditary Disorder, Metabolic Disease, Organismal Injury and Abnormalities, Renal and Urological Disease	malonic aciduria	1,50E-02	MLYCD	1
Drug Metabolism, Small Molecule Biochemistry	metabolism of 4-aminosalicylate	1,50E-02	NAT1	1
Neurological Disease, Organismal Injury and Abnormalities	microhemorrhage of hippocampus	1,50E-02	PSEN1	1
Cellular Movement	movement of growth cone	1,50E-02	ROCK1	1
Cancer, Hematological Disease, Organismal Injury and Abnormalities	myeloid sarcoma	1,50E-02	FBXO4	1
Cellular Development, Connective Tissue Development and Function, Embryonic Development, Organ Development, Organismal Development, Skeletal and Muscular System Development and Function, Tissue Development	myogenesis of fibroblasts	1,50E-02	MED1	1
Inflammatory Disease, Neurological Disease	neuritic dystrophy of cerebral cortex	1,50E-02	PSEN1	1
Organismal Development	organization of mice	1,50E-02	CSE1L	1
Cell Morphology	polarization of vascular endothelial cells	1,50E-02	CYLD	1
Cellular Development, Cellular Growth and Proliferation, Embryonic Development, Organ Development, Organismal Development, Renal and Urological System Development and Function, Reproductive System Development and Function, Tissue Development	proliferation of lobulo-alveolar bud cells	1,50E-02	MED1	1
Nervous System Development and Function, Tissue Morphology	quantity of corticohippocampal neurons	1,50E-02	PSEN1	1
Infectious Disease	quantity of human herpesvirus 1	1,50E-02	CD8A	1
Gastrointestinal Disease, Inflammatory Disease	severe enterocolitis	1,50E-02	IL10RB	1
Nervous System Development and Function	shrinkage of cerebral cortex	1,50E-02	PSEN1	1
Cell Death and Survival	cytolysis	1,51E-02	CAMLG,CD8A,GCLC,HLA-G,PRKAG1,TAP1	6
Nervous System Development and Function, Tissue Morphology	quantity of neural precursor cells	1,52E-02	PSEN1,ZBTB18	2
Cellular Movement, Connective Tissue Development and Function	migration of fibroblast cell lines	1,53E-02	CORO1B,ELK3,PEAK1,TRAF4	4
Infectious Disease, Reproductive System Disease	infection of cervical cancer cell lines	1,55E-02	COPA,FAM76B,GOSR2,LRIF1,MAP3K14,NDUFA10,NEK9,NUP153,RGPD4 (includes others)	9
Developmental Disorder, Hereditary Disorder, Metabolic Disease	fatty acid oxidation disorder	1,63E-02	CPT2,MLYCD	2
Amino Acid Metabolism, Small Molecule Biochemistry	metabolism of sulfur amino acid	1,63E-02	GCLC,GCSH	2
Cellular Function and Maintenance	respiration of mitochondria	1,63E-02	DLD,PSEN1	2
Energy Production, Lipid Metabolism, Small Molecule Biochemistry	beta-oxidation of fatty acid	1,72E-02	CPT2,HSD17B4,MLYCD	3
Embryonic Development, Organismal Development, Tissue Development	development of yolk sac	1,76E-02	LEMD3,MAP3K3	2
Neurological Disease, Skeletal and Muscular Disorders	hypotonia	1,76E-02	HSD17B4,MLYCD	2
Embryonic Development, Organismal Development	morphogenesis of head	1,76E-02	ANKRD11,MED1,NDST1,PSEN1,UCHL5	5
Hematological System Development and Function, Tissue Morphology	abnormal quantity of lymphocytes	1,85E-02	CD8A,CYLD,TAP1	3
Developmental Disorder, Gastrointestinal Disease	omphalocele	1,88E-02	PSEN1,ROCK1	2
Cell Morphology, Cellular Assembly and Organization	morphology of filaments	2,01E-02	PSEN1,ROCK1	2
Cell Death and Survival	apoptosis	2,05E-02	ALKBH3,ANXA4,ATP11C,CAMLG,CD8A,CSE1L,CYLD,EIF2S1,GCLC,GMCL1,GPR65,HLA-G,INPPL1,MAP3K14,MED1,MRPS30,MSRB2,NDST1,NDUFAF4,PRDX3,PSEN1,RNF7,ROCK1,RYBP,SAV1,SFT2D2,SKIL,SNW1,STK38,TCHP,TMF1,TRAF4,ZBTB18	33
Respiratory System Development and Function	abnormal morphology of respiratory system	2,20E-02	CYLD,ELK3,NDST1,PSEN1,RAI1,TRAF4,TTLL1	7
Infectious Disease	infection by RNA virus	2,22E-02	ALKBH3,COPA,FAM76B,GOSR2,LRIF1,MAP3K14,NDUFA10,NEK9,NUP153,NUP50,PSMD12,RGPD4 (includes others),SNW1,TAP1	14
Cell Morphology	abnormal morphology of microvilli	2,25E-02	SAV1	1
Organismal Development, Tissue Morphology	abnormal morphology of nasal prominence	2,25E-02	KIAA0586	1
Connective Tissue Development and Function, Embryonic Development, Nervous System Development and Function, Organ Development, Organ Morphology, Organismal Development, Skeletal and Muscular System Development and Function, Tissue Development	abnormal morphology of vertebral lamina	2,25E-02	PSEN1	1
Cell Death and Survival	apoptosis of double-positive thymocyte	2,25E-02	CYLD	1
Cell Morphology, Cellular Assembly and Organization, Neurological Disease	area of amyloid fibrils	2,25E-02	PSEN1	1
Developmental Disorder, Hereditary Disorder, Immunological Disease	bare lymphocyte syndrome, type i	2,25E-02	TAP1	1
Carbohydrate Metabolism	biosynthesis of phosphoribosyl pyrophosphate	2,25E-02	PRPS2	1
Respiratory Disease	chylothorax	2,25E-02	ELK3	1
Cell Death and Survival	cytolysis of lymphoblastoid cell lines	2,25E-02	HLA-G	1
Cell Death and Survival, Cellular Compromise, Neurological Disease, Tissue Morphology	dark cell degeneration of neurons	2,25E-02	PSEN1	1
Inflammatory Response	degranulation of lysosome	2,25E-02	CORO1B	1
Cardiovascular System Development and Function	density of microvasculature	2,25E-02	NDST1	1
Organismal Development	development of clawed frog	2,25E-02	SNW1	1
Cellular Compromise	disassembly of Golgi apparatus	2,25E-02	ACBD3	1
Cellular Development, Embryonic Development, Organismal Development, Tissue Development	epithelial-mesenchymal transition of atrioventricular canal cushion	2,25E-02	MAP3K3	1
Cell Cycle	exit from mitosis of cervical cancer cell lines	2,25E-02	CYLD	1
Connective Tissue Disorders, Immunological Disease, Inflammatory Disease, Skeletal and Muscular Disorders	experimental systemic lupus erythematosus	2,25E-02	TAP1	1
Cellular Assembly and Organization, Cellular Compromise	formation of Lewy bodies	2,25E-02	PSEN1	1
Skeletal and Muscular System Development and Function	formation of axial skeleton	2,25E-02	PSEN1	1
Digestive System Development and Function, Embryonic Development, Lymphoid Tissue Structure and Development, Organ Development, Organismal Development, Tissue Development	formation of isolated lymphoid follicle	2,25E-02	MAP3K14	1
Cellular Assembly and Organization, Cellular Function and Maintenance	formation of multivesicular bodies	2,25E-02	VPS4B	1
Cellular Compromise	fragmentation of nuclear envelope	2,25E-02	PSEN1	1
Cellular Assembly and Organization, Cellular Compromise, Cellular Function and Maintenance	instability of microtubules	2,25E-02	ROCK1	1
Organ Morphology	lack of lacrimal gland	2,25E-02	NDST1	1
Cell Morphology, Hematological System Development and Function, Hematopoiesis, Lymphoid Tissue Structure and Development, Tissue Morphology	lack of megakaryocytes	2,25E-02	MED1	1
Cancer, Dermatological Diseases and Conditions	lentigo maligna melanoma cancer	2,25E-02	CSE1L	1
Neurological Disease, Organismal Injury and Abnormalities	microgliosis of brain	2,25E-02	PSEN1	1
Cell Death and Survival	necroptosis of keratinocytes	2,25E-02	CYLD	1
Cell Death and Survival	necroptosis of leukemia cell lines	2,25E-02	CYLD	1
Neurological Disease	neurological disorder of subiculum	2,25E-02	PSEN1	1
Developmental Disorder, Hereditary Disorder, Metabolic Disease	non-ketotic hyperglycinemia	2,25E-02	GCSH	1
Behavior	novel object recognition learning	2,25E-02	PSEN1	1
Cell Morphology, Cellular Assembly and Organization	outgrowth of filopodia	2,25E-02	ROCK1	1
Developmental Disorder, Hereditary Disorder, Skeletal and Muscular Disorders	polyphalangy	2,25E-02	RAI1	1
Organismal Development, Reproductive System Development and Function	production of breast milk	2,25E-02	MED1	1
Organ Development, Reproductive System Development and Function, Tissue Development	proliferation of mammary gland	2,25E-02	MED1	1
Cell Death and Survival	pyknosis of neurons	2,25E-02	PSEN1	1
Nervous System Development and Function, Tissue Morphology	quantity of CA1 neuron	2,25E-02	PSEN1	1
Digestive System Development and Function, Tissue Morphology	quantity of enterocytes	2,25E-02	SAV1	1
Post-Translational Modification	repair of protein	2,25E-02	MSRB2	1
Cell Signaling, Molecular Transport, Vitamin and Mineral Metabolism	resorption of Ca2+	2,25E-02	GPR65	1
Dermatological Diseases and Conditions, Immunological Disease	strictly segmental vitiligo	2,25E-02	MSRB2	1
Carbohydrate Metabolism, Small Molecule Biochemistry	sulfation of chondroitin sulfate	2,25E-02	NDST1	1
Digestive System Development and Function, Gastrointestinal Disease, Hepatic System Development and Function, Hepatic System Disease, Infectious Disease, Inflammatory Disease, Inflammatory Response, Organ Development	susceptibility to hepatitis B virus	2,25E-02	IL10RB	1
Inflammatory Disease, Inflammatory Response, Neurological Disease	swelling of neurites	2,25E-02	PSEN1	1
Neurological Disease, Psychological Disorders	tauopathy of amygdala	2,25E-02	PSEN1	1
Embryonic Development, Tissue Morphology	thickness of ventricular zone	2,25E-02	PSEN1	1
Cellular Development	transition of kidney cell lines	2,25E-02	SKIL	1
Cancer	tumorigenesis of cardiovascular neoplasm	2,25E-02	FBXO4	1
Embryonic Development, Organismal Survival	viability of embryo	2,25E-02	DLD	1
Lipid Metabolism, Molecular Transport, Small Molecule Biochemistry	transport of cholesterol	2,28E-02	ACBD3,VPS4B	2
Organ Morphology, Respiratory System Development and Function	abnormal morphology of trachea	2,56E-02	TRAF4,TTLL1	2
Dermatological Diseases and Conditions, Immunological Disease	vitiligo	2,56E-02	HLA-G,MSRB2	2
Hematological System Development and Function, Tissue Morphology	quantity of CD8+ T lymphocyte	2,65E-02	CD8A,CYLD,RAD52,TAP1	4
Cell Death and Survival, Connective Tissue Disorders, Hematological Disease	hemolytic anemia	2,65E-02	CAMLG,GCLC,PRKAG1	3
Inflammatory Response	chronic inflammation	2,71E-02	CYLD,PSEN1	2
Cell Death and Survival	cytolysis of lymphocytes	2,82E-02	CD8A,HLA-G,TAP1	3
Cell Cycle, Connective Tissue Development and Function	cell division of fibroblast cell lines	2,99E-02	EIF2S1	1
Cellular Compromise	depletion of neurons	2,99E-02	DLD	1
Cellular Assembly and Organization, Neurological Disease	deposition of senile plaques	2,99E-02	PSEN1	1
Cell-mediated Immune Response, Cellular Development, Cellular Function and Maintenance, Hematological System Development and Function, Hematopoiesis, Lymphoid Tissue Structure and Development	development of follicular T helper cells	2,99E-02	MAP3K14	1
Lymphoid Tissue Structure and Development, Organismal Development, Tissue Morphology	dilation of lymph vessel	2,99E-02	ELK3	1
Developmental Disorder, Neurological Disease	dysplasia of cerebral cortex	2,99E-02	PSEN1	1
Developmental Disorder, Neurological Disease	dystrophy of axons	2,99E-02	PSEN1	1
Organ Morphology	enlargement of third cerebral ventricle	2,99E-02	PSEN1	1
Cellular Assembly and Organization, Neurological Disease, Organismal Development, Tissue Development	formation of senile plaques	2,99E-02	PSEN1	1
Carbohydrate Metabolism, Lipid Metabolism, Small Molecule Biochemistry	hydrolysis of phosphatidylinositol-3,4,5-triphosphate	2,99E-02	INPPL1	1
Developmental Disorder, Gastrointestinal Disease, Hepatic System Disease	hypertrophy of liver	2,99E-02	MED1	1
Cellular Compromise, Neurological Disease, Organismal Injury and Abnormalities	injury of hippocampal neurons	2,99E-02	PSEN1	1
Carbohydrate Metabolism, Small Molecule Biochemistry, Vitamin and Mineral Metabolism	metabolism of ascorbic acid	2,99E-02	GCLC	1
Cell Morphology	modification of neurons	2,99E-02	PSEN1	1
Nervous System Development and Function	neuroprotection of granule cells	2,99E-02	INPPL1	1
Cancer, Gastrointestinal Disease	primary colorectal carcinoma	2,99E-02	CSE1L	1
Cell Death and Survival	quantity of apoptotic neurons	2,99E-02	PSEN1	1
Carbohydrate Metabolism, Drug Metabolism, Molecular Transport, Small Molecule Biochemistry	quantity of heparan sulfate	2,99E-02	NDST1	1
Lymphoid Tissue Structure and Development	quantity of isolated lymphoid follicle	2,99E-02	MAP3K14	1
Respiratory Disease	sneeze	2,99E-02	TTLL1	1
Behavior	spontaneous alternation behavior	2,99E-02	PSEN1	1
Cell Death and Survival, Hematological System Development and Function	survival of natural killer T lymphocytes	2,99E-02	CYLD	1
Cell-To-Cell Signaling and Interaction, Cellular Assembly and Organization	targeting of synaptic vesicles	2,99E-02	PSEN1	1
Neurological Disease, Psychological Disorders	tauopathy of hippocampus	2,99E-02	PSEN1	1
Cell Signaling	transduction of protein	2,99E-02	IL10RB	1
Cancer	transformation of kidney cells	2,99E-02	EIF2S1	1
Cellular Development	transition of myofibroblasts	2,99E-02	SKIL	1
Carbohydrate Metabolism, Molecular Transport, Small Molecule Biochemistry	transport of glucose-6-phosphate	2,99E-02	G6PC3	1
Lymphoid Tissue Structure and Development, Organ Morphology, Organismal Development, Tissue Morphology	morphology of mesenteric lymph node	3,02E-02	IL10RB,MAP3K14	2
Lymphoid Tissue Structure and Development, Organ Morphology, Organismal Development	abnormal morphology of spleen	3,03E-02	CYLD,IL10RB,MAP3K14,PRKAG1,PSEN1,SKIL	6
Neurological Disease, Organismal Injury and Abnormalities	microgliosis	3,17E-02	HSD17B4,PSEN1	2
Cell Morphology, Hematological System Development and Function	abnormal morphology of CD8+ T lymphocyte	3,33E-02	CD8A,HLA-G	2
Cell Signaling, Post-Translational Modification	activation of MAP kinase kinase	3,33E-02	MAP3K3,PSEN1	2
Infectious Disease, Reproductive System Disease	productive infection of cervical cancer cell lines	3,40E-02	FAM76B,MAP3K14,NDUFA10,NEK9,RGPD4 (includes others)	5
Nervous System Development and Function, Organ Morphology, Organismal Development	abnormal morphology of diencephalon	3,43E-02	NDST1,PSEN1,TAP1	3
Cell Death and Survival	cytolysis of T lymphocytes	3,49E-02	CD8A,TAP1	2
Cell Morphology, Cellular Assembly and Organization	morphology of mitochondria	3,52E-02	GCLC,HSD17B4,RNF7	3
Lipid Metabolism, Small Molecule Biochemistry	fatty acid metabolism	3,61E-02	ACBD3,ATP11C,CPT2,DLD,HSD17B4,MAP3K14,MLYCD,PLAA,VPS4B	9
Skeletal and Muscular System Development and Function	fusion of bone	3,62E-02	PSEN1,RAI1,TRAF4	3
Cancer, Gastrointestinal Disease	incidence of digestive organ tumor	3,71E-02	FBXO4,SAV1,TAP1	3
Cell Death and Survival	cell death	3,72E-02	ALKBH3,ANXA4,ATP11C,CAMLG,CD8A,CSE1L,CYLD,EIF2S1,GCLC,GMCL1,GPR65,HLA-G,HSD17B4,INPPL1,MAP3K14,MED1,MRPS30,MSRB2,NDST1,NDUFAF4,PRDX3,PRKAG1,PSEN1,RGPD4 (includes others),RNF7,ROCK1,RYBP,SAV1,SFT2D2,SKIL,SNW1,STK38,TAP1,TCHP,TMF1,TRAF4,TTLL1,VPS33A,ZBTB18	39
Inflammatory Response	CD4 T-cell response	3,72E-02	MAP3K3	1
Hereditary Disorder, Neurological Disease, Organismal Injury and Abnormalities, Psychological Disorders	Pick's disease	3,72E-02	PSEN1	1
Tissue Morphology	abnormal morphology of cortical ventricular zone	3,72E-02	ZBTB18	1
Tissue Morphology	abnormal morphology of maxillary shelf	3,72E-02	NDST1	1
Connective Tissue Development and Function, Embryonic Development, Organ Development, Organ Morphology, Organismal Development, Skeletal and Muscular System Development and Function, Tissue Development	abnormal morphology of sagittal suture	3,72E-02	PSEN1	1
Cell Morphology, Connective Tissue Development and Function	blebbing of fibroblast cell lines	3,72E-02	ROCK1	1
Lipid Metabolism, Small Molecule Biochemistry	conversion of docosahexaenoic acid	3,72E-02	HSD17B4	1
Embryonic Development, Organ Development, Organismal Development, Respiratory System Development and Function, Skeletal and Muscular System Development and Function, Tissue Development	development of tracheal ring	3,72E-02	TRAF4	1
Cellular Function and Maintenance, Molecular Transport	efflux of chloride	3,72E-02	SLC12A4	1
Cellular Assembly and Organization, Cellular Function and Maintenance	formation of asters	3,72E-02	CSE1L	1
Behavior	freezing behavior	3,72E-02	PSEN1	1
Organ Development, Reproductive System Development and Function	function of placenta	3,72E-02	MED1	1
Cancer, Organismal Injury and Abnormalities, Reproductive System Disease	grade 3 endometrial carcinoma	3,72E-02	CSE1L	1
Cellular Growth and Proliferation, Organismal Development	growth of Schizosaccharomyces pombe	3,72E-02	RGPD4 (includes others)	1
Cancer, Cardiovascular Disease, Gastrointestinal Disease, Hepatic System Disease	hepatic hemangioma	3,72E-02	FBXO4	1
Endocrine System Disorders, Metabolic Disease, Skeletal and Muscular Disorders	insulin resistance of muscle	3,72E-02	MLYCD	1
Lymphoid Tissue Structure and Development, Organ Morphology, Organismal Development, Tissue Morphology	lack of mesenteric lymph node	3,72E-02	MAP3K14	1
Connective Tissue Development and Function, Embryonic Development, Nervous System Development and Function, Organ Development, Organ Morphology, Organismal Development, Skeletal and Muscular System Development and Function, Tissue Development	lack of pedicle	3,72E-02	PSEN1	1
Lymphoid Tissue Structure and Development, Organ Morphology, Tissue Morphology	lack of popliteal lymph node	3,72E-02	MAP3K14	1
Digestive System Development and Function, Organ Morphology, Organismal Development	lack of tongue	3,72E-02	NDST1	1
Cellular Development, Hematological System Development and Function, Hematopoiesis	maturation of invariant natural killer T cells	3,72E-02	MED1	1
Cell Death and Survival, Cellular Compromise, Neurological Disease, Organismal Injury and Abnormalities, Tissue Morphology	neurodegeneration of cortical neurons	3,72E-02	PSEN1	1
Tissue Morphology	quantity of brain cancer cell lines	3,72E-02	INPPL1	1
Carbohydrate Metabolism	quantity of myo-inositol	3,72E-02	PSEN1	1
Cellular Assembly and Organization	quantity of neurofibrillary tangles	3,72E-02	PSEN1	1
Cell-To-Cell Signaling and Interaction, Cellular Compromise, Cellular Function and Maintenance, Inflammatory Response	respiratory burst of peritoneal macrophages	3,72E-02	G6PC3	1
Cellular Response to Therapeutics, Connective Tissue Development and Function	sensitivity of fibroblasts	3,72E-02	PRDX3	1
Cell Morphology, Cellular Assembly and Organization, Nervous System Development and Function	size of presynaptic terminals	3,72E-02	TAP1	1
Cancer, Dermatological Diseases and Conditions	skin appendage carcinoma	3,72E-02	CYLD	1
Connective Tissue Disorders, Developmental Disorder, Neurological Disease, Skeletal and Muscular Disorders	spina bifida occulta	3,72E-02	TRAF4	1
Molecular Transport, Protein Trafficking	transport of protein fragment	3,72E-02	TAP1	1
Lipid Metabolism, Molecular Transport, Small Molecule Biochemistry	transport of lipid	3,86E-02	ACBD3,ATP11C,CPT2,VPS4B	4
Cardiovascular System Development and Function, Organ Morphology	dilation of left ventricle	4,00E-02	PRDX3,ROCK1	2
Organismal Development	abnormal morphology of bent tail	4,18E-02	CYLD,PSEN1	2
Cellular Function and Maintenance, Hematological System Development and Function	function of cytotoxic T cells	4,18E-02	CD8A,HLA-G	2
Cancer	transformation of epithelial cell lines	4,18E-02	GPR65,LETMD1	2
Developmental Disorder, Gastrointestinal Disease	congenital anomaly of digestive system	4,18E-02	ANKRD11,NDST1,PSEN1,RAI1,ROCK1	5
Inflammatory Response	cell-mediated response	4,30E-02	ATP11C,CD8A,HLA-G,MAP3K3	4
Cell Death and Survival	cell death of brain cells	4,30E-02	GCLC,PSEN1,ROCK1,TTLL1,VPS33A	5
Hematological Disease	cytopenia	4,30E-02	CAMLG,CD8A,G6PC3,PRDX3,TAP1	5
Organismal Development	abnormal morphology of face	4,35E-02	KIAA0586,NDST1	2
Lymphoid Tissue Structure and Development, Organ Morphology, Tissue Morphology	morphology of lymph node	4,37E-02	CYLD,IL10RB,MAP3K14,PSEN1	4
Tissue Morphology	abnormal morphology of cortical subplate	4,45E-02	ZBTB18	1
Digestive System Development and Function, Lymphoid Tissue Structure and Development, Organ Morphology, Organismal Development, Tissue Morphology	abnormal morphology of enlarged Peyer's patches	4,45E-02	CYLD	1
Nervous System Development and Function, Organ Morphology, Organismal Development	abnormal morphology of lateral geniculate nucleus	4,45E-02	TAP1	1
Organismal Development, Tissue Morphology	abnormal morphology of maxillary prominence	4,45E-02	NDST1	1
Cell Morphology, Infectious Disease	budding of HIV-1	4,45E-02	VPS4B	1
Protein Degradation, Protein Synthesis	damage of protein	4,45E-02	PSEN1	1
Cell-To-Cell Signaling and Interaction, Cellular Compromise, Neurological Disease, Organismal Injury and Abnormalities	damage of synapse	4,45E-02	PLAA	1
Cell Morphology, Cellular Compromise	deformability of red blood cells	4,45E-02	PRKAG1	1
Cell Death and Survival	delay in apoptosis of leukemia cell lines	4,45E-02	MSRB2	1
Cellular Assembly and Organization	density of vesicles	4,45E-02	PSEN1	1
Cardiovascular Disease, Tissue Morphology	disruption of blood vessel	4,45E-02	PSEN1	1
Antimicrobial Response	elimination of virus	4,45E-02	CD8A	1
Cellular Development, Cellular Growth and Proliferation, Embryonic Development, Organ Development, Organismal Development, Renal and Urological System Development and Function, Reproductive System Development and Function, Tissue Development	formation of mammary epithelial cells	4,45E-02	MED1	1
Hematological Disease, Immunological Disease	impaired granulocyte bactericidal activity	4,45E-02	G6PC3	1
Developmental Disorder, Ophthalmic Disease	iris coloboma	4,45E-02	NDST1	1
Lymphoid Tissue Structure and Development, Organ Morphology, Tissue Morphology	lack of cervical lymph node	4,45E-02	MAP3K14	1
Nervous System Development and Function, Organ Morphology, Organismal Development	lack of olfactory bulb	4,45E-02	NDST1	1
Cell Morphology, Cellular Function and Maintenance	macroautophagy of tumor cell lines	4,45E-02	ROCK1	1
Amino Acid Metabolism, Small Molecule Biochemistry	metabolism of L-cysteine	4,45E-02	GCLC	1
Carbohydrate Metabolism, Small Molecule Biochemistry	metabolism of glucose-6-phosphate	4,45E-02	G6PC3	1
Connective Tissue Development and Function, Embryonic Development, Organ Development, Organ Morphology, Organismal Development, Skeletal and Muscular System Development and Function, Tissue Development	morphogenesis of embryonic skull vault	4,45E-02	NDST1	1
Cell Morphology, Cellular Assembly and Organization	morphology of actin filaments	4,45E-02	ROCK1	1
Inflammatory Disease, Inflammatory Response, Organismal Injury and Abnormalities, Renal and Urological Disease	nephrotoxic nephritis	4,45E-02	CD8A	1
Tissue Development	polarity of somites	4,45E-02	PSEN1	1
Nervous System Development and Function, Tissue Morphology	quantity of Cajal-Retzius neurons	4,45E-02	PSEN1	1
Antigen Presentation, Protein Synthesis	quantity of MHC Class I on cell surface	4,45E-02	TAP1	1
Cellular Assembly and Organization	quantity of autophagic vacuoles	4,45E-02	PSEN1	1
Carbohydrate Metabolism, Molecular Transport, Small Molecule Biochemistry	quantity of glucose-6-phosphate	4,45E-02	G6PC3	1
Carbohydrate Metabolism, Lipid Metabolism, Molecular Transport, Small Molecule Biochemistry	quantity of phosphatidylinositol 3,4-diphosphate	4,45E-02	INPPL1	1
Free Radical Scavenging, Small Molecule Biochemistry	reduction of hydrogen peroxide	4,45E-02	PRDX3	1
Embryonic Development, Organismal Development, Tissue Development	segmentation of somites	4,45E-02	PSEN1	1
Cell Morphology, Cell-To-Cell Signaling and Interaction, Cellular Assembly and Organization	size of synapse	4,45E-02	PSEN1	1
Organismal Injury and Abnormalities	stenosis of vasculature	4,45E-02	PSEN1	1
Carbohydrate Metabolism, Small Molecule Biochemistry	sulfation of heparan sulfate	4,45E-02	NDST1	1
Nucleic Acid Metabolism, Small Molecule Biochemistry	synthesis of AMP	4,45E-02	PRPS2	1
Cellular Movement, Hematological System Development and Function, Immune Cell Trafficking, Inflammatory Response	trafficking of macrophages	4,45E-02	G6PC3	1
Cardiovascular System Development and Function, Embryonic Development, Organismal Development, Tissue Development	vasculogenesis of yolk sac	4,45E-02	LEMD3	1
Inflammatory Disease, Ophthalmic Disease	vernal keratoconjunctivitis	4,45E-02	CAMLG	1
Metabolic Disease, Organismal Injury and Abnormalities, Renal and Urological Disease	organic aciduria	4,54E-02	DLD,MLYCD	2
Cancer, Hematological Disease, Immunological Disease, Organismal Injury and Abnormalities	incidence of thymic lymphoma	4,72E-02	RAD52,SKIL	2
Organismal Development	abnormal morphology of tail	4,85E-02	CYLD,PSEN1,TRAF4	3
Digestive System Development and Function, Lymphoid Tissue Structure and Development, Organ Morphology, Organismal Development, Tissue Morphology	abnormal morphology of Peyer's patches	4,90E-02	CYLD,MAP3K14	2
Post-Translational Modification	deubiquitination of protein	4,90E-02	CYLD,UCHL5	2
Lymphoid Tissue Structure and Development, Organ Morphology, Organismal Development	abnormal morphology of enlarged spleen	4,92E-02	CYLD,PRKAG1,PSEN1,SKIL	4
Cell Morphology, Cellular Assembly and Organization	morphology of nucleus	4,96E-02	GMCL1,RAD52,VPS4B	3

## Sheet: CAF01_Blue
2000-2015 QIAGEN.
Categories	Diseases or Functions Annotation	p-Value	Molecules	# Molecules
Hematological System Development and Function, Inflammatory Response, Tissue Development	aggregation of blood platelets	7,85E-13	ACTG1,ALOX12,CD151,CLEC1B,CSRP1,GP6,GSN,ILK,LAMP1,MPL,MYL9,P2RY12,PLEK,RAP1B,RASGRP2,TBXAS1,TREML1	17
Hematological System Development and Function, Tissue Development	aggregation of blood cells	2,45E-12	ACTG1,ALOX12,CD151,CLEC1B,CLU,CSRP1,GP6,GSN,ILK,LAMP1,MPL,MYL9,P2RY12,PLEK,RAP1B,RASGRP2,TBXAS1,TREML1	18
Tissue Development	aggregation of cells	1,14E-10	ACTG1,ALOX12,CD151,CLEC1B,CLU,CSRP1,GP6,GSN,ILK,LAMP1,MPL,MRAS,MYL9,P2RY12,PLEK,RAP1B,RASGRP2,TBXAS1,TREML1	19
Hematological System Development and Function	bleeding time	3,62E-10	CD151,F13A1,GP1BB,GSN,P2RY12,RAP1B,RASGRP2,TBXAS1,TREML1	9
Hematological System Development and Function, Inflammatory Response, Tissue Morphology	quantity of blood platelets	6,94E-07	CLEC1B,GP1BB,GP6,MPL,NFE2,PF4,PLEK,STX11,TREML1	9
Cell-To-Cell Signaling and Interaction, Hematological System Development and Function, Inflammatory Response	binding of blood platelets	1,79E-06	CD84,F5,GP6,GP9,NFE2,P2RY12	6
Cell-To-Cell Signaling and Interaction	binding of cells	1,95E-06	CD151,CD81,CD84,F5,GP6,GP9,GSN,HPSE,MRAS,NFE2,P2RY12,PF4,PTPN11,RAC1,RAP1B,S100A10,SLC6A4	17
Cellular Assembly and Organization, Cellular Function and Maintenance	organization of actin cytoskeleton	2,65E-06	CLU,CSRP1,GSN,ILK,KALRN,MRAS,NCK2,PACSIN2,PDLIM7,PLEK,PTPN11,RAC1,Tmsb4x (includes others)	13
Cellular Function and Maintenance, Hematological System Development and Function	function of blood platelets	3,29E-06	CLEC1B,GP6,GSN,P2RY12,RAC1,RASGRP2	6
Hematological System Development and Function	hemostasis	3,37E-06	CD84,CLEC1B,F13A1,F5,GP6,GP9,NFE2,P2RY12,PF4,PLEK,Ppbp	11
Cell-To-Cell Signaling and Interaction	binding of blood cells	1,41E-05	CD84,F5,GP6,GP9,NFE2,P2RY12,PF4,PTPN11,RAC1,RAP1B	10
Cell-To-Cell Signaling and Interaction, Hematological System Development and Function, Inflammatory Response, Organismal Functions	activation of blood platelets	1,85E-05	CLEC1B,GP6,GP9,P2RY12,PF4,PLEK,Ppbp	7
Cardiovascular Disease, Neurological Disease	cerebrovascular dysfunction	1,86E-05	ALOX5AP,CLU,F13A1,F5,GSN,HIST2H2AA3/HIST2H2AA4,ITM2B,P2RY12,SLC6A4	9
Infectious Disease, Respiratory Disease	severe acute respiratory syndrome	2,10E-05	CLU,HIST1H1C,HIST2H2AA3/HIST2H2AA4,NFE2,SLC2A3,TALDO1,ZYX	7
Cellular Movement, Connective Tissue Development and Function	cell movement of fibroblasts	2,29E-05	GSN,ILK,MRAS,NCK2,PF4,PTPN11,RAC1,SKAP2,ZYX	9
Cellular Compromise	disassembly of filaments	2,37E-05	GAS2L1,GSN,HPSE,ILK,KIF2A,PLEK,RAC1	7
Hematological System Development and Function, Organismal Functions	coagulation of blood	3,40E-05	CLEC1B,F13A1,F5,GP6,GP9,P2RY12,PF4,PLEK,Ppbp	9
Cellular Movement, Skeletal and Muscular System Development and Function	cell movement of smooth muscle cells	5,01E-05	ALOX5AP,CLIC4,CLU,F11R,ILK,KALRN,PTPN11,RAC1	8
Organismal Injury and Abnormalities	Bleeding	5,12E-05	CLEC1B,F13A1,F5,GP6,MPL,NDUFS4,NFE2,P2RY12,PRDX6,RAP1B,SLC6A4,Tmsb4x (includes others),TREML1,YBX1	14
Cardiovascular Disease, Hematological Disease	Thrombosis	8,21E-05	ALOX12,F5,GP1BB,GP6,MPL,P2RY12,PF4,RAP1B	8
Infectious Disease	Viral Infection	1,06E-04	ALOX12,ATOX1,ATP6V0E1,B2M,CAPN3,CD81,CLIC4,CLU,F11R,F13A1,F5,GABARAPL1,HIST1H1C,HIST2H2AA3/HIST2H2AA4,MPL,NFE2,NUDT3,PF4,RAB6A,RAC1,RAP1B,SERPINB6,SLC2A3,SLC6A4,STX11,TALDO1,TUBB2A,TWF1,UBA7,YBX1,ZYX	31
Cell Morphology, Nervous System Development and Function, Organ Morphology, Organismal Development, Tissue Morphology	abnormal morphology of pyramidal neurons	1,28E-04	CD81,CLCN3,KALRN,Pcmt1	4
Tissue Development	adhesion of extracellular matrix	1,34E-04	BCAP31,CD151,HPSE,ILK,LIMS1,ZYX	6
Cell-To-Cell Signaling and Interaction, Tissue Development	adhesion of blood cells	1,38E-04	ALOX12,CD151,CD81,CLU,F11R,GP6,HPSE,MRAS,P2RY12,PF4,RAC1,RASGRP2	12
Cellular Growth and Proliferation	proliferation of cells	1,59E-04	ACTG1,ALOX12,ALOX5AP,ATP6V0E1,B2M,BCAP31,CD151,CD81,CD84,CLCN3,CLEC1B,CLU,CSRP1,F11R,GABARAPL1,GAS2L1,GPX4,GSN,HPSE,ILK,KALRN,KIF2A,LIMS1,MAGED2,MEST,MGMT,MICU1,MPL,MRAS,MYL9,NCK2,NDUFS4,NFE2,PACSIN2,PF4,PRKAR2B,PTPN11,RAC1,RAP1B,RASGRP2,RIT1,RSU1,S100A10,SIRT3,SKAP2,SLC39A4,SLC6A4,Srgn,TESC,Tmsb4x (includes others),Tpm2,TSC22D1,TUBB2A,VMP1,YBX1,ZYX	56
Connective Tissue Disorders, Hematological Disease, Hereditary Disorder	Bernard-Soulier syndrome	1,85E-04	GP1BB,GP9	2
Cell Morphology, Cellular Assembly and Organization	contraction of actin cytoskeleton	1,85E-04	MYL6,RAC1	2
Cell Morphology	delay in initiation of cell spreading of breast cancer cell lines	1,85E-04	CD151,CD81	2
Cancer	invasion of epithelial tissue	1,87E-04	CD151,HPSE,ILK,MRAS,RAC1	5
Cellular Movement, Skeletal and Muscular System Development and Function	migration of smooth muscle cells	1,98E-04	ALOX5AP,CLIC4,CLU,F11R,ILK,KALRN,RAC1	7
Cell-To-Cell Signaling and Interaction, Cellular Assembly and Organization, Cellular Function and Maintenance, Tissue Development	formation of focal adhesions	2,06E-04	CD81,GNG5,LIMS1,PTPN11,RAC1,S100A10,Tpm2	7
Cellular Assembly and Organization, Cellular Function and Maintenance	organization of cytoskeleton	2,17E-04	ACTG1,CD81,CLEC1B,CLU,CSRP1,DYNLT1,F13A1,FOPNL,GAS2L1,GPX4,GSN,ILK,KALRN,KIF2A,MRAS,NCK2,PACSIN2,PDLIM7,PLEK,PTPN11,RAB10,RAC1,RAP1B,RIT1,RSU1,Tmsb4x (includes others),YBX1,YWHAH	28
Cellular Assembly and Organization, Cellular Function and Maintenance	microtubule dynamics	2,24E-04	ACTG1,CD81,CLEC1B,CLU,CSRP1,DYNLT1,F13A1,FOPNL,GAS2L1,GPX4,GSN,ILK,KALRN,KIF2A,MRAS,NCK2,PACSIN2,PTPN11,RAB10,RAC1,RAP1B,RIT1,RSU1,YBX1,YWHAH	25
Cell Morphology	morphology of tumor cell lines	2,50E-04	CD81,CLU,F11R,ILK,MPL,NFE2,PRKAR2B,Tmsb4x (includes others)	8
Cellular Assembly and Organization, Cellular Development, Cellular Function and Maintenance, Cellular Growth and Proliferation, Connective Tissue Development and Function, Embryonic Development, Organ Development, Organismal Development, Skeletal and Muscular System Development and Function, Tissue Development	formation of podosomes	2,51E-04	GSN,PTPN11,RAC1	3
Cellular Assembly and Organization, Hematopoiesis	formation of proplatelets	2,51E-04	MYL9,NFE2,PTPN11	3
Cellular Assembly and Organization, Cellular Function and Maintenance	organization of plasma membrane projections	2,51E-04	ILK,P2RY12,PLEK	3
Cell-To-Cell Signaling and Interaction, Hematological System Development and Function, Immune Cell Trafficking, Tissue Development	adhesion of immune cells	2,60E-04	ALOX12,CD151,CD81,CLU,F11R,GP6,HPSE,MRAS,PF4,RAC1,RASGRP2	11
Cell Morphology	morphology of cells	3,41E-04	ALOX12,B2M,CAPN3,CD151,CD81,CD84,CLCN3,CLEC1B,CLIC4,CLU,F11R,GP1BB,GPX4,ILK,KALRN,KIF2A,LAMP1,LIMS1,MAP1LC3B,MPL,MRAS,NCK2,NDUFS4,NFE2,Pcmt1,PRKAR2B,PTPN11,RAC1,SLC6A4,Srgn,SYTL4,TALDO1,Tmsb4x (includes others),VDAC3,YBX1,ZYX	36
Cellular Assembly and Organization, Cellular Function and Maintenance, Protein Trafficking	sequestration of G-actin	3,68E-04	Tmsb4x (includes others),TWF1	2
Cell Death and Survival	cell viability of lymphatic system cells	3,97E-04	CLU,PF4,PTPN11,RAC1	4
Cell-To-Cell Signaling and Interaction, Hematological System Development and Function	activation of blood cells	3,98E-04	B2M,CD81,CD84,CLEC1B,F5,GP6,GP9,HPSE,P2RY12,PF4,PLEK,Ppbp,PTPN11,RAB10,RAB6A,SLC6A4,STX11	17
Cellular Movement	cell movement	4,05E-04	ALOX12,ALOX5AP,CD151,CD81,CLCN3,CLEC1B,CLIC4,CLU,F11R,F13A1,GP6,GSN,HPSE,ILK,KALRN,KIF2A,LIMS1,MRAS,NCK2,P2RY12,PACSIN2,PF4,Ppbp,PTPN11,RAC1,RAP1B,RASGRP2,RGS10,S100A10,SKAP2,SORD,TBXAS1,Tmsb4x (includes others),VDAC3,YBX1,ZYX	36
Neurological Disease, Psychological Disorders	disorder of basal ganglia	4,24E-04	ALDH2,B2M,CAPN3,CLU,DYNLT1,F11R,LAMP1,PDLIM1,PDLIM7,PRDX6,RAB6A,RASGRP2,S100A10,SLC6A4,SYTL4,TESC,Tmsb4x (includes others),TUBB2A	18
Cellular Assembly and Organization, Cellular Function and Maintenance	organization of cytoplasm	4,33E-04	ACTG1,CD81,CLEC1B,CLU,CSRP1,DYNLT1,F13A1,FOPNL,GAS2L1,GPX4,GSN,ILK,KALRN,KIF2A,MRAS,NCK2,PACSIN2,PDLIM7,PLEK,PTPN11,RAB10,RAB6A,RAC1,RAP1B,RIT1,RSU1,Tmsb4x (includes others),YBX1,YWHAH	29
Cell Death and Survival	cell death	4,46E-04	ALDH2,ALOX12,B2M,BCAP31,CAPN3,CD151,CD81,CLCN3,CLIC4,CLU,COX5A,CYB5A,F13A1,F5,GPX4,GSN,HIST1H1C,HPSE,ILK,ITM2B,LAMP1,LIMS1,MAP1LC3B,MGMT,MPL,NCK2,NDUFS4,P2RY12,PDLIM7,PF4,PRDX6,PRKAR2B,PTPN11,RAC1,RAP1B,RASGRP2,RGS10,RIT1,RNF19B,S100A10,SH3BGRL3,SIRT3,SLC2A3,Srgn,SRXN1,STX11,TSC22D1,UBA7,YBX1,YWHAH,ZYX	51
Inflammatory Response	inflammation of body cavity	4,73E-04	2210013O21Rik,ALDH2,B2M,CD151,CLU,MPL,P2RY12,PDLIM1,PF4,PRDX6,PTPN11,RAC1,SIRT3,SLC6A4,YBX1	15
Cellular Assembly and Organization, Cellular Function and Maintenance, Tissue Development	polymerization of actin filaments	5,07E-04	GSN,NCK2,RAC1,Tmsb4x (includes others),TWF1	5
Organismal Injury and Abnormalities	Fibrosis	5,33E-04	CD151,CLU,GSN,LIMS1,MPL,NFE2,P2RY12,PF4,PTPN11,RAC1,SIRT3,SLC6A4,TSC22D1	13
Cell Morphology, Cellular Assembly and Organization, Cellular Function and Maintenance	reorganization of actin cytoskeleton	5,38E-04	ILK,KALRN,PACSIN2,PLEK,PTPN11,RAC1	6
Cell Morphology, Cellular Assembly and Organization, Cellular Development, Cellular Function and Maintenance	formation of plasma membrane projections	5,40E-04	CD81,CLEC1B,CLU,CSRP1,DYNLT1,ILK,KALRN,KIF2A,MRAS,PTPN11,RAB10,RAC1,RAP1B,RIT1,YWHAH	15
Hematological System Development and Function, Tissue Morphology	quantity of blood cells	5,75E-04	ALDH2,B2M,CD81,CD84,CLEC1B,CLIC4,GP1BB,GP6,GSN,MPL,NFE2,NIPAL3,PF4,PLEK,PTPN11,RAC1,RGS10,SERPINB6,Srgn,STX11,TREML1,YBX1	22
Cellular Development, Cellular Growth and Proliferation, Hematological System Development and Function, Hematopoiesis, Inflammatory Response, Lymphoid Tissue Structure and Development, Tissue Development	proliferation of megakaryocytes	5,79E-04	MPL,NFE2,PF4	3
Cell Death and Survival, Hematological System Development and Function	survival of megakaryocytes	6,11E-04	PF4,PTPN11	2
Cardiovascular Disease	vascular disease	6,15E-04	ALOX12,ALOX5AP,B2M,CLU,F13A1,F5,GP1BB,GP6,GSN,HIST2H2AA3/HIST2H2AA4,ITM2B,KALRN,MPL,P2RY12,PACSIN2,PF4,RAP1B,SLC2A3,SLC6A4,TUBB2A	20
Organismal Injury and Abnormalities	blood clot	6,30E-04	CLEC1B,F5,P2RY12,PF4,S100A10	5
Cell Morphology	cell spreading	6,85E-04	CD151,CD81,CLEC1B,ILK,P2RY12,PACSIN2,RAC1,RAP1B,ZYX	9
Neurological Disease	neurological signs	6,90E-04	ALDH2,B2M,CLU,DYNLT1,F11R,ITM2B,PDLIM1,PDLIM7,PRDX6,RAB6A,RASGRP2,S100A10,SLC6A4,SYTL4,TESC,Tmsb4x (includes others)	16
Cellular Development, Skeletal and Muscular System Development and Function, Tissue Development	differentiation of muscle cells	7,18E-04	CAPN3,CD81,ILK,LIMS1,PTPLA,PTPN11,RAC1,RBM4,YBX1	9
Cardiovascular Disease, Neurological Disease	stroke	7,40E-04	ALOX5AP,F13A1,F5,HIST2H2AA3/HIST2H2AA4,P2RY12,SLC6A4	6
Cellular Compromise	disassembly of actin filaments	7,53E-04	GSN,HPSE,PLEK,RAC1	4
Cellular Development, Nervous System Development and Function	development of Schwann cells	7,62E-04	ILK,PTPN11,RAC1	3
Neurological Disease	Movement Disorders	7,79E-04	ALDH2,B2M,BCAP31,CAPN3,CLCN3,CLU,DYNLT1,F11R,LAMP1,NDUFS4,Pcmt1,PDLIM1,PDLIM7,PRDX6,RAB6A,RASGRP2,S100A10,SLC6A4,SYTL4,TESC,Tmsb4x (includes others),TUBB2A	22
Endocrine System Disorders, Gastrointestinal Disease, Metabolic Disease	diabetes mellitus	7,98E-04	ALDH2,ALOX12,ALOX5AP,B2M,CAPN3,CD84,CLU,GAS2L1,HPSE,LY6G6C,P2RY12,PLEK,PTPN11,RAC1,S100A10,SIRT3,SLC6A4,Srgn,TMEM140,TSPAN18	20
Cell Death and Survival	cytotoxicity	8,01E-04	B2M,CD81,CLU,LAMP1,NDUFS4,PTPN11,RAC1,RASGRP2	8
Cellular Movement	scattering	8,12E-04	CD151,PTPN11,RAB6A,RAC1,Tmsb4x (includes others)	5
Cellular Movement	cell movement of lung cancer cell lines	8,53E-04	ILK,RAC1,S100A10,YBX1,ZYX	5
Infectious Disease	sexually transmitted disease	8,53E-04	ALOX12,CLU,MPL,SLC6A4,TUBB2A	5
Cell Morphology	cell spreading of tumor cell lines	8,95E-04	CD151,CD81,CLEC1B,RAC1,RAP1B	5
Developmental Disorder, Hereditary Disorder, Metabolic Disease, Neurological Disease, Ophthalmic Disease	Finnish type amyloidosis	9,11E-04	CLU,GSN	2
Carbohydrate Metabolism, Lipid Metabolism, Molecular Transport, Small Molecule Biochemistry	redistribution of phosphatidic acid	9,11E-04	GSN,RAC1	2
Neurological Disease	dyskinesia	1,09E-03	ALDH2,B2M,CLU,DYNLT1,F11R,PDLIM1,PDLIM7,PRDX6,RAB6A,RASGRP2,S100A10,SLC6A4,SYTL4,TESC,Tmsb4x (includes others)	15
Cell Death and Survival	cell viability of bone marrow cells	1,10E-03	PF4,PTPN11,RAC1	3
Cellular Growth and Proliferation	formation of blood cells	1,23E-03	B2M,CLEC1B,F5,MYL9,NFE2,Ppbp,PTPN11	7
Cellular Movement, Connective Tissue Development and Function	scattering of fibroblast cell lines	1,27E-03	RAC1,Tmsb4x (includes others)	2
Cell Morphology, Cellular Assembly and Organization, Cellular Function and Maintenance	formation of cellular protrusions	1,29E-03	CD81,CLEC1B,CLU,CSRP1,DYNLT1,FOPNL,GSN,ILK,KALRN,KIF2A,MRAS,NCK2,PACSIN2,PTPN11,RAB10,RAC1,RAP1B,RIT1,YWHAH	19
Cardiovascular System Development and Function, Cell-To-Cell Signaling and Interaction	binding of endothelial cells	1,29E-03	CD151,CD81,F5,PF4,S100A10	5
Cellular Assembly and Organization, Tissue Development	formation of filaments	1,30E-03	CLU,GNG5,GSN,ITM2B,NCK2,PTPN11,RAC1,S100A10,Tmsb4x (includes others),TWF1,ZYX	11
Inflammatory Response	inflammation of organ	1,30E-03	2210013O21Rik,ALDH2,ALOX12,B2M,CAPN3,CD151,CLU,GSN,MPL,MYL9,P2RY12,PDLIM1,PF4,PRDX6,PTPN11,RAC1,SIRT3,SLC6A4,TUBB2A,YBX1,ZYX	21
Cell Death and Survival	necrosis	1,34E-03	ALDH2,ALOX12,B2M,CD151,CD81,CLIC4,CLU,COX5A,CYB5A,F13A1,F5,GPX4,GSN,HIST1H1C,HPSE,ILK,ITM2B,LAMP1,LIMS1,MAP1LC3B,MGMT,MPL,NCK2,PDLIM7,PF4,PRDX6,PRKAR2B,PTPN11,RAC1,RGS10,RIT1,S100A10,SIRT3,Srgn,SRXN1,TSC22D1,UBA7,YBX1,YWHAH,ZYX	40
Organismal Injury and Abnormalities	Cytosis	1,36E-03	CLCN3,ITM2B,LAMP1,MPL,NDUFS4,NFE2,RAC1,RGS10,TUBB2A	9
Cellular Assembly and Organization, Cellular Function and Maintenance, Tissue Development	formation of actin filaments	1,36E-03	GNG5,GSN,NCK2,PTPN11,RAC1,S100A10,Tmsb4x (includes others),TWF1,ZYX	9
Cellular Assembly and Organization	docking of vesicles	1,37E-03	PLEK,RAB10,SYTL4	3
Carbohydrate Metabolism, Lipid Metabolism, Small Molecule Biochemistry	exposure of phosphatidylserine	1,37E-03	GP1BB,GP6,GSN	3
Cellular Growth and Proliferation, Hematological System Development and Function, Inflammatory Response	formation of blood platelets	1,37E-03	CLEC1B,Ppbp,PTPN11	3
Cellular Function and Maintenance	cellular homeostasis	1,45E-03	ATOX1,B2M,BCAP31,CAPN3,CD151,CD81,CLCN3,CLIC4,COX5A,CYB5A,F11R,F5,GABARAPL1,GSN,LAMP1,MAP1LC3B,PF4,PTPN11,RAC1,RAP1B,RBM4,SIRT3,SLC39A4,SRXN1,TBXAS1,TESC,VMP1	27
Immunological Disease	systemic autoimmune syndrome	1,46E-03	ALDH2,ALOX12,ALOX5AP,B2M,CD151,CD84,CLEC1B,CLU,F11R,GSN,HPSE,LY6G6C,MPL,PLEK,PTPN11,RAB10,S100A10,SLC6A4,Srgn,TMEM140	20
Cell Morphology, Cellular Assembly and Organization	morphology of cytoskeleton	1,47E-03	KALRN,NCK2,RAC1,Tmsb4x (includes others),VDAC3	5
Cell Morphology, Cellular Assembly and Organization	morphology of actin cytoskeleton	1,52E-03	NCK2,RAC1,Tmsb4x (includes others)	3
Cellular Assembly and Organization	modification of cytoskeleton	1,68E-03	GSN,ILK	2
Cell Morphology, Cellular Assembly and Organization, Cellular Development, Cellular Function and Maintenance, Embryonic Development, Nervous System Development and Function, Tissue Development	morphogenesis of dendritic spines	1,68E-03	KALRN,RAC1	2
Cellular Assembly and Organization, Cellular Function and Maintenance	secretion of exosomes	1,68E-03	HPSE,SYTL4	2
Cellular Movement	cell movement of prostate cancer cell lines	1,73E-03	ALOX12,CD151,CLU,RAC1,TBXAS1	5
Cellular Development, Hematological System Development and Function, Hematopoiesis, Tissue Development	differentiation of megakaryocytes	1,74E-03	HIST4H4,NFE2,PF4,TESC	4
Cellular Assembly and Organization, Cellular Function and Maintenance	quantity of cellular protrusions	1,94E-03	ACTG1,GPX4,GSN,ILK,KALRN,RAC1	6
Cell Morphology, Cellular Assembly and Organization, Cellular Development, Cellular Function and Maintenance, Cellular Growth and Proliferation, Embryonic Development, Nervous System Development and Function, Tissue Development	growth of dendrites	1,95E-03	CSRP1,KALRN,RAC1,RIT1	4
Cellular Assembly and Organization	formation of cytoskeleton	2,00E-03	GNG5,GSN,MYL9,NCK2,PTPN11,RAC1,S100A10,Tmsb4x (includes others),TWF1,ZYX	10
Hematological Disease, Immunological Disease, Inflammatory Disease, Inflammatory Response, Respiratory Disease	allergic pulmonary eosinophilia	2,03E-03	2210013O21Rik,ALDH2,PRDX6	3
Cellular Assembly and Organization, Cellular Function and Maintenance	quantity of filopodia	2,03E-03	GSN,KALRN,RAC1	3
Cellular Assembly and Organization	rearrangement of actin cytoskeleton	2,03E-03	NCK2,PACSIN2,RAC1	3
Nervous System Development and Function, Organ Morphology, Organismal Development	abnormal morphology of medulla oblongata	2,15E-03	KIF2A,NDUFS4	2
Developmental Disorder, Hematological Disease	congenital bleeding disorder	2,15E-03	F13A1,MPL	2
Cellular Function and Maintenance, Cellular Growth and Proliferation, Hematological System Development and Function	production of blood platelets	2,15E-03	MPL,NFE2	2
Cell Morphology, Tissue Morphology	volume of blood platelets	2,15E-03	GP1BB,MPL	2
Cell Death and Survival, Cellular Compromise	cytotoxicity of cells	2,20E-03	B2M,CD81,LAMP1,NDUFS4,PTPN11,RAC1,RASGRP2	7
Developmental Disorder, Hereditary Disorder, Metabolic Disease	familial amyloidosis	2,22E-03	B2M,CLU,GSN	3
Cancer, Cellular Movement	invasion of epithelial cells	2,22E-03	ILK,MRAS,RAC1	3
Cellular Assembly and Organization, Cellular Function and Maintenance, Protein Trafficking	organization of actin	2,22E-03	GSN,PLEK,RAC1	3
Cellular Movement, Connective Tissue Development and Function	cell movement of fibroblast cell lines	2,26E-03	CLIC4,ILK,PTPN11,RAC1,SKAP2,Tmsb4x (includes others)	6
Neurological Disease, Organismal Injury and Abnormalities	gliosis of brain	2,42E-03	ITM2B,LAMP1,NDUFS4	3
Cardiovascular System Development and Function, Cell Morphology, Cellular Development, Organismal Development	tubulation of endothelial cell lines	2,42E-03	ALOX12,CLIC4,RAP1B	3
Cellular Assembly and Organization, Cellular Compromise	depolymerization of filaments	2,53E-03	GAS2L1,ILK,KIF2A,PLEK	4
Cellular Function and Maintenance, Molecular Transport	efflux of chloride	2,68E-03	BCAP31,CLCN3	2
Cell Morphology	morphology of leukemia cell lines	2,68E-03	MPL,NFE2	2
Connective Tissue Development and Function	focus formation of fibroblast cell lines	2,85E-03	PTPN11,RAC1,RIT1	3
Cellular Movement	migration of tumor cells	2,86E-03	CD151,CLCN3,GSN,HPSE,ILK,PTPN11,RAC1	7
Cellular Movement	scattering of cells	2,94E-03	CD151,PTPN11,RAC1,Tmsb4x (includes others)	4
Organismal Injury and Abnormalities	thrombus	2,94E-03	CLEC1B,P2RY12,PF4,S100A10	4
Hematological Disease, Immunological Disease, Inflammatory Disease	eosinophilic inflammation	3,23E-03	2210013O21Rik,ALDH2,CAPN3,PRDX6	4
Cell Signaling, Post-Translational Modification, Protein Synthesis	actin capping of filament barbed ends	3,26E-03	GSN,TWF1	2
Cardiovascular System Development and Function, Organismal Development	angiogenesis of capillary vessel	3,26E-03	PF4,RAC1	2
Cell-To-Cell Signaling and Interaction	conjugation of cells	3,26E-03	PTPN11,RAC1	2
Cell Morphology, Connective Tissue Development and Function	contraction of fibroblasts	3,26E-03	PTPN11,RAC1	2
Cellular Growth and Proliferation, Hematological System Development and Function, Hematopoiesis, Lymphoid Tissue Structure and Development	formation of megakaryocytes	3,26E-03	MYL9,NFE2	2
Cellular Assembly and Organization	quantity of cytoplasmic aggregates	3,26E-03	MRAS,RAC1	2
Cell Morphology, Nervous System Development and Function, Organ Morphology, Organismal Development	morphology of brain cells	3,26E-03	CD81,CLCN3,KALRN,Pcmt1,SYTL4	5
Cell Death and Survival	cell death of photoreceptors	3,33E-03	GPX4,PTPN11,RAC1	3
Cell Death and Survival	cell viability of blood cells	3,39E-03	CD81,CLU,MGMT,NFE2,PF4,PRDX6,PTPN11,RAC1	8
Cell Morphology	abnormal morphology of cells	3,48E-03	B2M,CAPN3,CD151,CD81,CD84,CLCN3,CLEC1B,CLIC4,CLU,ILK,KALRN,KIF2A,LAMP1,MAP1LC3B,MPL,NDUFS4,NFE2,Pcmt1,SLC6A4,SYTL4,TALDO1,VDAC3,YBX1,ZYX	24
Cellular Assembly and Organization	development of cytoplasm	3,54E-03	GNG5,GSN,LAMP1,MYL9,NCK2,PTPN11,RAC1,S100A10,Tmsb4x (includes others),TWF1,ZYX	11
Cell-To-Cell Signaling and Interaction, Tissue Development	cell-cell contact	3,59E-03	CD151,F11R,RAC1	3
Cell Morphology, Cellular Assembly and Organization, Cellular Development, Cellular Function and Maintenance, Nervous System Development and Function, Tissue Development	neuritogenesis	3,66E-03	CLU,CSRP1,DYNLT1,ILK,KALRN,KIF2A,MRAS,PTPN11,RAB10,RAC1,RAP1B,RIT1,YWHAH	13
Cell Morphology, Cellular Assembly and Organization, Cellular Development, Cellular Function and Maintenance, Nervous System Development and Function, Tissue Development	axonogenesis	3,67E-03	ILK,KALRN,KIF2A,PTPN11,RAB10,RAC1,RAP1B	7
Molecular Transport	transport of molecule	3,84E-03	ATOX1,ATP6V0E1,B2M,CLCN3,CLIC4,CLU,DYNLT1,GSN,ILK,KALRN,MICU1,P2RY12,PRDX6,PTPN11,PTTG1IP,RAB10,RAB6A,RAC1,SIRT3,SLC2A3,SLC39A4,SLC6A4,Srgn,STX11,SYTL4,VDAC3,YWHAH	27
Cardiovascular System Development and Function, Cellular Movement	cell movement of endothelial cells	3,85E-03	ALOX12,CD151,CD81,CLEC1B,F11R,HPSE,PF4,PTPN11,RAC1	9
Cellular Movement, Connective Tissue Development and Function	chemotaxis of fibroblasts	3,85E-03	NCK2,PF4,PTPN11	3
Cellular Growth and Proliferation, Hematological System Development and Function	inhibition of blood cells	3,88E-03	GP6,GSN,HPSE,PF4	4
Cellular Development, Cellular Growth and Proliferation, Nervous System Development and Function, Tissue Development	proliferation of neuronal cells	3,88E-03	B2M,CLU,CSRP1,HPSE,ILK,KALRN,KIF2A,MRAS,NCK2,PTPN11,RAC1,RAP1B,RIT1	13
Connective Tissue Disorders, Developmental Disorder, Hereditary Disorder, Skeletal and Muscular Disorders	Noonan syndrome	3,89E-03	PTPN11,RIT1	2
Cell Morphology, Nervous System Development and Function	length of axons	3,89E-03	KALRN,RAC1	2
Cellular Development, Nervous System Development and Function	myelination of Schwann cells	3,89E-03	PTPN11,RAC1	2
Cell Morphology, Connective Tissue Development and Function	ruffling of fibroblast cell lines	3,89E-03	NCK2,RAC1	2
Cellular Movement, Connective Tissue Development and Function	migration of fibroblast cell lines	3,98E-03	CLIC4,ILK,PTPN11,RAC1,SKAP2	5
Cellular Development, Cellular Growth and Proliferation, Embryonic Development, Organ Development, Organismal Development, Skeletal and Muscular System Development and Function, Tissue Development	formation of muscle cells	4,02E-03	ACTG1,CAPN3,GSN,ILK,PTPN11,RAC1	6
Cellular Movement	migration of cells	4,11E-03	ALOX12,ALOX5AP,CD151,CD81,CLCN3,CLEC1B,CLIC4,CLU,F11R,F13A1,GP6,GSN,HPSE,ILK,KALRN,KIF2A,MRAS,P2RY12,PACSIN2,PF4,Ppbp,PTPN11,RAC1,RAP1B,RASGRP2,S100A10,SKAP2,Tmsb4x (includes others),YBX1,ZYX	30
Cardiovascular Disease, Neurological Disease	ischemia of brain	4,24E-03	CLU,F5,GSN,HIST2H2AA3/HIST2H2AA4	4
Hereditary Disorder, Neurological Disease, Psychological Disorders, Skeletal and Muscular Disorders	Huntington's Disease	4,32E-03	ALDH2,B2M,CLU,DYNLT1,F11R,PDLIM1,PDLIM7,PRDX6,RAB6A,RASGRP2,SYTL4,TESC,Tmsb4x (includes others)	13
Cell-To-Cell Signaling and Interaction	activation of cells	4,32E-03	B2M,CD81,CD84,CLEC1B,F5,GP6,GP9,HPSE,P2RY12,PF4,PLEK,Ppbp,PTPN11,RAB10,RAB6A,RAC1,SLC6A4,STX11	18
Cell Morphology, Connective Tissue Development and Function	morphology of fibroblast cell lines	4,42E-03	PRKAR2B,PTPN11,RAC1,Tmsb4x (includes others)	4
Embryonic Development, Organ Development, Organismal Development, Skeletal and Muscular System Development and Function, Tissue Development	formation of muscle	4,43E-03	ACTG1,ALOX12,CAPN3,GSN,ILK,MRAS,MYL6,PTPN11,RAC1,Tmsb4x (includes others)	10
Cell Morphology, Hair and Skin Development and Function	morphology of epithelial cell lines	4,43E-03	CD151,PTPN11,RAC1	3
Cell-To-Cell Signaling and Interaction, Cellular Assembly and Organization, Tissue Development	quantity of focal adhesions	4,43E-03	ILK,PTPN11,RAC1	3
Neurological Disease, Organismal Injury and Abnormalities	gliosis	4,51E-03	CLCN3,ITM2B,LAMP1,NDUFS4,RGS10	5
Immunological Disease, Inflammatory Disease, Inflammatory Response, Organismal Injury and Abnormalities, Renal and Urological Disease	membranous glomerulonephritis	4,57E-03	CLU,PDLIM1	2
Drug Metabolism, Endocrine System Development and Function, Lipid Metabolism, Molecular Transport, Small Molecule Biochemistry	secretion of hydrocortisone	4,57E-03	PTPN11,SIRT3	2
Cell Morphology	shape change of colon cancer cell lines	4,57E-03	RAC1,RAP1B	2
Cellular Assembly and Organization	stabilization of actin filaments	4,57E-03	DYNLT1,GSN	2
Cellular Assembly and Organization, Cellular Development, Cellular Growth and Proliferation, Nervous System Development and Function, Tissue Development	growth of neurites	4,59E-03	CSRP1,HPSE,ILK,KALRN,KIF2A,MRAS,NCK2,PTPN11,RAC1,RAP1B,RIT1	11
Respiratory Disease	abnormality of respiratory system	4,61E-03	ALDH2,GSN,NDUFS4,SIRT3	4
Cellular Development	differentiation of cells	4,67E-03	ALOX12,B2M,CAPN3,CD81,CLIC4,CLU,CSRP1,DYNLT1,F11R,GAS2L1,GSN,HIST4H4,HPSE,ILK,KALRN,KIF2A,LAMP1,LIMS1,MPL,MRAS,NFE2,P2RY12,PDLIM7,PF4,PRKAR2B,PTPLA,PTPN11,RAC1,RBM4,RGS10,RIT1,SLC6A4,TESC,YBX1	34
Hematological Disease	hemorrhagic disease	4,68E-03	F13A1,GP1BB,GP9,MPL,P2RY12,PTPN11	6
Cellular Development, Cellular Growth and Proliferation, Connective Tissue Development and Function, Tissue Development	proliferation of fibroblasts	4,68E-03	HPSE,ILK,NDUFS4,PF4,PRKAR2B,RAC1,RAP1B,SLC6A4,YBX1	9
Cancer	transformation of epithelial cell lines	4,73E-03	CLU,PTPN11,RAC1	3
Cell-To-Cell Signaling and Interaction, Cellular Movement, Hematological System Development and Function, Immune Cell Trafficking, Inflammatory Response	recruitment of phagocytes	4,74E-03	ALOX5AP,CLU,F13A1,GP6,GSN,RAC1,RASGRP2	7
Cell-To-Cell Signaling and Interaction, Hematological System Development and Function, Immune Cell Trafficking, Inflammatory Response, Tissue Development	adhesion of phagocytes	4,80E-03	ALOX12,HPSE,PF4,RAC1,RASGRP2	5
Cell Death and Survival	cell death of connective tissue cells	4,90E-03	CLIC4,CLU,COX5A,GPX4,GSN,HPSE,ILK,MAP1LC3B,NCK2,PRDX6,PRKAR2B,PTPN11,RAC1	13
Cell Signaling, Post-Translational Modification, Protein Synthesis	assembly of protein-protein complex	4,91E-03	CAPN3,GSN,NDUFS4,PF4,SKAP2,TWF1	6
Cell-To-Cell Signaling and Interaction, Cellular Assembly and Organization, Tissue Development	adhesion of cell-associated matrix	5,22E-03	HPSE,ILK,LIMS1,ZYX	4
Cell Morphology, Cellular Function and Maintenance	permeability of cells	5,22E-03	CD151,F11R,RAC1,RAP1B	4
Nervous System Development and Function, Organ Morphology, Organismal Development	abnormal morphology of cerebral cortex	5,28E-03	CD81,CLCN3,KALRN,KIF2A,Pcmt1,SLC6A4	6
Cellular Movement	migration of cancer cells	5,28E-03	CD151,GSN,HPSE,ILK,PTPN11,RAC1	6
Cell Morphology, Organ Morphology, Reproductive System Development and Function	abnormal morphology of mitochondrial sheath	5,30E-03	TALDO1,VDAC3	2
Cellular Growth and Proliferation, Embryonic Development	formation of embryonic cells	5,30E-03	PTPN11,RAC1	2
Organismal Injury and Abnormalities, Renal and Urological Disease	minimal change nephrotic syndrome	5,30E-03	CLU,PDLIM1	2
Cellular Assembly and Organization	organization of membrane ruffles	5,30E-03	PLEK,RAC1	2
Cellular Assembly and Organization, Cellular Function and Maintenance	quantity of cilia	5,30E-03	ACTG1,GPX4	2
Cell Morphology	shape change of dermal cells	5,30E-03	GSN,RAC1	2
Cellular Development, Cellular Growth and Proliferation, Nervous System Development and Function, Tissue Development	outgrowth of neurons	5,34E-03	CLU,HPSE,ILK,KIF2A,MRAS,NCK2,PTPN11,RAC1,RAP1B,RIT1	10
Neurological Disease	chronic fatigue syndrome	5,38E-03	GABARAPL1,GSN,SLC6A4	3
Cellular Assembly and Organization, Cellular Function and Maintenance, Protein Synthesis	polymerization of actin	5,38E-03	GSN,LIMS1,RAC1	3
Cancer	invasion of tissue	5,41E-03	CD151,HPSE,ILK,MRAS,RAC1,SKAP2	6
Organismal Injury and Abnormalities	intracranial hemorrhage	5,41E-03	CLEC1B,NDUFS4,SLC6A4,Tmsb4x (includes others),YBX1	5
Cell Cycle	arrest in mitosis	5,43E-03	ILK,PDLIM7,UBA7,ZWINT	4
Cellular Movement	migration of prostate cancer cell lines	5,43E-03	ALOX12,CD151,CLU,RAC1	4
Cell Morphology, Connective Tissue Development and Function	shape change of fibroblast cell lines	5,43E-03	CD151,NCK2,PTPN11,RAC1	4
Endocrine System Disorders, Gastrointestinal Disease, Immunological Disease, Metabolic Disease	insulin-dependent diabetes mellitus	5,49E-03	ALDH2,ALOX5AP,B2M,CD84,HPSE,LY6G6C,PLEK,PTPN11,Srgn,TMEM140	10
Cancer, Gastrointestinal Disease	esophageal cancer	5,57E-03	ALDH2,CLU,F5,MGMT,RSU1,TUBB2A,VMP1	7
Metabolic Disease	glucose metabolism disorder	5,68E-03	ALDH2,ALOX12,ALOX5AP,B2M,CAPN3,CD84,CLU,GAS2L1,HPSE,LY6G6C,MGMT,P2RY12,PLEK,PTPN11,RAC1,S100A10,SIRT3,SLC6A4,Srgn,TMEM140,TSPAN18	21
Cellular Movement, Connective Tissue Development and Function	migration of fibroblasts	6,08E-03	ILK,MRAS,RAC1,SKAP2,ZYX	5
Cell Death and Survival	apoptosis of skin cancer cell lines	6,09E-03	ALOX12,CLU	2
Dermatological Diseases and Conditions, Organismal Injury and Abnormalities	bleeding of skin	6,09E-03	CLEC1B,TREML1	2
Cellular Assembly and Organization, Nervous System Development and Function	formation of myelin sheath	6,09E-03	ILK,RAC1	2
Cancer, Connective Tissue Disorders, Hematological Disease, Organismal Injury and Abnormalities	polycythemia vera	6,09E-03	MPL,NFE2	2
Cellular Development	differentiation of pheochromocytoma cell lines	6,10E-03	MRAS,PTPN11,RAC1,RIT1	4
Cell Death and Survival, Embryonic Development	apoptosis of embryonic cells	6,34E-03	BCAP31,LIMS1,PTPN11,RAC1	4
Cellular Development, Cellular Growth and Proliferation, Lymphoid Tissue Structure and Development, Tissue Development	proliferation of bone marrow cells	6,43E-03	MPL,MRAS,NFE2,PF4,RAC1	5
Infectious Disease	sepsis	6,61E-03	CD81,CLCN3,F5,P2RY12,YBX1	5
Cellular Movement	cell movement of cancer cells	6,80E-03	GSN,HPSE,ILK,PTPN11,RAC1	5
Connective Tissue Disorders, Hematological Disease, Organismal Injury and Abnormalities	erythrocytosis	6,83E-03	MPL,NFE2,RAC1	3
Organismal Functions	body temperature	6,83E-03	NDUFS4,PRKAR2B,SLC6A4,STX11	4
Cellular Assembly and Organization, Cellular Compromise, Cellular Function and Maintenance	destabilization of microtubules	6,92E-03	F13A1,RAC1	2
Cellular Development, Cellular Growth and Proliferation	expansion of tumor cell lines	6,92E-03	CLCN3,RAC1	2
Cell Death and Survival	cytolysis	7,02E-03	B2M,MPL,P2RY12,PF4,RNF19B,SH3BGRL3,STX11	7
Cellular Assembly and Organization	organization of plasma membrane	7,08E-03	ILK,P2RY12,PLEK,RAC1	4
Cell Death and Survival	cell death of fibroblast cell lines	7,11E-03	CLIC4,CLU,COX5A,GSN,HPSE,ILK,MAP1LC3B,PRDX6,PTPN11,RAC1	10
Cell-To-Cell Signaling and Interaction, Cellular Function and Maintenance, Inflammatory Response	phagocytosis of blood cells	7,18E-03	CLCN3,CLIC4,GSN,PF4,RAC1	5
Cell Morphology	shape change of blood cells	7,34E-03	CLEC1B,P2RY12,Ppbp,RAC1	4
Cell Morphology, Cellular Function and Maintenance	transmembrane potential of mitochondria	7,43E-03	B2M,BCAP31,CLIC4,GSN,RAC1,SRXN1	6
Cardiovascular System Development and Function, Cellular Movement	migration of endothelial cells	7,75E-03	ALOX12,CD151,CD81,CLEC1B,F11R,HPSE,PF4,RAC1	8
Ophthalmic Disease	blindness	7,80E-03	CLCN3,NDUFS4	2
Tissue Morphology	density of blood cells	7,80E-03	P2RY12,S100A10	2
Organismal Injury and Abnormalities, Reproductive System Disease	disease of placenta	7,80E-03	F13A1,F5	2
Cell Morphology, Hematological System Development and Function, Hematopoiesis, Lymphoid Tissue Structure and Development, Tissue Morphology	morphology of megakaryocytes	7,80E-03	MPL,NFE2	2
Cell Morphology	morphology of prostate cancer cell lines	7,80E-03	CLU,PRKAR2B	2
Cell Death and Survival, Hematological System Development and Function	survival of red blood cells	7,80E-03	NFE2,PF4	2
Cellular Movement	chemotaxis of cells	7,89E-03	CD151,CLCN3,CLU,GSN,ILK,NCK2,PF4,Ppbp,PTPN11,RAC1,RGS10	11
Developmental Disorder, Ophthalmic Disease	Baraitser-Winter syndrome type 2	7,90E-03	ACTG1	1
Connective Tissue Disorders, Hematological Disease, Hereditary Disorder	Bernard-Soulier syndrome type B	7,90E-03	GP1BB	1
Connective Tissue Disorders, Hematological Disease, Hereditary Disorder	Bernard-Soulier syndrome type C	7,90E-03	GP9	1
Connective Tissue Disorders, Developmental Disorder, Hereditary Disorder, Skeletal and Muscular Disorders	Noonan syndrome 8	7,90E-03	RIT1	1
Nervous System Development and Function, Organ Morphology, Organismal Development	abnormal morphology of fastigial nucleus	7,90E-03	NDUFS4	1
Nervous System Development and Function, Organ Morphology, Organismal Development	abnormal morphology of nucleus accumbens	7,90E-03	CD81	1
Lipid Metabolism, Molecular Transport, Small Molecule Biochemistry	abnormal quantity of leukotriene	7,90E-03	ALOX5AP	1
Free Radical Scavenging, Lipid Metabolism, Molecular Transport, Small Molecule Biochemistry	accumulation of phospholipid hydroperoxide	7,90E-03	PRDX6	1
Reproductive System Development and Function, Tissue Development	accumulation of prostate cell lines	7,90E-03	CLU	1
Carbohydrate Metabolism, Small Molecule Biochemistry	accumulation of sorbitol	7,90E-03	SORD	1
Cellular Compromise, Nervous System Development and Function	acidification of synaptic vesicles	7,90E-03	CLCN3	1
Dermatological Diseases and Conditions, Hereditary Disorder, Metabolic Disease	acrodermatitis enteropathica	7,90E-03	SLC39A4	1
Lipid Metabolism, Small Molecule Biochemistry	activation of 15-deoxy-delta-12,14 -PGJ 2	7,90E-03	PTPN11	1
Cell-To-Cell Signaling and Interaction, Hematological System Development and Function, Hematopoiesis	activation of LSK cells	7,90E-03	PTPN11	1
Cell-To-Cell Signaling and Interaction, Hematological System Development and Function, Hematopoiesis, Immune Cell Trafficking, Inflammatory Response	activation of myeloid progenitor cells	7,90E-03	PTPN11	1
Hereditary Disorder, Metabolic Disease, Psychological Disorders	acute alcohol sensitivity	7,90E-03	ALDH2	1
Cell-To-Cell Signaling and Interaction, Tissue Development	adhesion of RPE cells	7,90E-03	CLIC4	1
Cell-To-Cell Signaling and Interaction, Embryonic Development, Tissue Development	adhesion of epiblast cells	7,90E-03	RAC1	1
Cell-To-Cell Signaling and Interaction, Cellular Compromise, Tissue Development, Tumor Morphology	adhesion of lymphoma cells	7,90E-03	HPSE	1
Infectious Disease	advanced stage infectious disorder	7,90E-03	PRDX6	1
Tissue Development	aggregation of sperm	7,90E-03	CLU	1
Psychological Disorders	agoraphobia	7,90E-03	SLC6A4	1
Cell Death and Survival	apoptosis of amacrine cells	7,90E-03	PTPN11	1
Cell Death and Survival	apoptosis of bipolar cells	7,90E-03	PTPN11	1
Cancer, Cell Death and Survival, Tumor Morphology	apoptosis of cervical cancer cells	7,90E-03	TSC22D1	1
Cell Death and Survival	apoptosis of horizontal cells	7,90E-03	PTPN11	1
Cell Death and Survival	apoptosis of optic nerve	7,90E-03	PTPN11	1
Cellular Development, Hematological System Development and Function, Hematopoiesis, Tissue Development	arrest in maturation of megakaryocytes	7,90E-03	NFE2	1
Infectious Disease	attachment of Reoviridae	7,90E-03	F11R	1
Auditory Disease, Hereditary Disorder, Neurological Disease	autosomal dominant deafness type 20	7,90E-03	ACTG1	1
Hereditary Disorder, Neurological Disease, Psychological Disorders	autosomal dominant familial Danish dementia	7,90E-03	ITM2B	1
Hereditary Disorder, Neurological Disease, Psychological Disorders	autosomal dominant familial british dementia	7,90E-03	ITM2B	1
Auditory Disease, Hereditary Disorder, Neurological Disease	autosomal recessive deafness type 91	7,90E-03	SERPINB6	1
Cardiovascular Disease, Hematological Disease	bilateral deep vein thrombosis	7,90E-03	F5	1
Drug Metabolism, Small Molecule Biochemistry	binding of citalopram	7,90E-03	SLC6A4	1
Neurological Disease, Organismal Injury and Abnormalities	bleeding of brainstem	7,90E-03	NDUFS4	1
Organismal Injury and Abnormalities	bleeding of granulation tissue	7,90E-03	PRDX6	1
Cancer, Endocrine System Disorders, Organismal Injury and Abnormalities, Reproductive System Disease	cancer of seminal vesicle	7,90E-03	CLU	1
Nucleic Acid Metabolism, Small Molecule Biochemistry	catabolism of diadenosine polyphosphate	7,90E-03	NUDT3	1
Cancer, Organismal Injury and Abnormalities, Renal and Urological Disease	chemosensitivity of bladder cancer cell lines	7,90E-03	CLU	1
Cellular Assembly and Organization	cleavage of actin filaments	7,90E-03	GSN	1
Cell-To-Cell Signaling and Interaction, Connective Tissue Development and Function, Tissue Development	clustering of Sertoli cells	7,90E-03	CLU	1
Immunological Disease	common variable immunodeficiency type 6	7,90E-03	CD81	1
Developmental Disorder, Hereditary Disorder, Neurological Disease, Organismal Injury and Abnormalities	complex cortical dysplasia with other brain malformations 3	7,90E-03	KIF2A	1
Connective Tissue Disorders, Developmental Disorder, Hematological Disease, Hereditary Disorder	congenital amegakaryocytic thrombocytopenia	7,90E-03	MPL	1
Cardiovascular Disease, Developmental Disorder	congenital outflow tract obstruction	7,90E-03	ILK	1
Cell-To-Cell Signaling and Interaction, Hematological System Development and Function, Tissue Development	conjugation of natural killer T lymphocytes	7,90E-03	RAC1	1
Dermatological Diseases and Conditions	constriction of hair follicle	7,90E-03	RAC1	1
Organismal Injury and Abnormalities, Tissue Morphology	contraction of wound	7,90E-03	RAC1	1
Lipid Metabolism, Small Molecule Biochemistry	conversion of lipoxin A4	7,90E-03	ALOX12	1
Cellular Assembly and Organization	cross-linkage of microfilaments	7,90E-03	GAS2L1	1
Infectious Disease, Inflammatory Disease, Neurological Disease	cryptococcal meningitis	7,90E-03	SLC6A4	1
Cell Death and Survival, Free Radical Scavenging	cytotoxicity of superoxide	7,90E-03	CLU	1
Cellular Compromise, Connective Tissue Disorders, Organismal Injury and Abnormalities	damage of fibroblasts	7,90E-03	CLU	1
Cancer, Cellular Compromise	damage of squamous carcinoma cells	7,90E-03	CLU	1
Auditory Disease, Developmental Disorder, Hereditary Disorder, Neurological Disease	deafness, dystonia, and cerebral hypomyelination	7,90E-03	BCAP31	1
Hereditary Disorder, Metabolic Disease	deficiency of transaldolase	7,90E-03	TALDO1	1
Small Molecule Biochemistry	degradation of acetaldehyde	7,90E-03	ALDH2	1
Carbohydrate Metabolism, Lipid Metabolism, Small Molecule Biochemistry	degradation of colfosceril palmitate	7,90E-03	PRDX6	1
Carbohydrate Metabolism, Small Molecule Biochemistry	degradation of heparan sulfate proteoglycan	7,90E-03	HPSE	1
Carbohydrate Metabolism, Lipid Metabolism, Small Molecule Biochemistry	degradation of lysophosphatidylcholine	7,90E-03	PRDX6	1
Cell Death and Survival	delay in apoptosis of prostate cancer cell lines	7,90E-03	ALOX12	1
Cell Death and Survival	delay in apoptosis of skin cancer cell lines	7,90E-03	ALOX12	1
Cardiovascular Disease, Organismal Injury and Abnormalities	delay in formation of thrombus	7,90E-03	P2RY12	1
Cancer, Cellular Growth and Proliferation	delay in formation of tumor cells	7,90E-03	CLU	1
Cellular Movement, Nervous System Development and Function	delay in initiation of migration of cortical projection neurons	7,90E-03	RAC1	1
Cellular Compromise	depletion of cancer stem cells	7,90E-03	MGMT	1
Cellular Development	development of erythroid cell lines	7,90E-03	YBX1	1
Cancer, Cellular Development	development of leukemia stem cells	7,90E-03	PTPN11	1
Embryonic Development, Organ Development, Organismal Development, Skeletal and Muscular System Development and Function, Tissue Development	development of soleus muscle	7,90E-03	CAPN3	1
Cellular Development	differentiation of Paneth cells	7,90E-03	RAC1	1
Cellular Development	differentiation of pancreatic duct cells	7,90E-03	CLU	1
Organismal Injury and Abnormalities, Reproductive System Disease, Tissue Morphology	disorganization of seminiferous epithelium	7,90E-03	GPX4	1
Cell-To-Cell Signaling and Interaction, Tissue Development	duration of focal adhesions	7,90E-03	CD151	1
Cell Morphology	elongation of fibroblasts	7,90E-03	RAC1	1
Cell Cycle	endoreduplication of prostate cancer cell lines	7,90E-03	CLU	1
Organ Morphology, Tissue Morphology	enlargement of papillary muscle	7,90E-03	MYL9	1
Organ Morphology	enlargement of thyroid gland	7,90E-03	PTTG1IP	1
Cellular Development, Tissue Development	epithelial-mesenchymal transition of RPE cells	7,90E-03	CLIC4	1
Cell Cycle	exit from G1 checkpoint of breast cell lines	7,90E-03	YBX1	1
Cell Cycle	exit from G1 checkpoint of epithelial cell lines	7,90E-03	YBX1	1
Cell Morphology, Cellular Assembly and Organization	extension of actin cytoskeleton	7,90E-03	RAC1	1
Hereditary Disorder, Immunological Disease	familial hemophagocytic lymphohistiocytosis type 4	7,90E-03	STX11	1
Hematological Disease, Hereditary Disorder, Immunological Disease, Metabolic Disease	familial hypercatabolic hypoproteinemia	7,90E-03	B2M	1
Cardiovascular Disease, Organismal Injury and Abnormalities	fibrosis of valve leaflet	7,90E-03	SLC6A4	1
Cellular Growth and Proliferation, Embryonic Development	formation of embryonic stem cells	7,90E-03	PTPN11	1
Connective Tissue Disorders, Hematological Disease, Skeletal and Muscular Disorders	ghosal hematodiaphyseal dysplasia syndrome	7,90E-03	TBXAS1	1
Cardiovascular System Development and Function, Cellular Movement	haptotaxis of endothelial cells	7,90E-03	RAC1	1
Cancer, Organismal Injury and Abnormalities, Reproductive System Disease	hyperplasia of mammary acinus	7,90E-03	ILK	1
Cancer, Developmental Disorder, Embryonic Development	hyperplasia of neural crest cells	7,90E-03	LIMS1	1
Cardiovascular Disease, Organismal Injury and Abnormalities, Skeletal and Muscular Disorders	hypertrophic obstructive cardiomyopathy	7,90E-03	ILK	1
Hematological Disease, Immunological Disease, Inflammatory Disease, Inflammatory Response, Skeletal and Muscular Disorders	idiopathic eosinophilic myositis	7,90E-03	CAPN3	1
Cell-To-Cell Signaling and Interaction, Small Molecule Biochemistry	inactivation of 5-hydroxytryptamine	7,90E-03	SLC6A4	1
Cell-To-Cell Signaling and Interaction, Cellular Growth and Proliferation, Hematological System Development and Function, Inflammatory Response	induction of M4 macrophages	7,90E-03	PF4	1
Cell Death and Survival	initiation of apoptosis of neutrophils	7,90E-03	GSN	1
Cellular Compromise	injury of acinar gland cells	7,90E-03	CLU	1
Cancer	invasion of brain tissue	7,90E-03	SKAP2	1
Hematological System Development and Function, Organismal Injury and Abnormalities, Renal and Urological Disease, Renal and Urological System Development and Function	ischemia reperfusion of kidney	7,90E-03	CLU	1
Lipid Metabolism, Small Molecule Biochemistry	isomerization of prostaglandin h2	7,90E-03	TBXAS1	1
Inflammatory Disease, Ophthalmic Disease	keratoconjunctivitis sicca	7,90E-03	CLU	1
Cardiovascular System Development and Function, Cell Morphology, Hematological System Development and Function, Inflammatory Response, Tissue Morphology	lack of blood platelets	7,90E-03	NFE2	1
Developmental Disorder, Hereditary Disorder, Skeletal and Muscular Disorders	limb girdle muscular dystrophy type 2a	7,90E-03	CAPN3	1
Cellular Assembly and Organization	maturation of secretory granules	7,90E-03	Srgn	1
Lipid Metabolism, Small Molecule Biochemistry	metabolism of 12(S)-hydroxyeicosatetraenoic acid	7,90E-03	GPX4	1
Connective Tissue Disorders, Developmental Disorder, Skeletal and Muscular Disorders	metachondromatosis	7,90E-03	PTPN11	1
Cellular Movement, Embryonic Development	migration of epiblast cells	7,90E-03	RAC1	1
Hematological Disease, Organismal Injury and Abnormalities	mild thrombocytosis	7,90E-03	MPL	1
Cellular Assembly and Organization	modulation of actin cytoskeleton	7,90E-03	GSN	1
Carbohydrate Metabolism, Small Molecule Biochemistry	molecular cleavage of heparan sulfate	7,90E-03	HPSE	1
Skeletal and Muscular Disorders	myopathy of myofibrils	7,90E-03	CLU	1
Cell Death and Survival	necrosis of uterus	7,90E-03	F13A1	1
Connective Tissue Disorders, Dermatological Diseases and Conditions, Developmental Disorder, Hereditary Disorder, Immunological Disease, Inflammatory Disease, Inflammatory Response, Organismal Injury and Abnormalities, Renal and Urological Disease	nephropathy with pretibal epidermolysis bullosa and deafness	7,90E-03	CD151	1
Carbohydrate Metabolism, Drug Metabolism, Small Molecule Biochemistry	neutralization of heparin	7,90E-03	PF4	1
Immunological Disease, Ophthalmic Disease	ocular cicatricial pemphigoid	7,90E-03	CLU	1
Cellular Development, Cellular Growth and Proliferation, Hematological System Development and Function	onset of expansion of T lymphocytes	7,90E-03	B2M	1
Connective Tissue Disorders, Inflammatory Disease, Skeletal and Muscular Disorders	osteoarthritis of articular cartilage	7,90E-03	CLU	1
Cellular Compromise	oxidative stress response of carcinoma cell lines	7,90E-03	PRDX6	1
Cellular Compromise	oxidative stress response of lung cancer cell lines	7,90E-03	PRDX6	1
Cell Morphology, Cellular Function and Maintenance, Digestive System Development and Function	paracellular permeability of enterocytes	7,90E-03	F11R	1
Cell Morphology	permissivity of lymphoma cell lines	7,90E-03	B2M	1
Organismal Injury and Abnormalities, Reproductive System Disease	placental abruption	7,90E-03	F5	1
Organismal Injury and Abnormalities, Reproductive System Disease	placental hemorrhage	7,90E-03	F13A1	1
Cardiovascular Disease, Organismal Injury and Abnormalities, Reproductive System Disease	placental infarction	7,90E-03	F5	1
Hematological Disease, Hereditary Disorder	platelet-type bleeding disorder type 11	7,90E-03	GP6	1
Cell Morphology	polarization of bone cancer cell lines	7,90E-03	ILK	1
Embryonic Development	polarization of epiblast	7,90E-03	ILK	1
Cellular Assembly and Organization	polarization of plus end of microtubule	7,90E-03	ILK	1
Cell Morphology, Cellular Assembly and Organization, Skeletal and Muscular System Development and Function	polarization of podosomes	7,90E-03	RAC1	1
Organismal Injury and Abnormalities, Psychological Disorders, Reproductive System Disease	premenstrual dysphoric disorder	7,90E-03	SLC6A4	1
Cancer, Gastrointestinal Disease, Hepatic System Disease	primary liver cancer	7,90E-03	HPSE	1
Cell Morphology, Cellular Assembly and Organization, Nervous System Development and Function	projection of corticothalamic axons	7,90E-03	RAC1	1
Cellular Growth and Proliferation, Skeletal and Muscular System Development and Function	proliferation of HCASMC cells	7,90E-03	PF4	1
Carbohydrate Metabolism, Free Radical Scavenging, Lipid Metabolism, Molecular Transport, Small Molecule Biochemistry	quantity of 1-palmitoyl-2-linoleoyl phosphatidylcholine hydroperoxide	7,90E-03	PRDX6	1
Hematological System Development and Function, Tissue Morphology	quantity of CD1d restricted invariant T cell	7,90E-03	B2M	1
Cellular Assembly and Organization, Cellular Function and Maintenance	quantity of connecting cilia	7,90E-03	GPX4	1
Hematological System Development and Function, Hematopoiesis, Lymphoid Tissue Structure and Development, Tissue Morphology	quantity of megakaryoblasts	7,90E-03	MPL	1
Hematological System Development and Function, Tissue Morphology	quantity of nuocytes	7,90E-03	RAC1	1
Cell Cycle, Connective Tissue Development and Function	re-entry into G0/G1 phase transition of fibroblast cell lines	7,90E-03	RAC1	1
Psychological Disorders	recurrent depressive disorder	7,90E-03	SLC6A4	1
Carbohydrate Metabolism, Lipid Metabolism, Molecular Transport, Small Molecule Biochemistry	redistribution of phosphatidylcholine	7,90E-03	GSN	1
Cell-To-Cell Signaling and Interaction, Small Molecule Biochemistry	regulation of 5-hydroxytryptamine	7,90E-03	SLC6A4	1
Cell Death and Survival	release of Cytochrome C	7,90E-03	GPX4	1
Cellular Function and Maintenance	retention of breast cancer cell lines	7,90E-03	CD151	1
Cell-To-Cell Signaling and Interaction, Molecular Transport, Small Molecule Biochemistry	reuptake of 5-hydroxytryptamine	7,90E-03	SLC6A4	1
Behavior, Neurological Disease, Psychological Disorders	rigid-compulsive behavior	7,90E-03	SLC6A4	1
Cell Morphology, Hematological System Development and Function, Humoral Immune Response	ruffling of B lymphocytes	7,90E-03	RAC1	1
Cell Morphology	ruffling of cervical cancer cell lines	7,90E-03	RAC1	1
Organismal Injury and Abnormalities	serotonin syndrome	7,90E-03	SLC6A4	1
Hematological Disease, Organismal Injury and Abnormalities	severe thrombocytosis	7,90E-03	MPL	1
Reproductive System Development and Function	spermiation of spermatids	7,90E-03	CLU	1
Cell Death and Survival, Hematological System Development and Function	survival of long-term culture-initiating cells	7,90E-03	PF4	1
Cancer, Gastrointestinal Disease, Hereditary Disorder	susceptibility to alcohol-related esophageal cancer	7,90E-03	ALDH2	1
Organismal Injury and Abnormalities	susceptibility to hangover	7,90E-03	ALDH2	1
Hereditary Disorder, Organismal Injury and Abnormalities, Reproductive System Disease	susceptibility to recurrent pregnancy loss 1	7,90E-03	F5	1
Cancer, Hematological Disease, Hereditary Disorder, Organismal Injury and Abnormalities	thrombocythemia type 2	7,90E-03	MPL	1
Hematological Disease, Hereditary Disorder	thrombophilia due to factor V Leiden	7,90E-03	F5	1
Cellular Movement, Hematological System Development and Function, Immune Cell Trafficking, Inflammatory Response	trafficking of bone marrow-derived dendritic cells	7,90E-03	CLEC1B	1
Cellular Assembly and Organization	turnover of actin stress fibers	7,90E-03	NCK2	1
Hematological Disease, Hereditary Disorder	type I factor V deficiency	7,90E-03	F5	1
Developmental Disorder, Hematological Disease, Hereditary Disorder	type II factor XIII deficiency	7,90E-03	F13A1	1
Cell Morphology	viscosity of cytosol	7,90E-03	GSN	1
Cell Morphology, Cellular Assembly and Organization, Cellular Development, Cellular Function and Maintenance, Nervous System Development and Function, Tissue Development	formation of dendrites	7,99E-03	ILK,KALRN,MRAS,RAC1,YWHAH	5
Cell-To-Cell Signaling and Interaction, Tissue Development	adhesion of tumor cell lines	7,99E-03	CD151,CD81,GP1BB,ILK,RAC1,RASGRP2,ZYX	7
Cancer	transformation of fibroblast cell lines	7,99E-03	CLU,MRAS,NCK2,PTPN11,RAC1,RASGRP2,RIT1	7
Inflammatory Response	inflammation of body region	8,00E-03	2210013O21Rik,ALDH2,ALOX12,B2M,CD151,CLU,MPL,P2RY12,PDLIM1,PF4,PRDX6,PTPN11,RAC1,SIRT3,SLC6A4,YBX1	16
Neurological Disease, Skeletal and Muscular Disorders	neuromuscular disease	8,00E-03	ALDH2,B2M,CAPN3,CLU,DYNLT1,F11R,LAMP1,PDLIM1,PDLIM7,PRDX6,RAB6A,RASGRP2,SLC6A4,SYTL4,TESC,Tmsb4x (includes others)	16
Cellular Assembly and Organization, Cellular Compromise, Cellular Function and Maintenance	depolymerization of microtubules	8,05E-03	GAS2L1,ILK,KIF2A	3
Respiratory Disease	abnormal respiration	8,48E-03	ALDH2,NDUFS4,SIRT3	3
Immunological Disease	allergy	8,65E-03	2210013O21Rik,ALDH2,ALOX5AP,CD81,GSN,MYL9,PRDX6,SLC6A4,ZYX	9
Cancer, Organismal Injury and Abnormalities, Renal and Urological Disease	hyperplasia of mesangial cells	8,73E-03	CD151,CLU	2
Cell Morphology, Cellular Assembly and Organization, Cellular Development, Cellular Function and Maintenance, Nervous System Development and Function, Tissue Development	myelination of axons	8,73E-03	ILK,RAC1	2
Cancer, Hematological Disease, Organismal Injury and Abnormalities	myelofibrosis with myeloid metaplasia	8,73E-03	MPL,NFE2	2
Cardiovascular Disease, Organismal Injury and Abnormalities	unstable angina	8,73E-03	P2RY12,SLC6A4	2
Cellular Growth and Proliferation	formation of cells	9,28E-03	ACTG1,B2M,CAPN3,CD81,CLEC1B,CLU,F5,GPX4,GSN,ILK,LAMP1,MYL9,NFE2,PF4,Ppbp,PTPN11,RAC1,TREML1	18
Cell Cycle	arrest in mitosis of cervical cancer cell lines	9,39E-03	ILK,PDLIM7,UBA7	3
Organismal Injury and Abnormalities	bleeding of tissue	9,39E-03	CLEC1B,NFE2,Tmsb4x (includes others)	3
Nervous System Development and Function, Organ Morphology	mass of brain	9,39E-03	CD81,Pcmt1,SLC6A4	3
Cellular Compromise	oxidative stress response of cells	9,39E-03	ALOX12,PRDX6,YBX1	3
Molecular Transport	transport of heavy metal	9,39E-03	ATOX1,B2M,SLC39A4	3
Cardiovascular System Development and Function, Cell Morphology, Hematological System Development and Function, Inflammatory Response, Tissue Morphology	morphology of blood platelets	9,71E-03	GP1BB,NFE2	2
Cellular Movement, Immune Cell Trafficking	leukocyte migration	1,00E-02	ALOX5AP,CD151,CD81,CLEC1B,CLU,F11R,F13A1,GP6,GSN,ILK,PF4,Ppbp,RAC1,RASGRP2,S100A10,YBX1	16
Tissue Morphology	quantity of cells	1,01E-02	ALDH2,B2M,CD151,CD81,CD84,CLCN3,CLEC1B,CLIC4,CLU,GP1BB,GP6,GSN,MGMT,MPL,MYL9,NFE2,NIPAL3,PF4,PLEK,PTPN11,RAC1,RGS10,SERPINB6,Srgn,STX11,TREML1,YBX1	27
Cellular Development, Cellular Growth and Proliferation, Skeletal and Muscular System Development and Function, Tissue Development	proliferation of smooth muscle cells	1,02E-02	ALOX12,ALOX5AP,CLU,ILK,KALRN,PTPN11,RAC1	7
Cell Death and Survival	cell viability of antigen presenting cells	1,04E-02	CD81,PF4,PRDX6	3
Cell Morphology	ruffling	1,06E-02	GSN,MAP1LC3B,NCK2,RAC1	4
Neurological Disease, Organismal Injury and Abnormalities	bleeding of brain	1,07E-02	F5,NDUFS4	2
Cellular Assembly and Organization, Cellular Compromise	disruption of actin cytoskeleton	1,07E-02	GSN,NCK2	2
Organismal Injury and Abnormalities, Renal and Urological Disease	focal segmental glomerulosclerosis	1,07E-02	CLU,PDLIM1	2
Gastrointestinal Disease	irritable bowel syndrome	1,07E-02	ALOX12,SLC6A4	2
Infectious Disease, Neurological Disease, Psychological Disorders	prion disease	1,07E-02	CLU,NDUFS4	2
Organismal Injury and Abnormalities, Reproductive System Disease	endometriosis	1,09E-02	HPSE,MEST,PTPN11,RAC1,RAP1B,SLC2A3,SLC6A4,YWHAH	8
Cell-To-Cell Signaling and Interaction, Molecular Transport, Small Molecule Biochemistry	abnormal quantity of 5-hydroxytryptamine	1,18E-02	S100A10,SLC6A4	2
Cell Death and Survival	apoptosis of spermatocytes	1,18E-02	CLU,GPX4	2
Free Radical Scavenging, Small Molecule Biochemistry	catabolism of hydrogen peroxide	1,18E-02	GPX4,PRDX6	2
Organismal Injury and Abnormalities, Renal and Urological Disease	degeneration of kidney	1,18E-02	CD151,CLU	2
Cancer, Hematological Disease, Organismal Injury and Abnormalities	essential thrombocythemia	1,18E-02	MPL,NFE2	2
Lipid Metabolism, Small Molecule Biochemistry	metabolism of arachidonic acid	1,18E-02	ALOX12,GPX4	2
Cellular Movement	transendothelial migration of tumor cell lines	1,18E-02	CD151,RAC1	2
Hematological Disease	blood protein disorder	1,18E-02	B2M,F11R,F5,GSN,LAMP1,PF4,RAC1,STX11	8
Connective Tissue Disorders, Developmental Disorder, Hereditary Disorder, Skeletal and Muscular Disorders	osteopetrosis	1,19E-02	GSN,RAC1,RGS10	3
Cell-To-Cell Signaling and Interaction, Cellular Assembly and Organization, Tissue Development	quantity of actin stress fibers	1,19E-02	MRAS,PTPN11,RAC1	3
Cellular Function and Maintenance	function of blood cells	1,20E-02	B2M,CD81,CD84,CLCN3,CLEC1B,F11R,GP6,GSN,P2RY12,RAC1,RASGRP2,STX11	12
Cell Morphology, Cellular Assembly and Organization, Cellular Development, Cellular Function and Maintenance, Nervous System Development and Function, Tissue Development	morphogenesis of neurites	1,21E-02	CLU,CSRP1,DYNLT1,ILK,KALRN,KIF2A,RAC1,RIT1,YWHAH	9
Cell Signaling	Ras protein signal transduction	1,24E-02	MRAS,RIT1,RSU1	3
Infectious Disease	replication of Hepatitis C virus	1,24E-02	GABARAPL1,UBA7,YBX1	3
Nervous System Development and Function, Skeletal and Muscular System Development and Function	motor function	1,28E-02	CLCN3,PRKAR2B,RAC1,SLC6A4	4
Cardiovascular System Development and Function, Organ Morphology, Organismal Development, Renal and Urological System Development and Function, Tissue Morphology	abnormal morphology of glomerular capillary	1,29E-02	CD151,CLU	2
Skeletal and Muscular System Development and Function	force generation	1,29E-02	MYL9,PDLIM1	2
Small Molecule Biochemistry	metabolism of aldehyde	1,29E-02	ALDH2,TALDO1	2
Cardiovascular System Development and Function, Cell Death and Survival, Cell Morphology, Cellular Function and Maintenance	permeability of endothelial cell lines	1,29E-02	RAC1,RAP1B	2
Cardiovascular Disease, Hematological Disease, Respiratory Disease	pulmonary embolism	1,29E-02	F5,P2RY12	2
Cell Morphology, Cellular Assembly and Organization, Cellular Function and Maintenance, Nervous System Development and Function	extension of neurites	1,30E-02	ILK,KALRN,KIF2A,RAC1,RSU1	5
Free Radical Scavenging, Small Molecule Biochemistry	metabolism of hydrogen peroxide	1,31E-02	GPX4,ITM2B,PRDX6,RAC1	4
Connective Tissue Disorders, Immunological Disease, Inflammatory Disease, Skeletal and Muscular Disorders	juvenile rheumatoid arthritis	1,35E-02	ALOX12,F11R,S100A10,SLC6A4	4
Cellular Movement	cell movement of tumor cell lines	1,38E-02	ALOX12,CD151,CD81,CLCN3,CLU,ILK,PTPN11,RAC1,RAP1B,S100A10,TBXAS1,Tmsb4x (includes others),YBX1,ZYX	14
Cellular Movement, Nervous System Development and Function	migration of Schwann cells	1,41E-02	MRAS,RAC1	2
Dermatological Diseases and Conditions, Infectious Disease	tuberculoid leprosy	1,41E-02	ALOX5AP,CLU	2
Cardiovascular Disease	occlusion of artery	1,42E-02	ALOX5AP,B2M,CLU,F13A1,F5,KALRN,P2RY12,PACSIN2,PF4,SLC2A3,SLC6A4,TUBB2A	12
Cellular Growth and Proliferation, Lymphoid Tissue Structure and Development	proliferation of lymphatic system cells	1,43E-02	CLEC1B,MPL,MRAS,NFE2,PF4,RAC1	6
Cell Death and Survival	apoptosis of prostate cancer cell lines	1,45E-02	ALOX12,CLU,COX5A,ILK,PRKAR2B	5
Organismal Injury and Abnormalities	Wound	1,45E-02	CLIC4,GSN,HPSE,ILK,PRDX6,RAC1	6
Cell Morphology, Cellular Assembly and Organization, Cellular Development, Cellular Growth and Proliferation, Nervous System Development and Function, Tissue Development	outgrowth of neurites	1,46E-02	HPSE,ILK,KIF2A,MRAS,NCK2,PTPN11,RAC1,RAP1B,RIT1	9
Behavior	aggressive behavior	1,48E-02	B2M,NDUFS4,SLC6A4	3
Cardiovascular Disease, Organismal Injury and Abnormalities	cardiomyopathy	1,50E-02	F5,GATAD1,GSN,ILK,LIMS1,PTPN11,SLC6A4	7
Inflammatory Disease, Neurological Disease	Meningitis	1,53E-02	F5,SLC6A4	2
Cellular Compromise, Inflammatory Response	degranulation of neutrophils	1,53E-02	PF4,STX11	2
Cellular Assembly and Organization, Neurological Disease	deposition of amyloid fibrils	1,53E-02	CLU,ITM2B	2
Cell Morphology, Cellular Assembly and Organization, Cellular Function and Maintenance, Protein Trafficking	reorganization of actin	1,53E-02	PLEK,RAC1	2
Cellular Assembly and Organization	trafficking of vesicles	1,53E-02	RAB6A,RAC1	2
Cellular Assembly and Organization, Cellular Function and Maintenance, Tissue Development	formation of actin stress fibers	1,53E-02	GNG5,PTPN11,RAC1,S100A10,Tmsb4x (includes others),ZYX	6
Embryonic Development, Tissue Morphology	abnormal morphology of visceral yolk sac	1,54E-02	F5,HIST1H1C,PTPN11	3
Cardiovascular Disease, Developmental Disorder, Hereditary Disorder, Metabolic Disease, Neurological Disease, Organismal Injury and Abnormalities	Danish type familial amyloid cardiomyopathy	1,57E-02	GSN	1
Connective Tissue Disorders, Developmental Disorder, Hereditary Disorder, Skeletal and Muscular Disorders	Noonan syndrome type 1	1,57E-02	PTPN11	1
Cell Morphology, Endocrine System Development and Function, Nervous System Development and Function, Organ Morphology, Organismal Development	abnormal morphology of corticotroph cells	1,57E-02	SYTL4	1
Nervous System Development and Function, Organ Morphology, Organismal Development	abnormal morphology of enlarged hippocampus	1,57E-02	CD81	1
Nervous System Development and Function, Organ Morphology, Organismal Development	abnormal morphology of entorhinal area	1,57E-02	CLCN3	1
Cell Morphology, Humoral Immune Response	abnormal morphology of long-lived plasma cell	1,57E-02	CD84	1
Digestive System Development and Function, Tissue Development	accumulation of colonocytes	1,57E-02	CLU	1
Nervous System Development and Function	activation of amygdala	1,57E-02	SLC6A4	1
Neurological Disease	alpha-synucleinopathy	1,57E-02	CLU	1
Cancer, Cell Cycle	aneuploidization of tumor cell lines	1,57E-02	YWHAH	1
Cardiovascular System Development and Function, Embryonic Development, Organ Development, Organismal Development, Skeletal and Muscular System Development and Function, Tissue Development	angiogenesis of adductor muscle	1,57E-02	ALOX12	1
Cell Death and Survival	apoptosis of Muller glia	1,57E-02	PTPN11	1
Cell Death and Survival, Embryonic Development	apoptosis of embryoblast cells	1,57E-02	RAC1	1
Cell Death and Survival	apoptosis of primary spermatocytes	1,57E-02	GPX4	1
Cell Cycle	arrest in G2/M phase of gonadal cell lines	1,57E-02	MGMT	1
Organismal Injury and Abnormalities	atrophy of optic nerve	1,57E-02	NDUFS4	1
Behavior, Organismal Functions	backward walking	1,57E-02	NDUFS4	1
Cellular Assembly and Organization, Post-Translational Modification	bending of actin	1,57E-02	GSN	1
Cell-To-Cell Signaling and Interaction	binding of lung cell lines	1,57E-02	PF4	1
Cell Morphology	blebbing of colon cancer cell lines	1,57E-02	RAC1	1
Cell Morphology, Connective Tissue Development and Function	blebbing of fibroblasts	1,57E-02	RAC1	1
Hematological Disease, Hereditary Disorder	bleeding disorder due to P2RY12 defect	1,57E-02	P2RY12	1
Endocrine System Development and Function, Lipid Metabolism, Small Molecule Biochemistry, Vitamin and Mineral Metabolism	catabolism of glucocorticoid	1,57E-02	YWHAH	1
Cell Cycle, Digestive System Development and Function	cell cycle progression of intestinal cell lines	1,57E-02	ILK	1
Cell Cycle	cell cycle progression of mesangial cells	1,57E-02	RAC1	1
Cellular Movement, Hematological System Development and Function, Inflammatory Response	cell movement of blood platelets	1,57E-02	GSN	1
Cell-To-Cell Signaling and Interaction, Tissue Development	cell-cell adhesion of squamous cell carcinoma cell lines	1,57E-02	ZYX	1
Cardiovascular Disease, Hematological Disease	central venous catheter-associated thrombosis	1,57E-02	F5	1
Cellular Assembly and Organization, Post-Translational Modification, Protein Degradation, Protein Synthesis	cleavage of actin	1,57E-02	GSN	1
Cell Death and Survival, Cellular Function and Maintenance, Hematological System Development and Function, Hematopoiesis	colony survival of CD34+ cells	1,57E-02	PF4	1
Cardiovascular System Development and Function	constriction of aortic ring tissue	1,57E-02	ALOX12	1
Cell Cycle, Cell-To-Cell Signaling and Interaction, Cellular Growth and Proliferation	contact growth inhibition of pheochromocytoma cell lines	1,57E-02	RSU1	1
Cell Death and Survival, Cellular Compromise, Nervous System Development and Function	cytotoxicity of dopaminergic neurons	1,57E-02	NDUFS4	1
Cell Morphology, Cellular Compromise, Embryonic Development, Ophthalmic Disease, Organ Development, Organ Morphology, Organismal Development, Organismal Injury and Abnormalities, Tissue Development, Tissue Morphology, Visual System Development and Function	degeneration of photoreceptor inner segments	1,57E-02	CLCN3	1
Cellular Assembly and Organization, Nervous System Development and Function	delay in sorting of axons	1,57E-02	RAC1	1
Tissue Morphology	density of blood platelets	1,57E-02	P2RY12	1
Cellular Development, Hematological System Development and Function, Hematopoiesis, Lymphoid Tissue Structure and Development	development of multinucleated giant cells	1,57E-02	CD81	1
Cancer, Organismal Injury and Abnormalities, Renal and Urological Disease	development of renal-cell carcinoma	1,57E-02	HPSE	1
Inflammatory Disease, Inflammatory Response, Organismal Injury and Abnormalities, Renal and Urological Disease	diffuse proliferative lupus nephritis	1,57E-02	PDLIM1	1
Cellular Compromise	disintegration of microvilli	1,57E-02	RAC1	1
Cellular Response to Therapeutics	drug resistance of fibroblast cell lines	1,57E-02	ACTG1	1
Cell-To-Cell Signaling and Interaction, Small Molecule Biochemistry	efflux of 5-hydroxytryptamine	1,57E-02	SLC6A4	1
Cellular Assembly and Organization, Cellular Function and Maintenance	endocytosis of plasma membrane	1,57E-02	RAC1	1
Cell Morphology	enlargement of adipocytes	1,57E-02	MEST	1
Cell-To-Cell Signaling and Interaction, Cellular Growth and Proliferation, Nervous System Development and Function	excitation of nodose ganglion neurons	1,57E-02	SLC2A3	1
Cell Cycle, Skeletal and Muscular System Development and Function	exit from cell cycle progression of muscle cell lines	1,57E-02	RAC1	1
Cellular Assembly and Organization, Cellular Function and Maintenance, Molecular Transport	exocytosis of insulin secretory granules	1,57E-02	SYTL4	1
Cell Morphology, Cellular Assembly and Organization, Nervous System Development and Function	extension of leading processes	1,57E-02	RAC1	1
Cellular Assembly and Organization	extension of peripheral lamellae	1,57E-02	GSN	1
Cellular Development, Hematological System Development and Function, Hematopoiesis	extramedullary hematopoiesis	1,57E-02	MPL	1
Skeletal and Muscular System Development and Function	force generation of papillary muscle	1,57E-02	MYL9	1
Cellular Growth and Proliferation, Embryonic Development	formation of epiblast cells	1,57E-02	RAC1	1
Organ Morphology, Organismal Development, Renal and Urological System Development and Function	formation of synechia in renal glomerulus	1,57E-02	CD151	1

## Sheet: CAF01_Green
2000-2015 QIAGEN.
Categories	Diseases or Functions Annotation	p-Value	Molecules	# Molecules
Developmental Disorder, Hereditary Disorder, Immunological Disease	severe severe combined immunodeficiency	1,76E-04	FCGR2B,PRIM1,PRKDC,TAP1	4
Immunological Disease	primary immunodeficiency disorder	3,44E-04	FCGR2B,IKBKB,PRIM1,PRKDC,TAP1	5
Cancer, Hematological Disease, Immunological Disease, Organismal Injury and Abnormalities	pro-B-cell lymphoma	4,19E-04	CSTF3,UBE2A	2
Cellular Assembly and Organization, Cellular Compromise, Nervous System Development and Function	retraction of dendrites	1,48E-03	MECP2,PSEN1	2
Cellular Movement	chemotaxis of connective tissue cells	1,67E-03	IGF2R,IKBKB,MAPK1	3
Cell-To-Cell Signaling and Interaction, Nervous System Development and Function	synaptic transmission of cerebral cortex cells	2,60E-03	MECP2,NSF,PSEN1	3
Cell-To-Cell Signaling and Interaction, Nervous System Development and Function	long-term potentiation of hippocampal neurons	2,69E-03	MAPK1,PSEN1	2
Tissue Morphology	abnormal morphology of telencephalic vesicle	3,16E-03	IKBKB,PSEN1	2
Inflammatory Response	inflammation of synovial joint	4,22E-03	FCGR2B,IKBKB	2
RNA Post-Transcriptional Modification	processing of RNA	4,77E-03	CLK2,CSTF3,DDX20,MTPAP,RBM17,SNW1,TRNT1	7
Cell Death and Survival	cell death of squamous cell carcinoma cell lines	5,05E-03	FBXO31,FBXO5,MAPK1	3
Behavior, Nervous System Development and Function	long-term memory	6,49E-03	MAPK1,MECP2,PSEN1	3
Developmental Disorder, Hereditary Disorder	ATIC deficiency	6,55E-03	ATIC	1
Developmental Disorder, Hereditary Disorder, Metabolic Disease, Neurological Disease, Psychological Disorders	Alzheimer disease with spastic paraparesis and cotton wool plaques	6,55E-03	PSEN1	1
Developmental Disorder, Hematological Disease, Hereditary Disorder, Organismal Injury and Abnormalities	Fanconi anemia group Q	6,55E-03	ERCC4	1
Developmental Disorder, Hereditary Disorder, Neurological Disease	Lubs X-linked mental retardation syndrome	6,55E-03	MECP2	1
Connective Tissue Disorders, Dental Disease, Developmental Disorder, Gastrointestinal Disease, Neurological Disease, Organismal Injury and Abnormalities, Skeletal and Muscular Disorders	Meier-Gorlin syndrome type 2	6,55E-03	ORC4	1
Connective Tissue Disorders, Developmental Disorder, Hereditary Disorder, Neurological Disease, Skeletal and Muscular Disorders	Nascimento type syndromic X-linked mental retardation	6,55E-03	UBE2A	1
Developmental Disorder, Hereditary Disorder, Neurological Disease	X-linked mental retardation syndromic 13	6,55E-03	MECP2	1
Hereditary Disorder, Skeletal and Muscular Disorders	XFE progeroid syndrome	6,55E-03	ERCC4	1
Hereditary Disorder, Neurological Disease	Zappella variant Rett syndrome	6,55E-03	MECP2	1
Hematological System Development and Function, Humoral Immune Response, Immune Cell Trafficking, Inflammatory Response, Tissue Development	accumulation of marginal-zone B lymphocytes	6,55E-03	IKBKB	1
Inflammatory Response, Tissue Development	acute inflammation of intestinal mucosa	6,55E-03	IKBKB	1
Cancer, Hematological Disease, Immunological Disease, Organismal Injury and Abnormalities	acute phase chronic myeloid leukemia	6,55E-03	STAT5A	1
Developmental Disorder, Hereditary Disorder, Metabolic Disease	alpha-methylacyl-CoA racemase deficiency	6,55E-03	AMACR	1
Cell Death and Survival	anoikis of vascular endothelial cells	6,55E-03	RDX	1
Hereditary Disorder, Neurological Disease	atypical Rett syndrome	6,55E-03	MECP2	1
Developmental Disorder, Hereditary Disorder, Neurological Disease	autosomal recessive mental retardation type 43	6,55E-03	KIAA1033	1
Developmental Disorder, Hereditary Disorder, Neurological Disease	autosomal recessive mental retardation type 45	6,55E-03	FBXO31	1
Hereditary Disorder, Neurological Disease	autosomal recessive spastic ataxia type 4	6,55E-03	MTPAP	1
Hereditary Disorder, Neurological Disease	autosomal recessive spinocerebellar ataxia type 7	6,55E-03	TPP1	1
Cell-To-Cell Signaling and Interaction, Tissue Development	cell-cell adhesion of neuroblastoma cell lines	6,55E-03	MAPK1	1
Developmental Disorder, Gastrointestinal Disease, Hepatic System Disease, Hereditary Disorder, Metabolic Disease	congenital bile acid synthesis defect type 4	6,55E-03	AMACR	1
Lipid Metabolism, Nucleic Acid Metabolism, Small Molecule Biochemistry	conversion of (2R,6)-dimethylheptanoyl-coenzyme A	6,55E-03	AMACR	1
Carbohydrate Metabolism, Lipid Metabolism, Small Molecule Biochemistry	conversion of phosphatidylinositol 3,4-diphosphate	6,55E-03	FCGR2B	1
Carbohydrate Metabolism, Lipid Metabolism, Small Molecule Biochemistry	conversion of phosphatidylinositol-3,4,5-triphosphate	6,55E-03	FCGR2B	1
Cell Death and Survival	cytolysis of lymphatic system cells	6,55E-03	FCGR2B	1
Cell-To-Cell Signaling and Interaction, Cellular Compromise	degeneration of stereocilia	6,55E-03	RDX	1
Carbohydrate Metabolism, Lipid Metabolism, Small Molecule Biochemistry	degradation of phosphatidylinositol-3,4,5-triphosphate	6,55E-03	FCGR2B	1
Cardiovascular Disease, Hereditary Disorder, Organismal Injury and Abnormalities	dilated cardiomyopathy type 1U	6,55E-03	PSEN1	1
Developmental Disorder	dysplasia of mucosa	6,55E-03	PRKDC	1
Endocrine System Disorders, Gastrointestinal Disease, Organismal Injury and Abnormalities	edema of pancreatic lobule	6,55E-03	IKBKB	1
Drug Metabolism, Molecular Transport, Nucleic Acid Metabolism, Small Molecule Biochemistry	efflux of 6-mercaptopurine	6,55E-03	ABCC5	1
Cellular Function and Maintenance, Hematological System Development and Function	elimination of macrophages	6,55E-03	IKBKB	1
Carbohydrate Metabolism, Drug Metabolism, Molecular Transport, Small Molecule Biochemistry	export of hyaluronic acid	6,55E-03	ABCC5	1
Developmental Disorder, Hereditary Disorder, Metabolic Disease, Neurological Disease, Psychological Disorders	familial Alzheimer disease with spastic paraparesis and apraxia type 3	6,55E-03	PSEN1	1
Dermatological Diseases and Conditions, Hereditary Disorder, Infectious Disease, Inflammatory Disease, Inflammatory Response	familial acne inversa type 3	6,55E-03	PSEN1	1
Neurological Disease, Organismal Injury and Abnormalities	fibrosis of leptomeninges	6,55E-03	PSEN1	1
Cellular Growth and Proliferation, Hematological System Development and Function, Hematopoiesis	formation of cobblestone area-forming cells	6,55E-03	STAT5A	1
DNA Replication, Recombination, and Repair	formation of episome DNA	6,55E-03	PRKDC	1
Cellular Assembly and Organization	formation of megamitochondria	6,55E-03	MUT	1
Cellular Function and Maintenance, Nervous System Development and Function	function of motor neurons	6,55E-03	PSEN1	1
Cell-To-Cell Signaling and Interaction	hyperexcitation of synapse	6,55E-03	MECP2	1
Cancer, Hematological Disease, Immunological Disease	hyperplasia of granulocyte progenitors	6,55E-03	IKBKB	1
Hereditary Disorder, Immunological Disease	immunodeficiency 15	6,55E-03	IKBKB	1
Infectious Disease	infection by human herpesvirus 3	6,55E-03	IGF2R	1
Cellular Growth and Proliferation, Hematological System Development and Function	inhibition of basophils	6,55E-03	FCGR2B	1
Cellular Growth and Proliferation, Hematological System Development and Function	inhibition of class-switched memory B lymphocytes	6,55E-03	FCGR2B	1
Cellular Development	lifespan of peritoneal neutrophils	6,55E-03	IKBKB	1
Behavior, Nervous System Development and Function	long-term spatial reference memory	6,55E-03	PSEN1	1
Cellular Compromise	low oxygen stress response of fibroblasts	6,55E-03	PSEN1	1
Cellular Development, Reproductive System Development and Function	mammopoiesis	6,55E-03	STAT5A	1
Developmental Disorder, Hereditary Disorder, Metabolic Disease, Organismal Injury and Abnormalities, Renal and Urological Disease	methylmalonic aciduria due to complete methylmalonyl-CoA mutase deficiency	6,55E-03	MUT	1
Developmental Disorder, Hereditary Disorder, Metabolic Disease, Organismal Injury and Abnormalities, Renal and Urological Disease	methylmalonic aciduria due to partial methylmalonyl-CoA mutase deficiency	6,55E-03	MUT	1
Cell Morphology, Nervous System Development and Function, Organ Morphology, Organismal Development, Tissue Morphology	morphology of CA1 neuron	6,55E-03	MECP2	1
Developmental Disorder, Hereditary Disorder, Neurological Disease, Organismal Injury and Abnormalities	neonatal severe encephalopathy	6,55E-03	MECP2	1
Developmental Disorder, Hereditary Disorder, Metabolic Disease, Neurological Disease	neuronal ceroid lipofuscinosis-2	6,55E-03	TPP1	1
Cancer, Cell Cycle	polyploidy of squamous cell carcinoma cell lines	6,55E-03	FBXO5	1
Respiratory Disease	primary spontaneous pneumothorax	6,55E-03	FLCN	1
Cellular Assembly and Organization	production of milk fat globules	6,55E-03	STAT5A	1
Carbohydrate Metabolism, Molecular Transport, Small Molecule Biochemistry	quantity of chondroitin sulfate proteoglycan	6,55E-03	PSEN1	1
Hematological System Development and Function, Humoral Immune Response, Tissue Morphology	quantity of plasmablasts	6,55E-03	FCGR2B	1
Cancer	radioresistance of tumor cells	6,55E-03	PRKDC	1
Organismal Development	secretion of interstitial fluid	6,55E-03	IKBKB	1
Cardiovascular Disease, Metabolic Disease, Neurological Disease, Psychological Disorders	severe cerebral amyloid angiopathy	6,55E-03	PSEN1	1
Cancer	stage 3c NRAS Q61 mutation melanoma	6,55E-03	MAPK1	1
Cancer	stage 4 NRAS Q61 mutation melanoma	6,55E-03	MAPK1	1
Gene Expression	transcription termination of RNA	6,55E-03	MTERF1	1
Cell Signaling, Molecular Transport, Nucleic Acid Metabolism, Small Molecule Biochemistry	transport of cyclic AMP	6,55E-03	ABCC5	1
Molecular Transport, Nucleic Acid Metabolism, Small Molecule Biochemistry	transport of cyclic GMP	6,55E-03	ABCC5	1
Cancer	tumorigenesis of liver cell lines	6,55E-03	ARMC10	1
Carbohydrate Metabolism, Lipid Metabolism, Small Molecule Biochemistry	turnover of phosphatidylinositol 4,5-diphosphate	6,55E-03	PSEN1	1
Cancer, Dermatological Diseases and Conditions, Hereditary Disorder	xeroderma pigmentosum complementation group F	6,55E-03	ERCC4	1
Cell Death and Survival	apoptosis of epithelial tissue	6,76E-03	IKBKB,MAPK1	2
Cellular Assembly and Organization, Cellular Compromise	retraction of cellular protrusions	6,81E-03	MECP2,PSEN1,RDX	3
Cancer, Hematological Disease, Immunological Disease, Organismal Injury and Abnormalities	B-cell non-Hodgkin's disease	7,04E-03	ATIC,CSTF3,GNB1,IKBKB,PRKDC,SETD2,UBE2A	7
Cell Death and Survival	cell death of ovarian cancer cell lines	7,11E-03	IKBKB,MAPK1,PRKDC,RBM17	4
Hereditary Disorder, Neurological Disease	autosomal recessive ataxia	7,47E-03	MTPAP,TPP1	2
Cancer	solid tumor	8,04E-03	ABCC5,ACOT9,AIDA,AMACR,APOBEC3B,ARMC10,ATIC,BNIP1,BTF3L4,C19orf47,CCDC174,CCDC22,CENPQ,CFAP97,CHD9,CLK2,COPA,CSTF3,DDX46,EIF2D,ERCC4,FAF2,FAM208B,FAM214A,FAM26F,FASTKD3,FBXO31,FBXO5,FCGR2B,FLCN,FUK,GAK,GIMAP7,GLCCI1,GMCL1,GNB1,GPR107,IGF2R,IKBKB,IQCC,KDSR,KIAA0586,KIAA1033,KPNA3,LRRC8D,MAPK1,METAP1,MFSD3,MINA,MRPL16,MTERF1,MTPAP,MUT,NAA15,NAA30,NSF,ORC4,OSBPL3,PARL,PDCD2,PRIM1,PRKDC,PSEN1,PSMD14,…	95
Cellular Assembly and Organization, Cellular Function and Maintenance	organization of endoplasmic reticulum	8,23E-03	BNIP1,GAK	2
Cell Cycle	cell cycle progression of leukocytes	8,89E-03	FCGR2B,IKBKB,STAT5A	3
Cellular Development, Cellular Growth and Proliferation, Hematological System Development and Function, Hypersensitivity Response, Inflammatory Response	proliferation of mast cells	9,83E-03	FCGR2B,STAT5A	2
Hematological Disease, Organismal Injury and Abnormalities	aplastic anemia	1,01E-02	ERCC4,FCGR2B,PRIM1	3
Hematological System Development and Function, Hematopoiesis, Tissue Morphology	quantity of double-negative T lymphocyte	1,01E-02	FCGR2B,PRKDC,TAP1	3
Neurological Disease	spinocerebellar disease	1,05E-02	GNB1,MTPAP,PSEN1,TPP1	4
Cellular Movement, Connective Tissue Development and Function	chemotaxis of fibroblasts	1,07E-02	IGF2R,IKBKB	2
Cancer	malignant solid tumor	1,08E-02	ABCC5,ACOT9,AIDA,AMACR,APOBEC3B,ARMC10,ATIC,BNIP1,BTF3L4,C19orf47,CCDC174,CCDC22,CENPQ,CFAP97,CHD9,CLK2,COPA,CSTF3,DDX46,EIF2D,ERCC4,FAF2,FAM208B,FAM214A,FAM26F,FASTKD3,FBXO31,FBXO5,FCGR2B,FLCN,FUK,GAK,GIMAP7,GLCCI1,GMCL1,GNB1,GPR107,IGF2R,IKBKB,IQCC,KDSR,KIAA0586,KIAA1033,KPNA3,LRRC8D,MAPK1,METAP1,MFSD3,MINA,MRPL16,MTERF1,MTPAP,MUT,NAA15,NAA30,NSF,ORC4,OSBPL3,PARL,PDCD2,PRIM1,PRKDC,PSEN1,PSMD14,…	94
Cellular Development, Hematopoiesis	maturation of bone marrow-derived dendritic cells	1,16E-02	FCGR2B,IKBKB	2
Cell-To-Cell Signaling and Interaction, Molecular Transport, Small Molecule Biochemistry	secretion of 5-hydroxytryptamine	1,16E-02	FCGR2B,NSF	2
Respiratory Disease	dyspnea	1,26E-02	IGF2R,MECP2,MUT,PARL	4
Developmental Disorder, Hereditary Disorder, Metabolic Disease, Neurological Disease, Psychological Disorders	Alzheimer's disease type 4	1,31E-02	PSEN1	1
Cell-mediated Immune Response, Cellular Development, Cellular Function and Maintenance, DNA Replication, Recombination, and Repair, Hematological System Development and Function, Hematopoiesis, Humoral Immune Response, Lymphoid Tissue Structure and Development	T cell receptor delta chain V(D)J recombination	1,31E-02	PRKDC	1
Drug Metabolism, Molecular Transport, Nucleic Acid Metabolism, Small Molecule Biochemistry	accumulation of 6-mercaptopurine	1,31E-02	ABCC5	1
Cell Death and Survival	apoptosis of B-1 lymphocytes	1,31E-02	FCGR2B	1
Cardiovascular Disease, Organismal Injury and Abnormalities, Tissue Morphology	area of fibrous plaque	1,31E-02	PSEN1	1
Cell Cycle, Embryonic Development	arrest in metaphase of embryonic cell lines	1,31E-02	FBXO5	1
Cell Cycle	arrest in metaphase of epithelial cell lines	1,31E-02	FBXO5	1
Cell Cycle	arrest in metaphase of kidney cell lines	1,31E-02	FBXO5	1
Behavior, Nervous System Development and Function	associative memory	1,31E-02	PSEN1	1
Neurological Disease, Organ Morphology, Organismal Injury and Abnormalities	atrophy of corpus callosum	1,31E-02	PSEN1	1
Neurological Disease, Organ Morphology, Organismal Injury and Abnormalities	atrophy of molecular layer	1,31E-02	PSEN1	1
Immunological Disease, Organismal Injury and Abnormalities, Renal and Urological Disease	autoimmune hydronephrosis	1,31E-02	FCGR2B	1
Cell Morphology, Cellular Function and Maintenance	autophagy of hepatocytes	1,31E-02	IKBKB	1
Metabolic Disease, Neurological Disease	beta amyloidosis of cerebral neocortex	1,31E-02	PSEN1	1
Metabolic Disease, Neurological Disease	beta amyloidosis of corpus callosum	1,31E-02	PSEN1	1
Metabolic Disease, Neurological Disease	beta amyloidosis of hippocampus	1,31E-02	PSEN1	1
Metabolic Disease, Neurological Disease	beta amyloidosis of leptomeningeal vessel	1,31E-02	PSEN1	1
Cellular Assembly and Organization	binding of amyloid fibrils	1,31E-02	PSEN1	1
Metabolic Disease, Nutritional Disease	cobalamin deficiency	1,31E-02	MUT	1
Developmental Disorder, Hereditary Disorder, Metabolic Disease	congenital disorder of glycosylation type 1a	1,31E-02	PMM2	1
Cell-To-Cell Signaling and Interaction, Tissue Development	deadhesion of fibroblast cell lines	1,31E-02	MAPK1	1
Tissue Morphology	destruction of endothelial tissue	1,31E-02	FCGR2B	1
Cell Morphology, Cellular Function and Maintenance, DNA Replication, Recombination, and Repair	double-stranded DNA break repair of gonadal cell lines	1,31E-02	PRKDC	1
Inflammatory Disease, Organismal Injury and Abnormalities, Respiratory Disease	fibrosis of peribronchial tissue	1,31E-02	IKBKB	1
Behavior	immobility behavior	1,31E-02	MECP2	1
Infectious Disease	infection of melanoma cell lines	1,31E-02	IGF2R	1
Cell-To-Cell Signaling and Interaction, Inflammatory Response	inflammation of neuroglia	1,31E-02	PSEN1	1
Neurological Disease	inherited spastic paresis	1,31E-02	PSEN1	1
Cell Cycle	initiation of cell cycle progression of BMMC cells	1,31E-02	FCGR2B	1
Developmental Disorder, Hereditary Disorder, Metabolic Disease, Neurological Disease	late-infantile neuronal ceroid lipofuscinosis	1,31E-02	TPP1	1
Cellular Function and Maintenance, Cellular Movement, Hematological System Development and Function, Immune Cell Trafficking, Lymphoid Tissue Structure and Development	localization of follicular B lymphocytes	1,31E-02	IKBKB	1
RNA Post-Transcriptional Modification	maturation of tRNA	1,31E-02	TRNT1	1
Neurological Disease	maximal tonic hindlimb extension seizure	1,31E-02	FCGR2B	1
Vitamin and Mineral Metabolism	metabolism of dihydrofolate	1,31E-02	ATIC	1
Neurological Disease, Organismal Injury and Abnormalities	microhemorrhage of hippocampus	1,31E-02	PSEN1	1
Cell Cycle, Renal and Urological System Development and Function	mitogenesis of mesangial cells	1,31E-02	MAPK1	1
Cellular Assembly and Organization	movement of filopodia	1,31E-02	RDX	1
Inflammatory Disease, Neurological Disease	neuritic dystrophy of cerebral cortex	1,31E-02	PSEN1	1
Skeletal and Muscular System Development and Function	osteoclastogenesis of joint	1,31E-02	IKBKB	1
Embryonic Development, Organ Development, Organismal Development, Renal and Urological System Development and Function, Reproductive System Development and Function, Tissue Development	outgrowth of mammary lobuloalveolar unit	1,31E-02	STAT5A	1
Behavior	play behavior	1,31E-02	MECP2	1
Cancer, Cell Cycle	polyploidy of colon cancer cell lines	1,31E-02	FBXO5	1
Nervous System Development and Function, Tissue Morphology	quantity of corticohippocampal neurons	1,31E-02	PSEN1	1
Organismal Development	quantity of mucus	1,31E-02	IKBKB	1
Cellular Assembly and Organization, Cellular Function and Maintenance, Nervous System Development and Function	quantity of radial cellular projections	1,31E-02	RDX	1
Cellular Assembly and Organization, Cellular Compromise	retraction of lamellipodia	1,31E-02	RDX	1
Nervous System Development and Function	shrinkage of cerebral cortex	1,31E-02	PSEN1	1
Skeletal and Muscular System Development and Function	size of skeleton	1,31E-02	STAT5A	1
Embryonic Development	survival of embryo	1,31E-02	CLNS1A	1
Embryonic Development, Organ Development, Organ Morphology, Organismal Development, Respiratory System Development and Function, Tissue Development	volume of lung	1,31E-02	MECP2	1
Cellular Assembly and Organization, Nervous System Development and Function	abnormal quantity of synaptic vesicles	1,34E-02	MECP2,TAP1	2
Developmental Disorder, Hereditary Disorder, Neurological Disease	autosomal recessive mental retardation	1,34E-02	FBXO31,KIAA1033	2
Neurological Disease	short stride length	1,34E-02	MECP2,TPP1	2
Developmental Disorder, Hereditary Disorder, Neurological Disease	syndromic X-linked mental retardation	1,34E-02	MECP2,UBE2A	2
DNA Replication, Recombination, and Repair	homologous recombination repair of DNA	1,44E-02	ERCC4,PRKDC	2
RNA Post-Transcriptional Modification	polyadenylation of mRNA	1,44E-02	CSTF3,MTPAP	2
Cell Death and Survival	cell viability of lung cancer cell lines	1,46E-02	FBXO5,PRKDC,TEC	3
Cancer	Cancer	1,58E-02	ABCC5,ACOT9,AIDA,AMACR,APOBEC3B,ARMC10,ATIC,BNIP1,BTF3L4,C19orf47,C6orf203,CCDC174,CCDC22,CENPQ,CFAP97,CHD9,CLK2,CLNS1A,COPA,CSTF3,DDX46,EIF2D,ERCC4,FAF2,FAM208B,FAM214A,FAM26F,FASTKD3,FBXO31,FBXO5,FCGR2B,FLCN,FUK,GAK,GIMAP7,GLCCI1,GMCL1,GNB1,GPR107,IGF2R,IKBKB,IQCC,KDSR,KIAA0586,KIAA1033,KPNA3,LRRC8D,MAPK1,METAP1,MFSD3,MINA,MRPL16,MTERF1,MTPAP,MUT,NAA15,NAA30,NSF,ORC4,OSBPL3,PARL,PDCD2,PRIM1,PRK…	96
Lymphoid Tissue Structure and Development, Organ Morphology, Organismal Development	abnormal morphology of spleen	1,63E-02	FCGR2B,PRKAG1,PRKDC,PSEN1,RAPGEF6,TEC	6
Developmental Disorder, Hematological Disease, Hereditary Disorder, Organismal Injury and Abnormalities	Fanconi's anemia	1,64E-02	ERCC4,PRIM1	2
Cancer, Hematological Disease, Immunological Disease, Organismal Injury and Abnormalities	lymphocytic cancer	1,65E-02	ATIC,CSTF3,GNB1,IKBKB,PRIM1,PRKDC,SETD2,STAT5A,UBE2A	9
Free Radical Scavenging	generation of reactive oxygen species	1,66E-02	IKBKB,MAPK1,PSEN1,STAT5A	4
Hereditary Disorder, Neurological Disease	spinocerebellar ataxia	1,72E-02	GNB1,MTPAP,TPP1	3
Cell Cycle, Connective Tissue Development and Function	arrest in cell cycle progression of fibroblast cell lines	1,75E-02	IKBKB,MECP2	2
Amino Acid Metabolism, Molecular Transport, Small Molecule Biochemistry	transport of acidic amino acid	1,75E-02	ABCC5,PSEN1	2
Digestive System Development and Function, Hepatic System Development and Function, Organ Morphology, Organismal Development	morphology of liver	1,77E-02	GAK,IKBKB,MUT,PRKAG1,STAT5A	5
Cell Death and Survival	cell viability of carcinoma cell lines	1,83E-02	FBXO5,PRKDC,TEC	3
Infectious Disease	replication of Influenza A virus	1,87E-02	COPA,GAK,MAPK1,PSMD14,SMU1,SNW1	6
Developmental Disorder, Hereditary Disorder, Neurological Disease	Angelman syndrome	1,95E-02	MECP2	1
Cell Cycle	G1/S phase transition of leukocyte cell lines	1,95E-02	ZC3H12D	1
Cell-mediated Immune Response, Cellular Development, Cellular Function and Maintenance, DNA Replication, Recombination, and Repair, Hematological System Development and Function, Hematopoiesis, Humoral Immune Response, Lymphoid Tissue Structure and Development	T cell receptor beta chain V(D)J recombination	1,95E-02	PRKDC	1
Organismal Development, Tissue Morphology	abnormal morphology of nasal prominence	1,95E-02	KIAA0586	1
Connective Tissue Development and Function, Embryonic Development, Nervous System Development and Function, Organ Development, Organ Morphology, Organismal Development, Skeletal and Muscular System Development and Function, Tissue Development	abnormal morphology of vertebral lamina	1,95E-02	PSEN1	1
Molecular Transport	abnormal quantity of water	1,95E-02	IGF2R	1
Hematological System Development and Function, Immune Cell Trafficking, Inflammatory Response, Tissue Development	accumulation of CD8+ T lymphocyte	1,95E-02	STAT5A	1
Cell-To-Cell Signaling and Interaction	activation of cervical cancer cell lines	1,95E-02	PRKDC	1
Cell Death and Survival	apoptosis of neuroepithelium	1,95E-02	IKBKB	1
Cell Death and Survival	apoptosis of stem cell clonogens	1,95E-02	PRKDC	1
Cell Morphology, Cellular Assembly and Organization, Neurological Disease	area of amyloid fibrils	1,95E-02	PSEN1	1
Cell Cycle, Embryonic Development	arrest in metaphase of embryonic cells	1,95E-02	FBXO5	1
Developmental Disorder, Hereditary Disorder, Immunological Disease	bare lymphocyte syndrome, type i	1,95E-02	TAP1	1
Cancer, Organismal Injury and Abnormalities, Renal and Urological Disease	chromophobe renal cancer	1,95E-02	FLCN	1
Cellular Growth and Proliferation, Hematological System Development and Function, Hematopoiesis, Humoral Immune Response	colony formation of pre-B lymphocytes	1,95E-02	STAT5A	1
Behavior	contextual learning	1,95E-02	MECP2	1
Cell Death and Survival, Cellular Compromise, Reproductive System Development and Function	cytotoxicity of gonadal cell lines	1,95E-02	ABCC5	1
Cell Death and Survival, Cellular Compromise, Neurological Disease, Tissue Morphology	dark cell degeneration of neurons	1,95E-02	PSEN1	1
Organismal Development	development of clawed frog	1,95E-02	SNW1	1
Cellular Development, Tissue Development	differentiation of osteochondrogenic precursors	1,95E-02	MAPK1	1
Small Molecule Biochemistry	excretion of bilirubin	1,95E-02	RDX	1
Connective Tissue Disorders, Immunological Disease, Inflammatory Disease, Skeletal and Muscular Disorders	experimental systemic lupus erythematosus	1,95E-02	TAP1	1
Cell-To-Cell Signaling and Interaction, Nervous System Development and Function	firing of dopaminergic neurons	1,95E-02	MAPK1	1
Cellular Assembly and Organization, Cellular Compromise	formation of Lewy bodies	1,95E-02	PSEN1	1
Skeletal and Muscular System Development and Function	formation of axial skeleton	1,95E-02	PSEN1	1
Cellular Assembly and Organization, Cellular Function and Maintenance	formation of endoplasmic reticulum	1,95E-02	BNIP1	1
Cellular Compromise	fragmentation of nuclear envelope	1,95E-02	PSEN1	1
Cellular Assembly and Organization	fusion of chromosome ends	1,95E-02	PRKDC	1
Cellular Assembly and Organization	fusion of endoplasmic reticulum membrane	1,95E-02	BNIP1	1
Cancer, Hematological Disease, Immunological Disease, Organismal Injury and Abnormalities	hyperplasia of granulocyte-macrophage progenitor cells	1,95E-02	IKBKB	1
Cellular Development, Hematological System Development and Function, Hypersensitivity Response	inactivation of mast cells	1,95E-02	FCGR2B	1
Inflammatory Response	inflammation of knee	1,95E-02	FCGR2B	1
Cancer, Cellular Movement	invasion of microvascular endothelial cells	1,95E-02	STAT5A	1
Cell-To-Cell Signaling and Interaction, Nervous System Development and Function	long-term potentiation of spiny neurons	1,95E-02	MAPK1	1
Organ Morphology, Skeletal and Muscular System Development and Function	mass of quadriceps muscle	1,95E-02	STAT5A	1
Neurological Disease, Organismal Injury and Abnormalities	microgliosis of brain	1,95E-02	PSEN1	1
Neurological Disease	neurological disorder of subiculum	1,95E-02	PSEN1	1
Behavior	novel object recognition learning	1,95E-02	PSEN1	1
Cell Death and Survival	pyknosis of neurons	1,95E-02	PSEN1	1
Nervous System Development and Function, Tissue Morphology	quantity of CA1 neuron	1,95E-02	PSEN1	1
Cellular Assembly and Organization, DNA Replication, Recombination, and Repair	quantity of PML nuclear bodies	1,95E-02	STAT5A	1
Cancer, Respiratory Disease, Tumor Morphology	regression of pulmonary metastasis	1,95E-02	RDX	1
Cell Cycle, Cellular Development, Connective Tissue Development and Function	replicative senescence of fibroblasts	1,95E-02	MAPK1	1
Gastrointestinal Disease, Inflammatory Disease	severe inflammatory bowel disease	1,95E-02	IKBKB	1
Gastrointestinal Disease, Hepatic System Disease, Organismal Injury and Abnormalities	severe jaundice	1,95E-02	IKBKB	1
Cell Death and Survival	survival of stem cell clonogens	1,95E-02	PRKDC	1
Inflammatory Disease, Inflammatory Response, Neurological Disease	swelling of neurites	1,95E-02	PSEN1	1
Respiratory Disease	tachypnea	1,95E-02	MECP2	1
Neurological Disease, Psychological Disorders	tauopathy of amygdala	1,95E-02	PSEN1	1
Embryonic Development, Tissue Morphology	thickness of ventricular zone	1,95E-02	PSEN1	1
Cellular Development, Connective Tissue Development and Function, Tissue Development	transdifferentiation of stromal cells	1,95E-02	MAPK1	1
Infectious Disease	replication of RNA virus	2,05E-02	APOBEC3B,COPA,GAK,MAPK1,PSMD14,SMU1,SNW1,TAP1	8
Organismal Survival	viability	2,07E-02	PRKDC,STAT5A,UBE2A	3
Cell Death and Survival	apoptosis of ovarian cancer cell lines	2,13E-02	IKBKB,MAPK1,PRKDC	3
Cellular Development, Cellular Growth and Proliferation, Hematological System Development and Function, Humoral Immune Response	expansion of B lymphocytes	2,20E-02	FCGR2B,STAT5A	2
Gene Expression	binding of DNA fragment	2,32E-02	IKBKB,PRKDC	2
Behavior, Reproductive System Development and Function	maternal nurturing	2,44E-02	IGF2R,MAPK1	2
Gastrointestinal Disease, Hepatic System Disease, Organismal Injury and Abnormalities	injury of liver	2,52E-02	FCGR2B,IKBKB,RDX	3
Cell-To-Cell Signaling and Interaction, Nervous System Development and Function	synaptic transmission of nervous tissue	2,52E-02	MECP2,NSF,PSEN1	3
Embryonic Development, Organismal Development	development of blastocyst	2,58E-02	MAPK1,PSEN1,WDR74	3
Dermatological Diseases and Conditions	Birt-Hogg-Dube syndrome	2,59E-02	FLCN	1
Hereditary Disorder, Neurological Disease, Psychological Disorders	X linked autism	2,59E-02	MECP2	1
Embryonic Development, Organ Development, Organ Morphology, Organismal Development, Respiratory System Development and Function, Tissue Development	abnormal morphology of enlarged lung	2,59E-02	IGF2R	1
Nervous System Development and Function, Organ Morphology, Organismal Development	abnormal morphology of hippocampal CA2 region	2,59E-02	MECP2	1
Cell Death and Survival	anoikis of RPE cells	2,59E-02	MAPK1	1
Cell Death and Survival	anoikis of cervical cancer cell lines	2,59E-02	MAPK1	1
Cell Death and Survival	apoptosis of osteoclast precursor cells	2,59E-02	IKBKB	1
Cell Death and Survival	apoptosis of regulatory T lymphocytes	2,59E-02	STAT5A	1
Cell Cycle	arrest in G2/M phase of prostate cancer cell lines	2,59E-02	AMACR	1
Amino Acid Metabolism, Small Molecule Biochemistry, Vitamin and Mineral Metabolism	biosynthesis of L-tetrahydrofolic acid	2,59E-02	ATIC	1
Gastrointestinal Disease, Organismal Injury and Abnormalities	damage of intestinal mucosa	2,59E-02	IKBKB	1
Cellular Development, Developmental Disorder, Skeletal and Muscular Disorders	dedifferentiation of vascular smooth muscle cells	2,59E-02	MAPK1	1
Cellular Assembly and Organization, Neurological Disease	deposition of senile plaques	2,59E-02	PSEN1	1
Cell Morphology, Cellular Function and Maintenance, Connective Tissue Development and Function, DNA Replication, Recombination, and Repair	double-stranded DNA break repair of fibroblasts	2,59E-02	PRKDC	1
Developmental Disorder, Neurological Disease	dysplasia of cerebral cortex	2,59E-02	PSEN1	1
Developmental Disorder, Neurological Disease	dystrophy of axons	2,59E-02	PSEN1	1
Drug Metabolism, Molecular Transport, Small Molecule Biochemistry	efflux of vinblastine	2,59E-02	RDX	1
Cellular Function and Maintenance	engulfment of fibroblasts	2,59E-02	GAK	1
Organ Morphology	enlargement of third cerebral ventricle	2,59E-02	PSEN1	1
Organismal Injury and Abnormalities	exudate	2,59E-02	IKBKB	1
Cellular Assembly and Organization, Neurological Disease, Organismal Development, Tissue Development	formation of senile plaques	2,59E-02	PSEN1	1
Cardiovascular Disease, Cellular Compromise, Organismal Injury and Abnormalities, Skeletal and Muscular Disorders, Tissue Morphology	injury of cardiomyocytes	2,59E-02	MAPK1	1
Cellular Compromise, Neurological Disease, Organismal Injury and Abnormalities	injury of hippocampal neurons	2,59E-02	PSEN1	1
Cellular Function and Maintenance, Cellular Movement, Hematological System Development and Function, Humoral Immune Response, Immune Cell Trafficking, Inflammatory Response, Lymphoid Tissue Structure and Development	localization of marginal-zone B lymphocytes	2,59E-02	IKBKB	1
Cancer, Respiratory Disease	locally advanced nonsquamous non-small cell lung cancer	2,59E-02	ATIC	1
Cancer	malignant peritoneal mesothelioma	2,59E-02	ATIC	1
Nucleic Acid Metabolism, Small Molecule Biochemistry	metabolism of cytosine	2,59E-02	MAPK1	1
Cell Cycle, Hematological System Development and Function, Humoral Immune Response	mitogenesis of B lymphocytes	2,59E-02	IKBKB	1
Cell Cycle	mitogenesis of epithelial tissue	2,59E-02	MAPK1	1
Cell Morphology	modification of neurons	2,59E-02	PSEN1	1
Connective Tissue Disorders, Hematological Disease, Immunological Disease, Organismal Injury and Abnormalities	neutrophilia of peripheral blood	2,59E-02	IKBKB	1
Hematological Disease, Metabolic Disease	pernicious anemia	2,59E-02	MUT	1
DNA Replication, Recombination, and Repair	phosphorylation of DNA	2,59E-02	PRKDC	1
Cell Death and Survival	quantity of apoptotic neurons	2,59E-02	PSEN1	1
Cellular Response to Therapeutics	radiosensitivity of brain cancer cell lines	2,59E-02	PRKDC	1
Cellular Response to Therapeutics	radiosensitivity of cancer cells	2,59E-02	PRKDC	1
Cell-To-Cell Signaling and Interaction, Hematological System Development and Function	response of V-delta-1 gamma-delta T cells	2,59E-02	IKBKB	1
Behavior	spontaneous alternation behavior	2,59E-02	PSEN1	1
Cancer, Respiratory Disease	stage 3B ALK translocation negative EGFR activating mutation negative nonsquamous non-small cell lung cancer	2,59E-02	ATIC	1
Cancer, Respiratory Disease	stage 4 ALK translocation negative EGFR activating mutation negative nonsquamous non-small cell lung cancer	2,59E-02	ATIC	1
Cancer, Respiratory Disease	stage 4 EGFR T790M positive nonsquamous non-small cell lung cancer	2,59E-02	ATIC	1
Skeletal and Muscular System Development and Function	strength of skeletal muscle	2,59E-02	IKBKB	1
Cell-To-Cell Signaling and Interaction, Cellular Assembly and Organization	targeting of synaptic vesicles	2,59E-02	PSEN1	1
Neurological Disease, Psychological Disorders	tauopathy of hippocampus	2,59E-02	PSEN1	1
Cellular Development, Skeletal and Muscular System Development and Function, Tissue Development	transdifferentiation of myofibroblasts	2,59E-02	MAPK1	1
Cellular Function and Maintenance	turnover of epithelial cells	2,59E-02	PRKDC	1
Post-Translational Modification	ubiquitination of Histone h2a	2,59E-02	UBE2A	1
RNA Post-Transcriptional Modification	processing of mRNA	2,65E-02	CSTF3,MTPAP,RBM17,SNW1	4
Nutritional Disease, Organismal Injury and Abnormalities	wasting	2,72E-02	IKBKB,MECP2,PARL	3
Cancer	abdominal adenocarcinoma	2,79E-02	ABCC5,ACOT9,AIDA,ARMC10,ATIC,BTF3L4,CCDC174,CENPQ,CHD9,COPA,CSTF3,ERCC4,FAF2,FAM208B,FAM214A,FAM26F,FASTKD3,FBXO5,FLCN,FUK,GMCL1,GPR107,IGF2R,IKBKB,KIAA1033,KPNA3,LRRC8D,MAPK1,METAP1,MINA,MRPL16,MTERF1,MTPAP,NAA15,NSF,ORC4,OSBPL3,PDCD2,PRKDC,RAB40C,RAPGEF6,RDX,SETD2,TBC1D23,TIGD2,TRNT1,UBN2,VPS33A,WDR3,ZC3H12D,ZFP14,ZFP64,ZNF277,ZNF318,ZNF32,ZNF341	56
Developmental Disorder, Endocrine System Disorders, Organismal Injury and Abnormalities, Reproductive System Disease	cryptorchidism	2,82E-02	MECP2,PARL	2
Lipid Metabolism, Small Molecule Biochemistry, Vitamin and Mineral Metabolism	steroid metabolism	2,86E-02	AMACR,MAPK1,MECP2,STAT5A,TIPARP	5
DNA Replication, Recombination, and Repair, Energy Production, Nucleic Acid Metabolism, Small Molecule Biochemistry	catabolism of ATP	2,96E-02	DDX20,GTF2H3,NSF,TAP1	4
Cell Death and Survival	apoptosis of squamous cell carcinoma cell lines	3,09E-02	FBXO31,FBXO5	2
Cell-To-Cell Signaling and Interaction, Nervous System Development and Function	long-term potentiation of hippocampus	3,16E-02	MAPK1,PSEN1,TAP1	3
Lymphoid Tissue Structure and Development, Organ Morphology, Organismal Development	abnormal morphology of enlarged spleen	3,17E-02	FCGR2B,PRKAG1,PSEN1,RAPGEF6	4
Organismal Development	abnormal morphology of bent tail	3,22E-02	IGF2R,PSEN1	2
Cancer	mucoepidermoid carcinoma	3,22E-02	ATIC,STAT5A	2
Cell Cycle	G1/S phase transition of leukemia cell lines	3,23E-02	ZC3H12D	1
Hereditary Disorder, Neurological Disease, Organismal Injury and Abnormalities, Psychological Disorders	Pick's disease	3,23E-02	PSEN1	1
Connective Tissue Development and Function, Embryonic Development, Organ Development, Organ Morphology, Organismal Development, Skeletal and Muscular System Development and Function, Tissue Development	abnormal morphology of sagittal suture	3,23E-02	PSEN1	1
Cell-To-Cell Signaling and Interaction, Hematological System Development and Function, Hypersensitivity Response, Immune Cell Trafficking, Inflammatory Response	activation of basophils	3,23E-02	FCGR2B	1
Cellular Movement, Connective Tissue Development and Function, Hepatic System Development and Function	chemotaxis of hepatic stellate cells	3,23E-02	MAPK1	1
Organismal Injury and Abnormalities, Respiratory Disease	congestion of lung	3,23E-02	IKBKB	1
Cellular Growth and Proliferation, Embryonic Development	cytostasis of embryonic cell lines	3,23E-02	ABCC5	1
Cellular Development, Cellular Growth and Proliferation, Renal and Urological System Development and Function	cytostasis of kidney cell lines	3,23E-02	ABCC5	1
Neurological Disease	demyelination of white matter	3,23E-02	IKBKB	1
Cellular Development, Embryonic Development, Organ Development, Organismal Development, Renal and Urological System Development and Function, Reproductive System Development and Function, Tissue Development	differentiation of mammary epithelium	3,23E-02	STAT5A	1
Cellular Compromise, DNA Replication, Recombination, and Repair	dysfunction of telomeres	3,23E-02	PRKDC	1
Behavior	freezing behavior	3,23E-02	PSEN1	1
Organ Development, Reproductive System Development and Function	function of prostate gland	3,23E-02	STAT5A	1
Cellular Assembly and Organization	growth of Golgi cisternae	3,23E-02	NSF	1
Cell-mediated Immune Response, Cellular Development, Cellular Function and Maintenance, DNA Replication, Recombination, and Repair, Hematological System Development and Function, Hematopoiesis, Humoral Immune Response, Lymphoid Tissue Structure and Development	immunoglobulin heavy chain V(D)J recombination	3,23E-02	PRKDC	1
Cell Cycle, DNA Replication, Recombination, and Repair	integration of DNA	3,23E-02	PRKDC	1
Connective Tissue Development and Function, Embryonic Development, Nervous System Development and Function, Organ Development, Organ Morphology, Organismal Development, Skeletal and Muscular System Development and Function, Tissue Development	lack of pedicle	3,23E-02	PSEN1	1
Cell Death and Survival, Cellular Compromise, Neurological Disease, Organismal Injury and Abnormalities, Tissue Morphology	neurodegeneration of cortical neurons	3,23E-02	PSEN1	1
Cellular Development, Cellular Growth and Proliferation, Hematological System Development and Function, Hematopoiesis, Hypersensitivity Response	proliferation of eosinophils	3,23E-02	STAT5A	1
Carbohydrate Metabolism	quantity of myo-inositol	3,23E-02	PSEN1	1
Cellular Assembly and Organization	quantity of neurofibrillary tangles	3,23E-02	PSEN1	1
Respiratory Disease	respiratory depression	3,23E-02	MECP2	1
Cell Death and Survival, Cellular Development, Cellular Function and Maintenance, Cellular Growth and Proliferation, Embryonic Development, Hematological System Development and Function, Hematopoiesis, Organismal Development	self-renewal of multipotential hemopoietic progenitor cells	3,23E-02	STAT5A	1
Cell Morphology, Cellular Assembly and Organization, Nervous System Development and Function	size of presynaptic terminals	3,23E-02	TAP1	1
Molecular Transport, Protein Trafficking	transport of protein fragment	3,23E-02	TAP1	1
Cancer, Hematological Disease, Immunological Disease, Organismal Injury and Abnormalities	tumorigenesis of thymic lymphoma	3,23E-02	PRKDC	1
Visual System Development and Function	visual acuity	3,23E-02	MECP2	1
Embryonic Development, Nervous System Development and Function, Organismal Development, Tissue Development	formation of neural tube	3,32E-02	IKBKB,NUP50,SETD2	3
Cellular Assembly and Organization	fusion of cellular membrane	3,36E-02	BNIP1,NSF	2
Organismal Development	abnormal morphology of tail	3,40E-02	IGF2R,IKBKB,PSEN1	3
Protein Synthesis	metabolism of peptide	3,45E-02	MAPK1,PRKDC,STAT5A,TPP1	4
Molecular Transport, Small Molecule Biochemistry	quantity of bilirubin	3,50E-02	PRKAG1,RDX	2
Cell Cycle, Cellular Development, Respiratory System Development and Function	senescence of lung cell lines	3,65E-02	MAPK1,STAT5A	2
Lipid Metabolism, Molecular Transport, Small Molecule Biochemistry	accumulation of cholesterol	3,79E-02	IGF2R,PSEN1	2
Cell Death and Survival, DNA Replication, Recombination, and Repair	fragmentation of DNA fragment	3,79E-02	APOBEC3B,PSEN1	2
Cellular Function and Maintenance, Hypersensitivity Response	function of mast cells	3,79E-02	FCGR2B,STAT5A	2
Cancer	tumorigenesis of melanoma	3,79E-02	CHD9,UBN2	2
Cellular Development, Hematological System Development and Function, Hematopoiesis, Humoral Immune Response, Lymphoid Tissue Structure and Development	development of B lymphocytes	3,81E-02	IKBKB,MAPK1,TEC	3
Nervous System Development and Function, Organ Morphology, Organismal Development	abnormal morphology of lateral geniculate nucleus	3,87E-02	TAP1	1
Cell Death and Survival	apoptosis of osteocytes	3,87E-02	MAPK1	1
Cell Cycle	arrest in G1 phase of cervical cancer cell lines	3,87E-02	PSEN1	1
Protein Degradation, Protein Synthesis	damage of protein	3,87E-02	PSEN1	1
Cell Morphology, Cellular Compromise	deformability of red blood cells	3,87E-02	PRKAG1	1
Cellular Assembly and Organization	density of vesicles	3,87E-02	PSEN1	1
Cellular Development	differentiation of splenocytes	3,87E-02	STAT5A	1
Cardiovascular Disease, Tissue Morphology	disruption of blood vessel	3,87E-02	PSEN1	1
Cellular Development, Cellular Growth and Proliferation, Hematological System Development and Function, Humoral Immune Response	expansion of B-1 lymphocytes	3,87E-02	FCGR2B	1
Cellular Development, Cellular Growth and Proliferation, Hematological System Development and Function	expansion of naive T lymphocytes	3,87E-02	IKBKB	1
Cellular Growth and Proliferation, Connective Tissue Development and Function, Skeletal and Muscular System Development and Function, Tissue Development	generation of osteoclasts	3,87E-02	IKBKB	1
Cell-mediated Immune Response, Cellular Development, Cellular Function and Maintenance, DNA Replication, Recombination, and Repair, Hematological System Development and Function, Hematopoiesis, Humoral Immune Response, Lymphoid Tissue Structure and Development	immunoglobulin light chain V-J recombination	3,87E-02	PRKDC	1
Tissue Morphology	lack of ectoplacental cone	3,87E-02	MAPK1	1
Organ Morphology, Organismal Development, Reproductive System Development and Function	lack of uterine gland	3,87E-02	IGF2R	1
Gastrointestinal Disease	malabsorption	3,87E-02	MUT	1
Cell Cycle, Hepatic System Development and Function	mitosis of hepatocytes	3,87E-02	IKBKB	1
Nervous System Development and Function	pilomotor reflex	3,87E-02	MECP2	1
Tissue Development	polarity of somites	3,87E-02	PSEN1	1
Nervous System Development and Function	proprioception	3,87E-02	MECP2	1
Nervous System Development and Function, Tissue Morphology	quantity of Cajal-Retzius neurons	3,87E-02	PSEN1	1
Antigen Presentation, Protein Synthesis	quantity of MHC Class I on cell surface	3,87E-02	TAP1	1
Cellular Assembly and Organization	quantity of autophagic vacuoles	3,87E-02	PSEN1	1
Lipid Metabolism, Molecular Transport, Small Molecule Biochemistry	release of prostaglandin D2	3,87E-02	FCGR2B	1
Hair and Skin Development and Function	scaling	3,87E-02	MECP2	1
Embryonic Development, Organismal Development, Tissue Development	segmentation of somites	3,87E-02	PSEN1	1
Nervous System Development and Function, Skeletal and Muscular System Development and Function	sensorimotor integration	3,87E-02	MECP2	1
Cell Morphology, Cell-To-Cell Signaling and Interaction, Cellular Assembly and Organization	size of synapse	3,87E-02	PSEN1	1
Organismal Injury and Abnormalities	stenosis of vasculature	3,87E-02	PSEN1	1
Cell-To-Cell Signaling and Interaction, Nervous System Development and Function	synaptic transmission of cortical neurons	3,87E-02	MECP2	1
Amino Acid Metabolism, Drug Metabolism, Molecular Transport, Small Molecule Biochemistry, Vitamin and Mineral Metabolism	transport of folic acid	3,87E-02	ABCC5	1
Nutritional Disease, Organismal Injury and Abnormalities, Skeletal and Muscular Disorders	wasting of muscle	3,87E-02	IKBKB	1
Organismal Development, Tissue Morphology	abnormal morphology of embryoblast	3,94E-02	FBXO5,PDCD2	2
Cell-mediated Immune Response, Cellular Development, Cellular Function and Maintenance, Hematological System Development and Function, Hematopoiesis, Lymphoid Tissue Structure and Development	differentiation of thymocytes	3,94E-02	FCGR2B,MAPK1	2
Organismal Development	abnormal morphology of blastocyst	3,98E-02	FBXO5,MAPK1,PDCD2	3
Hematological Disease	anemia	4,10E-02	ERCC4,FCGR2B,MUT,PRIM1,PRKAG1,STAT5A	6
Hematological Disease, Immunological Disease	B-cell lymphoproliferative disorder	4,11E-02	ATIC,CSTF3,GNB1,IKBKB,PRIM1,PRKDC,RAPGEF6,SETD2,UBE2A	9
Organismal Injury and Abnormalities	Edema	4,18E-02	FCGR2B,IGF2R,IKBKB,KIAA0586,PSEN1,SETD2	6
Lipid Metabolism, Small Molecule Biochemistry	conversion of lipid	4,24E-02	AMACR,FCGR2B,PSEN1	3
Cell-mediated Immune Response, Cellular Development, Cellular Function and Maintenance, Hematological System Development and Function, Hematopoiesis, Lymphoid Tissue Structure and Development	differentiation of CD4+ T-lymphocytes	4,25E-02	MAPK1,STAT5A	2
Amino Acid Metabolism, Small Molecule Biochemistry	metabolism of amino acid analogs	4,25E-02	ATIC,STAT5A	2
Cell Death and Survival	apoptosis of hematopoietic progenitor cells	4,25E-02	FCGR2B,IKBKB,PRKDC,STAT5A	4
Behavior	anxiety-like behavior	4,40E-02	MAPK1,MECP2	2
Cancer, Hematological Disease, Immunological Disease, Organismal Injury and Abnormalities	low-grade lymphoma	4,40E-02	GNB1,PRIM1	2
Cellular Compromise, Hypersensitivity Response, Inflammatory Response	degranulation of mast cells	4,42E-02	FCGR2B,MAPK1,STAT5A	3
Nervous System Development and Function, Organ Morphology, Organismal Development	abnormal morphology of lateral ganglionic eminences	4,50E-02	PSEN1	1
Free Radical Scavenging, Molecular Transport	accumulation of hydrogen peroxide	4,50E-02	IKBKB	1
Connective Tissue Disorders, Dermatological Diseases and Conditions, Hematological Disease, Immunological Disease, Organismal Injury and Abnormalities	acute immune thrombocytopenic purpura	4,50E-02	FCGR2B	1
Cell-To-Cell Signaling and Interaction, Hematological System Development and Function, Immune Cell Trafficking, Tissue Development	aggregation of B-lymphocyte derived cell lines	4,50E-02	RAPGEF6	1
Cellular Development, Cellular Growth and Proliferation	arrest in growth of prostate cancer cell lines	4,50E-02	AMACR	1
Cellular Development	branching of fibroblast cell lines	4,50E-02	PSEN1	1
Cell Death and Survival	cell viability of gastrointestinal stromal tumor cell lines	4,50E-02	IGF2R	1
Connective Tissue Disorders, Dermatological Diseases and Conditions, Hematological Disease, Immunological Disease, Organismal Injury and Abnormalities	chronic immune thrombocytopenic purpura	4,50E-02	FCGR2B	1
Developmental Disorder, Hematological Disease, Hereditary Disorder, Immunological Disease	congenital agammaglobulinemia	4,50E-02	FCGR2B	1
Cellular Development	differentiation of brain cancer cell lines	4,50E-02	PSEN1	1
Cell Cycle	exit from G1 phase	4,50E-02	PSEN1	1
Cell Death and Survival, Connective Tissue Disorders, Hematological Disease	fetal erythroblastosis	4,50E-02	FCGR2B	1
Organismal Injury and Abnormalities	formation of epidermoid	4,50E-02	PSEN1	1
Cellular Assembly and Organization, DNA Replication, Recombination, and Repair	formation of gamma H2AX nuclear focus	4,50E-02	MECP2	1
Cellular Compromise, DNA Replication, Recombination, and Repair	fragmentation of chromosomes	4,50E-02	PRKDC	1
Cellular Assembly and Organization	fusion of telomeres	4,50E-02	PRKDC	1
Embryonic Development, Tissue Morphology	lack of extraembryonic ectoderm	4,50E-02	MAPK1	1
Small Molecule Biochemistry	metabolism of citric acid	4,50E-02	STAT5A	1
Carbohydrate Metabolism, Small Molecule Biochemistry	metabolism of myo-inositol	4,50E-02	MECP2	1
Amino Acid Metabolism, Small Molecule Biochemistry	metabolism of taurine	4,50E-02	STAT5A	1
Embryonic Development, Organismal Development, Tissue Development	morphogenesis of mesoderm	4,50E-02	SETD2	1
DNA Replication, Recombination, and Repair	mutagenesis of DNA	4,50E-02	UBE2A	1
Cellular Assembly and Organization	quantity of clathrin-coated pits	4,50E-02	GAK	1
Respiratory Disease	recurrent sinopulmonary infection	4,50E-02	FCGR2B	1
Cell Death and Survival, Cellular Development, Digestive System Development and Function, Hepatic System Development and Function, Organ Morphology, Tissue Development, Tissue Morphology	regeneration of hepatocytes	4,50E-02	IKBKB	1
Molecular Transport, Nucleic Acid Metabolism, Small Molecule Biochemistry	release of GDP	4,50E-02	IGF2R	1
Infectious Disease	replication of Murine leukemia virus	4,50E-02	APOBEC3B	1
Cancer, Respiratory Disease	stage 3A non-small-cell lung carcinoma	4,50E-02	ATIC	1
Embryonic Development, Organismal Development	somitogenesis	4,56E-02	PRKDC,PSEN1	2
Infectious Disease	infection of cells	4,59E-02	APOBEC3B,CLNS1A,COPA,IGF2R,LRRC8D,NDUFAF3,NUP50,OSBPL3,RBM17,SNW1,TAP1	11
Infectious Disease, Organismal Injury and Abnormalities	infection of embryonic cell lines	4,62E-02	NDUFAF3,NUP50,OSBPL3,RBM17,SNW1	5
Infectious Disease	infection of epithelial cell lines	4,62E-02	NDUFAF3,NUP50,OSBPL3,RBM17,SNW1	5
Cellular Assembly and Organization, Cellular Function and Maintenance	function of mitochondria	4,72E-02	PARL,PSEN1	2
Cell Cycle	replicative senescence of cells	4,72E-02	MAPK1,ZNF277	2
Cancer, Organismal Injury and Abnormalities, Reproductive System Disease	adenocarcinoma in endometrium	4,72E-02	ATIC,CCDC174,CHD9,FAF2,FAM208B,FASTKD3,FBXO5,FUK,GPR107,IGF2R,KIAA1033,KPNA3,METAP1,MINA,MTERF1,MTPAP,NAA15,PDCD2,PRKDC,RDX,SETD2,TIGD2,TRNT1,UBN2,WDR3,ZFP14,ZFP64,ZNF277,ZNF32	29
Infectious Disease, Renal and Urological Disease	infection of kidney cell lines	4,85E-02	NDUFAF3,NUP50,OSBPL3,RBM17,SNW1	5
Cell Death and Survival	apoptosis of stem cells	4,88E-02	FLCN,PRKDC	2
Cellular Compromise	injury of cells	4,88E-02	MAPK1,PSEN1	2
Cell-To-Cell Signaling and Interaction, Nervous System Development and Function	miniature excitatory postsynaptic currents	4,88E-02	MECP2,TAP1	2
Cell Morphology	morphology of lymphocytes	4,93E-02	FCGR2B,PARL,PRKDC,TAP1	4
Cellular Development, Hematological System Development and Function, Hematopoiesis	development of blood cells	4,94E-02	FCGR2B,FLCN,IGF2R,IKBKB,MAPK1,PRKDC,STAT5A,TEC,TIPARP	9
Cancer	endometrioid carcinoma	4,95E-02	ATIC,CCDC174,CHD9,FAF2,FAM208B,FASTKD3,FBXO5,FUK,GPR107,IGF2R,KIAA1033,KPNA3,METAP1,MINA,MTERF1,MTPAP,NAA15,PDCD2,PRKDC,RDX,SETD2,TIGD2,TRNT1,UBN2,WDR3,ZFP14,ZFP64,ZNF277,ZNF32	29
Organ Morphology, Reproductive System Development and Function	abnormal morphology of placenta	4,99E-02	IGF2R,MAPK1,SETD2	3

## Sheet: CAF01_Red
2000-2015 QIAGEN.
Categories	Diseases or Functions Annotation	p-Value	Molecules	# Molecules
Hematological Disease, Organismal Injury and Abnormalities	myelodysplastic syndrome	2,98E-08	NPM1,RPL35,RPL4,RPL6,RPS16,RPS20,RPS6	7
RNA Post-Transcriptional Modification	processing of rRNA	3,14E-07	NPM1,RPL14,RPS16,RPS28,RPS6	5
Infectious Disease	replication of RNA virus	1,78E-05	CTBP1,EEF1A1,FAU,LCK,RPL35,RPS16,RPS5,RPS6,RPSA	9
Protein Synthesis	translation	4,52E-05	EEF1A1,RPL24,RPS20,RPS4Y1,RPS5,RPS6	6
Protein Synthesis	synthesis of protein	1,66E-04	EEF1A1,NPM1,RPL24,RPS20,RPS4Y1,RPS5,RPS6	7
RNA Post-Transcriptional Modification	processing of RNA	3,19E-04	DDX17,NPM1,RPL14,RPS16,RPS28,RPS6	6
Infectious Disease	replication of Influenza A virus	3,41E-04	EEF1A1,FAU,RPL35,RPS16,RPS5,RPSA	6
Cell Morphology, Hematological Disease, Hematological System Development and Function, Immunological Disease	lack of CD8+ T lymphocyte	5,52E-04	HLA-A,LCK	2
Infectious Disease	Viral Infection	6,70E-04	CCT2,CTBP1,EEF1A1,FAU,HLA-A,LCK,RPL10A,RPL35,RPS16,RPS20,RPS4Y1,RPS5,RPS6,RPSA	14
Hematological Disease, Infectious Disease	infection by Zaire ebolavirus	9,96E-04	CTBP1,RPS6	2
Cancer, Hematological Disease, Organismal Injury and Abnormalities	myeloproliferative disorder	2,77E-03	DOK2,EEF1A1,LCK,NPM1,RPL6	5
Cellular Assembly and Organization	binding of microvilli	2,95E-03	LCK	1
Digestive System Development and Function, Gastrointestinal Disease, Hepatic System Development and Function, Hepatic System Disease, Inflammatory Disease, Inflammatory Response, Organ Development	chronic phase hepatitis	2,95E-03	HLA-A	1
Inflammatory Response, Respiratory Disease	chronic phase pneumonitis	2,95E-03	HLA-A	1
Infectious Disease	chronic phase viral disease	2,95E-03	HLA-A	1
Cell Death and Survival	cytolysis of peripheral blood lymphocytes	2,95E-03	HLA-A	1
Cell-To-Cell Signaling and Interaction, Tissue Development	density of neuromuscular junctions	2,95E-03	HLA-A	1
Developmental Disorder, Hematological Disease, Hereditary Disorder, Organismal Injury and Abnormalities	diamond-blackfan anemia type 10	2,95E-03	RPS26	1
Cardiovascular Disease, Developmental Disorder, Organismal Injury and Abnormalities	dysplasia of right ventricle	2,95E-03	RPSA	1
Cellular Growth and Proliferation, Hematological System Development and Function, Tissue Development	generation of innate memory phenotype CD8+ T cells	2,95E-03	HLA-A	1
Cancer, Gastrointestinal Disease	grade 2 oral squamous cell carcinoma	2,95E-03	NPM1	1
Cellular Growth and Proliferation, Hematological System Development and Function	inhibition of cytotoxic T cells	2,95E-03	HLA-A	1
Visual System Development and Function	invagination of retina	2,95E-03	LCK	1
Developmental Disorder, Organismal Injury and Abnormalities	isolated congenital asplenia	2,95E-03	RPSA	1
Carbohydrate Metabolism, Lipid Metabolism, Molecular Transport, Small Molecule Biochemistry	localization of phosphatidylinositol 4,5-diphosphate	2,95E-03	EEF1A1	1
Molecular Transport, Protein Synthesis, Protein Trafficking	localization of protein fragment	2,95E-03	HLA-A	1
Developmental Disorder	megakaryocytic dysplasia	2,95E-03	RPS6	1
Cell Death and Survival	pyroptosis of leukocyte cell lines	2,95E-03	Nlrp1a	1
Hematological System Development and Function, Hematopoiesis, Tissue Morphology	quantity of lymphocyte precursor cells	2,95E-03	DOK2	1
Organ Development	recovery of muscle	2,95E-03	HLA-A	1
Cell Death and Survival	repopulation of lymphoid cells	2,95E-03	DOK2	1
Cell Death and Survival, Cell-mediated Immune Response, Cellular Development, Cellular Function and Maintenance, Cellular Movement, Hematological System Development and Function, Hematopoiesis, Immune Cell Trafficking, Lymphoid Tissue Structure and Development	repopulation of thymocytes	2,95E-03	DOK2	1
Dermatological Diseases and Conditions, Hematological Disease, Immunological Disease	susceptibility to carbamazepine-induced hypersensitivity syndrome	2,95E-03	HLA-A	1
Free Radical Scavenging	synthesis of superoxide	2,95E-03	LCK	1
Cell Death and Survival	cell viability of cervical cancer cell lines	4,59E-03	CTBP1,LCK,PPP2R5A,RPSA	4
Antimicrobial Response, Inflammatory Response	antibacterial response	4,84E-03	FAU,HLA-A,Nlrp1a	3
Cell-To-Cell Signaling and Interaction, Hematological System Development and Function	activation of leukocyte cell lines	5,04E-03	HLA-A,LCK	2
Antigen Presentation, Cell-To-Cell Signaling and Interaction, Cell-mediated Immune Response, Cellular Development, Cellular Function and Maintenance, Hematological System Development and Function, Hematopoiesis, Lymphoid Tissue Structure and Development	T cell selection of single positive thymocytes	5,89E-03	LCK	1
Cell-mediated Immune Response, Hematological System Development and Function	anergy of peripheral T lymphocyte	5,89E-03	BTLA	1
Cell Cycle	arrest in S phase of gamma-delta T lymphocytes	5,89E-03	BTLA	1
Cell-mediated Immune Response, Cellular Development, Cellular Function and Maintenance, Hematological System Development and Function, Hematopoiesis, Lymphoid Tissue Structure and Development	arrest in development of alpha-beta T lymphocytes	5,89E-03	LCK	1
Cell-To-Cell Signaling and Interaction, Cellular Growth and Proliferation, Hematological System Development and Function	co-stimulation of leukocyte cell lines	5,89E-03	LCK	1
Cell-To-Cell Signaling and Interaction, Hematological System Development and Function	conjugation of B-lymphocyte derived cell lines	5,89E-03	LCK	1
Cell Death and Survival	cytolysis of intraepithelial T lymphocytes	5,89E-03	LCK	1
Cellular Assembly and Organization, Cellular Function and Maintenance, Hematological System Development and Function, Molecular Transport	exocytosis of alpha granules	5,89E-03	STX4	1
Cellular Assembly and Organization, Cellular Function and Maintenance, Molecular Transport	exocytosis of tertiary granules	5,89E-03	STX4	1
Embryonic Development, Organismal Development, Tissue Development	formation of primitive node	5,89E-03	Macf1	1
Connective Tissue Disorders, Developmental Disorder, Hematological Disease	hypoplasia of erythroid cells	5,89E-03	RPS6	1
Cell-To-Cell Signaling and Interaction, Inflammatory Response	innate immune response of macrophages	5,89E-03	Macf1	1
Hematological Disease, Immunological Disease	lymphopenia of T lymphocytes	5,89E-03	LCK	1
Cell-mediated Immune Response, Cellular Development, Cellular Function and Maintenance, Hematological System Development and Function, Hematopoiesis, Lymphoid Tissue Structure and Development	lymphopoiesis of T lymphocytes	5,89E-03	LCK	1
RNA Post-Transcriptional Modification	maturation of rRNA	5,89E-03	NPM1	1
Cellular Development, Cellular Growth and Proliferation, Lymphoid Tissue Structure and Development, Tissue Development	outgrowth of bone marrow cells	5,89E-03	NPM1	1
Cell Morphology, Cellular Function and Maintenance	pH of leukemia cell lines	5,89E-03	LCK	1
Tissue Morphology	quantity of lung cell lines	5,89E-03	PSMB5	1
Cell-To-Cell Signaling and Interaction	responsiveness of T lymphocytes	5,89E-03	LCK	1
Cancer, Respiratory Disease	stage 1 non-small-cell lung carcinoma	6,19E-03	EEF1A1,RPS6	2
Gene Expression	transactivation	6,92E-03	CCT2,DOK2,LCK,Macf1,NAP1L1,NPM1	6
Cellular Assembly and Organization	fusion of cellular membrane	7,45E-03	CTBP1,STX4	2
Cancer, Gastrointestinal Disease, Hepatic System Disease	cholangiocarcinoma	7,78E-03	RPL4,RPL9	2
Cancer, Respiratory Disease	metastatic non-small cell lung cancer	7,78E-03	EEF1A1,RPS6	2
Cancer, Hematological Disease, Immunological Disease, Organismal Injury and Abnormalities	myeloid leukemia	8,48E-03	EEF1A1,LCK,NPM1,RPL6	4
Cancer	malignant neoplasm of mediastinum	8,63E-03	EEF1A1,LCK,RPS6	3
Cell Cycle, Cell-To-Cell Signaling and Interaction, Cell-mediated Immune Response, Cellular Function and Maintenance, Cellular Growth and Proliferation, Hematological System Development and Function	contact growth inhibition of T lymphocytes	8,82E-03	LCK	1
Cancer, Cell-To-Cell Signaling and Interaction, Hematological Disease, Inflammatory Response	cytotoxic reaction of leukemia cell lines	8,82E-03	LCK	1
Cellular Compromise	disassembly of Golgi apparatus	8,82E-03	CTBP1	1
Cellular Assembly and Organization, Cellular Function and Maintenance, Molecular Transport	exocytosis of specific granules	8,82E-03	STX4	1
Cancer, Hematological Disease, Immunological Disease, Organismal Injury and Abnormalities	hyperplasia of granulocyte-macrophage progenitor cells	8,82E-03	DOK2	1
Cell Morphology	modification of breast cancer cell lines	8,82E-03	NPM1	1
RNA Post-Transcriptional Modification	unwinding of RNA	8,82E-03	DDX17	1
Cell-To-Cell Signaling and Interaction	binding of leukemia cell lines	1,07E-02	HLA-A,LCK	2
Gene Expression, Protein Synthesis	translation of mRNA	1,09E-02	RPL24,RPS4Y1,RPS5	3
Protein Synthesis	metabolism of protein	1,14E-02	EEF1A1,NPM1,Rbx1,RPL24,RPS20,RPS4Y1,RPS5,RPS6	8
Cell-To-Cell Signaling and Interaction, Tissue Development	attachment of melanoma cell lines	1,17E-02	RPSA	1
Cell-To-Cell Signaling and Interaction, Nervous System Development and Function	binding of nervous tissue cell lines	1,17E-02	RPSA	1
Cell-To-Cell Signaling and Interaction	conjugation of leukemia cell lines	1,17E-02	LCK	1
Cancer, Hematological Disease, Immunological Disease, Organismal Injury and Abnormalities	development of thymic lymphoma	1,17E-02	LCK	1
Humoral Immune Response, Inflammatory Disease, Inflammatory Response, Respiratory Disease	experimentally induced inflammation of airway	1,17E-02	BTLA	1
Cellular Movement, Hematological System Development and Function, Immune Cell Trafficking	migration of T-cell hybrid cells	1,17E-02	LCK	1
Cancer, Hematological Disease, Immunological Disease, Organismal Injury and Abnormalities	normal karyotype acute myeloid leukemia	1,17E-02	NPM1	1
Cellular Development, Cellular Growth and Proliferation	proliferation of macrophage cancer cell lines	1,17E-02	DOK2	1
Cellular Assembly and Organization	rearrangement of microtubule organizing centers	1,17E-02	LCK	1
Cell Death and Survival, Cellular Development, Cellular Function and Maintenance, Hematological System Development and Function, Hematopoiesis, Tissue Development	self-renewal of myeloid progenitor cells	1,17E-02	NPM1	1
Lipid Metabolism, Small Molecule Biochemistry	synthesis of D-erythro-C16-ceramide	1,17E-02	CERS5	1
Cancer, Organismal Injury and Abnormalities	tumorigenesis of plasmacytoma	1,17E-02	NPM1	1
Cancer	metastatic carcinoma	1,23E-02	EEF1A1,LCK,RPS6	3
Cellular Movement	invasion of melanoma cell lines	1,44E-02	CTBP1,RPSA	2
Cellular Development, Hematological System Development and Function, Hematopoiesis	maturation of hematopoietic progenitor cells	1,44E-02	LCK,RPS6	2
Cell-To-Cell Signaling and Interaction, Hematological System Development and Function, Hematopoiesis, Immune Cell Trafficking, Inflammatory Response, Tissue Development	aggregation of thymocytes	1,47E-02	LCK	1
Cell Cycle	arrest in G2/M phase transition of lung cancer cell lines	1,47E-02	RPS6	1
Cancer, Gastrointestinal Disease	colon tubulovillous adenoma	1,47E-02	DDX17	1
Developmental Disorder, Ophthalmic Disease	dysplasia of retina	1,47E-02	LCK	1
Cell Morphology, Cellular Assembly and Organization, Cellular Function and Maintenance	extension of pseudopodia	1,47E-02	EVL	1
Cell Cycle, DNA Replication, Recombination, and Repair	homologous pairing of DNA	1,47E-02	EVL	1
Cellular Growth and Proliferation, Hematological System Development and Function	inhibition of effector T lymphocytes	1,47E-02	HLA-A	1
Cellular Movement, Hematological System Development and Function, Immune Cell Trafficking, Inflammatory Response	migration of monocyte-derived macrophages	1,47E-02	NPM1	1
Cell Morphology	permeabilization of plasma membrane	1,47E-02	CERS5	1
Cellular Response to Therapeutics	radiosensitivity of cervical cancer cell lines	1,47E-02	NPM1	1
Metabolic Disease	systemic light chain amyloidosis	1,47E-02	PSMB5	1
Cell Cycle	interphase of colon cancer cell lines	1,62E-02	NPM1,YWHAQ	2
Cell Cycle	G1/S phase transition of colon cancer cell lines	1,76E-02	YWHAQ	1
Lipid Metabolism, Molecular Transport, Small Molecule Biochemistry	accumulation of D-erythro-C16-ceramide	1,76E-02	CERS5	1
Cell-To-Cell Signaling and Interaction, Hematological System Development and Function, Immune Cell Trafficking, Inflammatory Response, Tissue Development	aggregation of macrophages	1,76E-02	LCK	1
Cell Cycle	arrest in G2/M phase transition of carcinoma cell lines	1,76E-02	RPS6	1
Cell Cycle, Renal and Urological System Development and Function	arrest in cell cycle progression of kidney cell lines	1,76E-02	DDX17	1
Cellular Assembly and Organization, Nervous System Development and Function	docking of synaptic vesicles	1,76E-02	STX4	1
Cellular Assembly and Organization, Cellular Function and Maintenance	elongation of Nucleus	1,76E-02	NPM1	1
Protein Synthesis	elongation of protein	1,76E-02	EEF1A1	1
Organ Morphology, Organismal Development, Reproductive System Development and Function	lack of uterine gland	1,76E-02	LCK	1
Cancer	tumorigenesis of B-lymphocyte derived cell lines	1,76E-02	NPM1	1
Cancer, Hematological Disease, Immunological Disease	acute leukemia	1,88E-02	EEF1A1,LCK,NPM1,RPL6	4
Cancer	PDGFRA D842V-positive gastrointestinal stromal tumor	2,05E-02	LCK	1
Cancer, Hematological Disease, Immunological Disease, Organismal Injury and Abnormalities	Ph positive chronic myeloid leukemia in myeloid blast crisis	2,05E-02	LCK	1
Cell-To-Cell Signaling and Interaction, Hematological System Development and Function, Immune Cell Trafficking, Inflammatory Response	activation of CD8+ T lymphocyte	2,05E-02	HLA-A	1
DNA Replication, Recombination, and Repair	annealing of DNA	2,05E-02	EVL	1
Antimicrobial Response	clearance of adenoviridae	2,05E-02	HLA-A	1
Cardiovascular Disease, Organismal Injury and Abnormalities	infarction of heart	2,05E-02	LCK	1
Cancer, Hematological Disease, Immunological Disease, Organismal Injury and Abnormalities	refractory BCR-ABL E255V-positive Philadelphia-positive acute lymphoblastic leukemia	2,05E-02	LCK	1
Cancer, Hematological Disease, Immunological Disease, Organismal Injury and Abnormalities	refractory BCR-ABL F359C-positive Philadelphia-positive acute lymphoblastic leukemia	2,05E-02	LCK	1
Cancer, Hematological Disease, Immunological Disease, Organismal Injury and Abnormalities	refractory BCR-ABL F359I-positive Philadelphia-positive acute lymphoblastic leukemia	2,05E-02	LCK	1
Cancer, Hematological Disease, Immunological Disease, Organismal Injury and Abnormalities	refractory BCR-ABL F359V-positive Philadelphia-positive acute lymphoblastic leukemia	2,05E-02	LCK	1
Cancer, Hematological Disease, Immunological Disease, Organismal Injury and Abnormalities	relapsed BCR-ABL F359C-positive Philadelphia-positive acute lymphoblastic leukemia	2,05E-02	LCK	1
Cancer, Hematological Disease, Immunological Disease, Organismal Injury and Abnormalities	relapsed BCR-ABL F359I-positive Philadelphia-positive acute lymphoblastic leukemia	2,05E-02	LCK	1
Cancer, Hematological Disease, Immunological Disease, Organismal Injury and Abnormalities	relapsed BCR-ABL F359V-positive Philadelphia-positive acute lymphoblastic leukemia	2,05E-02	LCK	1
Cell Signaling	small GTPase mediated signal transduction	2,20E-02	DOK2,GDI2,YWHAQ	3
Dermatological Diseases and Conditions, Immunological Disease, Inflammatory Disease	lichen planus	2,27E-02	EEF1A1,HLA-A	2
Cell Death and Survival	apoptosis of uterine cancer cell lines	2,34E-02	CCT2	1
Cell-mediated Immune Response, Cellular Development, Cellular Function and Maintenance, Hematological System Development and Function, Hematopoiesis, Lymphoid Tissue Structure and Development	development of intraepithelial T lymphocytes	2,34E-02	LCK	1
Cell Morphology, Cellular Function and Maintenance, DNA Replication, Recombination, and Repair	double-stranded DNA break repair of cervical cancer cell lines	2,34E-02	NPM1	1
Gene Expression	elongation of mRNA	2,34E-02	EEF1A1	1
Cellular Function and Maintenance, Embryonic Development	engulfment of embryonic cell lines	2,34E-02	SNX5	1
Cellular Function and Maintenance	engulfment of epithelial cell lines	2,34E-02	SNX5	1
Cellular Function and Maintenance	engulfment of kidney cell lines	2,34E-02	SNX5	1
Infectious Disease	infection by adenoviridae	2,34E-02	CTBP1	1
Cellular Function and Maintenance	macropinocytosis	2,34E-02	SNX5	1
Cellular Assembly and Organization	quantity of macropinosomes	2,34E-02	SNX5	1
Cellular Response to Therapeutics	radiosensitivity of breast cancer cell lines	2,34E-02	NPM1	1
Infectious Disease	replication of HIV-1	2,38E-02	CTBP1,LCK	2
Protein Synthesis	translation of protein	2,49E-02	RPL24,RPS4Y1,RPS5	3
Cancer, Hematological Disease, Immunological Disease, Organismal Injury and Abnormalities	chronic myeloid leukemia	2,61E-02	LCK,NPM1	2
Cell Cycle	G2/M phase of colon cancer cell lines	2,62E-02	NPM1	1
Cell-To-Cell Signaling and Interaction, Hematological System Development and Function, Immune Cell Trafficking, Inflammatory Response	activation of myeloid dendritic cells	2,62E-02	TSPAN32	1
Cell-To-Cell Signaling and Interaction, Tissue Development	aggregation of epithelial cells	2,62E-02	LCK	1
Cell Death and Survival	apoptosis of skin cell lines	2,62E-02	NPM1	1
Cell Cycle, Embryonic Development	arrest in cell cycle progression of embryonic cell lines	2,62E-02	DDX17	1
Cell Cycle, Hair and Skin Development and Function	arrest in cell cycle progression of epithelial cell lines	2,62E-02	DDX17	1
Cancer, Immunological Disease, Organismal Injury and Abnormalities	development of thymoma	2,62E-02	LCK	1
Infectious Disease	infection by Marburg virus	2,62E-02	RPS6	1
Cell Morphology, Hematological Disease, Immunological Disease	lack of natural killer cells	2,62E-02	LCK	1
Dermatological Diseases and Conditions	toxic epidermal necrolysis	2,62E-02	HLA-A	1
Cell Death and Survival	cytolysis of lymphocytes	2,72E-02	HLA-A,LCK	2
Cancer, Hematological Disease, Immunological Disease, Organismal Injury and Abnormalities	acute myeloid leukemia	2,83E-02	EEF1A1,NPM1,RPL6	3
Developmental Disorder	dysplasia	2,86E-02	LCK,RPS6,RPSA	3
Cancer, Hematological Disease, Immunological Disease, Organismal Injury and Abnormalities	BCR-ABL E255K-positive Philadelphia-positive acute lymphoblastic leukemia	2,91E-02	LCK	1
Cancer, Hematological Disease, Immunological Disease, Organismal Injury and Abnormalities	BCR-ABL Y253H-positive Philadelphia-positive acute lymphoblastic leukemia	2,91E-02	LCK	1
Infectious Disease	replication of Coxsackievirus B3	2,91E-02	LCK	1
Cancer, Hematological Disease, Immunological Disease, Organismal Injury and Abnormalities	treatment-related acute myeloid leukemia	2,91E-02	NPM1	1
Cellular Growth and Proliferation	proliferation of hematopoietic cell lines	3,13E-02	CTBP1,LCK,NPM1	3
Cancer	advanced soft tissue sarcoma	3,20E-02	LCK	1
Cell-To-Cell Signaling and Interaction, Hematological System Development and Function, Immune Cell Trafficking, Inflammatory Response, Tissue Development	aggregation of dendritic cells	3,20E-02	LCK	1
Cell Death and Survival	apoptosis of dorsal root ganglion cells	3,20E-02	NPM1	1
Cell-To-Cell Signaling and Interaction, Cellular Function and Maintenance, Drug Metabolism, Molecular Transport, Small Molecule Biochemistry	exocytosis of norepinephrine	3,20E-02	STX4	1
Cell-To-Cell Signaling and Interaction, Nervous System Development and Function	glutamate mediated receptor currents	3,20E-02	HLA-A	1
Hematological System Development and Function, Tissue Morphology	quantity of cytotoxic T cells	3,20E-02	LCK	1
Carbohydrate Metabolism, Lipid Metabolism, Small Molecule Biochemistry	synthesis of phosphatidylinositol 4,5-diphosphate	3,20E-02	EEF1A1	1
Cell Cycle, DNA Replication, Recombination, and Repair	checkpoint control	3,20E-02	RPL24,RPS6	2
Developmental Disorder, Hereditary Disorder, Inflammatory Disease, Neurological Disease, Skeletal and Muscular Disorders	Nonaka myopathy	3,48E-02	PSMB5	1
Cardiovascular System Development and Function, Cell-To-Cell Signaling and Interaction, Tissue Development	adhesion of microvascular endothelial cells	3,48E-02	STX4	1
Cell Death and Survival	apoptosis of neuroepithelial cells	3,48E-02	NPM1	1
Cancer, Hematological Disease, Immunological Disease, Organismal Injury and Abnormalities	blastic plasmacytoid dendritic cell neoplasm	3,48E-02	NPM1	1
Cellular Movement, Hematological System Development and Function, Immune Cell Trafficking, Inflammatory Response	cell movement of monocyte-derived macrophages	3,48E-02	NPM1	1
Cell-mediated Immune Response, Cellular Development, Cellular Function and Maintenance, Hematological System Development and Function, Hematopoiesis, Lymphoid Tissue Structure and Development	differentiation of gamma-delta T lymphocytes	3,48E-02	LCK	1
Cell-To-Cell Signaling and Interaction, Inflammatory Response	innate immune response of tumor cell lines	3,48E-02	Macf1	1
Cell Morphology, Hematological Disease, Hematological System Development and Function, Immunological Disease	lack of CD4+ T-lymphocytes	3,48E-02	LCK	1
Embryonic Development, Organ Development, Organ Morphology, Organismal Development, Tissue Development, Visual System Development and Function	morphology of photoreceptor layer	3,48E-02	LCK	1
Cell-To-Cell Signaling and Interaction, Cellular Function and Maintenance, Hematological System Development and Function, Inflammatory Response	phagocytosis by monocyte-derived macrophages	3,48E-02	NPM1	1
Gene Expression	synthesis of rRNA	3,48E-02	NPM1	1
Cell-mediated Immune Response, Cellular Development, Cellular Function and Maintenance, Hematological System Development and Function, Hematopoiesis, Lymphoid Tissue Structure and Development	transition of T lymphocytes	3,48E-02	DOK2	1
Cancer, Hematological Disease, Immunological Disease, Organismal Injury and Abnormalities	Philadelphia positive chronic myeloid leukemia in blast crisis	3,77E-02	LCK	1
Cancer, Hematological Disease, Hereditary Disorder, Immunological Disease, Organismal Injury and Abnormalities	acute myeloid leukemia associated with myelodysplastic syndrome	3,77E-02	NPM1	1
Cell Death and Survival	anoikis of fibroblast cell lines	3,77E-02	EEF1A1	1
Cell Cycle	arrest in cell cycle progression of cervical cancer cell lines	3,77E-02	NPM1	1
Cellular Development, Connective Tissue Development and Function, Tissue Development	differentiation of white adipocytes	3,77E-02	CTBP1	1
Antigen Presentation, Cell-To-Cell Signaling and Interaction, Cell-mediated Immune Response, Cellular Development, Cellular Function and Maintenance, Hematological System Development and Function, Hematopoiesis, Lymphoid Tissue Structure and Development	negative selection of thymocytes	3,77E-02	LCK	1
Cell Cycle, Cellular Development, Connective Tissue Development and Function	premature senescence of fibroblasts	3,77E-02	NPM1	1
Dermatological Diseases and Conditions, Immunological Disease	vitiligo vulgaris	3,77E-02	HLA-A	1
Humoral Immune Response, Protein Synthesis	quantity of IgG2a	3,77E-02	BTLA,LCK	2
Infectious Disease, Respiratory Disease	severe acute respiratory syndrome	3,91E-02	LCK,RPS4Y1	2
Cancer, Hematological Disease, Immunological Disease, Organismal Injury and Abnormalities	BCR-ABL E255K positive Philadelphia-positive chronic myeloid leukemia	4,05E-02	LCK	1
Cancer, Hematological Disease, Immunological Disease, Organismal Injury and Abnormalities	BCR-ABL E255V positive Philadelphia-positive chronic myeloid leukemia	4,05E-02	LCK	1
Cancer, Hematological Disease, Immunological Disease, Organismal Injury and Abnormalities	BCR-ABL F359C positive Philadelphia-positive chronic myeloid leukemia	4,05E-02	LCK	1
Cancer, Hematological Disease, Immunological Disease, Organismal Injury and Abnormalities	BCR-ABL F359I positive Philadelphia-positive chronic myeloid leukemia	4,05E-02	LCK	1
Cancer, Hematological Disease, Immunological Disease, Organismal Injury and Abnormalities	BCR-ABL F359V positive Philadelphia-positive chronic myeloid leukemia	4,05E-02	LCK	1
Cancer, Hematological Disease, Immunological Disease, Organismal Injury and Abnormalities	BCR-ABL Y253H positive Philadelphia-positive chronic myeloid leukemia	4,05E-02	LCK	1
Cell Morphology, Hematological System Development and Function	abnormal morphology of alpha-beta intraepithelial T cell	4,05E-02	LCK	1
Organ Morphology, Organismal Development, Reproductive System Development and Function	abnormal morphology of endometrium	4,05E-02	LCK	1
Hematological Disease	macrocytic anemia	4,05E-02	RPS6	1
Hematological System Development and Function, Tissue Morphology	quantity of intraepithelial T lymphocytes	4,05E-02	LCK	1
Cancer, Hematological Disease, Immunological Disease, Organismal Injury and Abnormalities	Ph positive chronic myeloid leukemia in accelerated phase	4,34E-02	LCK	1
Organ Morphology, Organismal Development, Reproductive System Development and Function	abnormal morphology of decidua basalis	4,34E-02	LCK	1
Cell Death and Survival	apoptosis of thymoma cell lines	4,34E-02	FAU	1
Cellular Development, Cellular Growth and Proliferation	arrest in growth of breast cancer cell lines	4,34E-02	YWHAQ	1
Cell Death and Survival	cell death of naive T lymphocytes	4,34E-02	LCK	1
Infectious Disease	infection of leukemia cell lines	4,34E-02	CTBP1	1
Cancer, Endocrine System Disorders	metastatic thyroid oncocytic carcinoma	4,34E-02	LCK	1
Cell Cycle	G1/S phase transition of bone cancer cell lines	4,62E-02	YWHAQ	1
Cancer, Respiratory Disease	lung tumor	4,84E-02	CERS5,DDX17,EEF1A1,HLA-A,LCK,RPL9,RPS6	7
Cancer, Hematological Disease, Immunological Disease, Organismal Injury and Abnormalities	Ph positive chronic myeloid leukemia in chronic phase	4,90E-02	LCK	1
Dermatological Diseases and Conditions, Gastrointestinal Disease, Immunological Disease	Stevens-Johnson syndrome	4,90E-02	HLA-A	1
Cell-To-Cell Signaling and Interaction, Hematological System Development and Function, Immune Cell Trafficking, Inflammatory Response	activation of CD4+ T-lymphocytes	4,90E-02	HLA-A	1
Cell-To-Cell Signaling and Interaction, Hematological System Development and Function, Hematopoiesis, Immune Cell Trafficking, Inflammatory Response	activation of thymocytes	4,90E-02	LCK	1
Cell Cycle	arrest in G1 phase of carcinoma cell lines	4,90E-02	RPS6	1
Nervous System Development and Function	development of optic nerve	4,90E-02	RPL24	1
Organismal Injury and Abnormalities, Renal and Urological Disease	hematuria	4,90E-02	PSMB5	1
Infectious Disease	infection of carcinoma cell lines	4,90E-02	CTBP1	1
Infectious Disease, Respiratory Disease	infection of lung cancer cell lines	4,90E-02	CTBP1	1
Cellular Development, Hematological System Development and Function, Hematopoiesis, Tissue Development	myelopoiesis of bone marrow	4,90E-02	NPM1	1
Cellular Development, Cellular Growth and Proliferation, Hematological System Development and Function	proliferation of alpha-beta T lymphocytes	4,90E-02	BTLA	1

## Sheet: IC31_Brown
2000-2015 QIAGEN.
Categories	Diseases or Functions Annotation	p-Value	Molecules	# Molecules
Endocrine System Disorders, Gastrointestinal Disease, Immunological Disease, Metabolic Disease	insulin-dependent diabetes mellitus	3,04E-09	Acp5,BANK1,CCR6,CD19,CD79B,CTSS,DDX39B,EHMT2,GPANK1,HLA-A,HLA-DMB,HLA-DOA,HLA-DOB,ITPR3,LCK,MS4A1,POLR2M,PRKCB,PSMB8,PSMB9,RXRB,SPIB,TUBB	23
Humoral Immune Response, Protein Synthesis	quantity of IgM	3,26E-08	BANK1,BLNK,CCR6,CD19,CD72,CD83,CTSS,ICOSLG/LOC102723996,LCK,LTB,POU2AF1,SPIB	12
Humoral Immune Response, Protein Synthesis	quantity of IgG	6,94E-08	BANK1,BLNK,BTLA,CCR6,CD19,CD83,CTSS,HLA-DOA,ICOSLG/LOC102723996,LCK,LTB,POU2AF1,RELA,SPIB,TBC1D10C	15
Humoral Immune Response, Protein Synthesis	quantity of immunoglobulin	1,22E-07	BANK1,BLNK,BTLA,CCR6,CD19,CD72,CD83,CTSS,HEXB,HLA-DOA,ICOSLG/LOC102723996,LCK,LTB,POU2AF1,RELA,SPIB,TBC1D10C	17
Inflammatory Response	antibody response	2,05E-07	BLNK,BTLA,CCR6,CD19,CD83,CTSS,ICOSLG/LOC102723996,LTB,MAP4K1,POU2AF1,PSMB10,SPIB	12
Immunological Disease	systemic autoimmune syndrome	2,40E-07	Acp5,BANK1,BLNK,CCR6,CD19,CD79B,CD83,CTSA,CTSS,DDX39B,EHMT2,GIMAP1,GNB2,GPANK1,HDAC1,HLA-A,HLA-DMB,HLA-DOA,HLA-DOB,HSD17B8,ICOSLG/LOC102723996,ITPR3,LCK,LTB,MS4A1,POLR2M,PRKCB,PSMB8,PSMB9,RPS16,RXRB,SPIB,TBC1D10C,TUBB	34
Humoral Immune Response, Protein Synthesis	quantity of IgG1	2,80E-07	BLNK,BTLA,CD19,CD83,HLA-DOA,ICOSLG/LOC102723996,LCK,LTB,POU2AF1,RELA,SPIB	11
Embryonic Development, Humoral Immune Response, Lymphoid Tissue Structure and Development, Organ Development, Organismal Development, Tissue Development	abnormal morphology of germinal center	5,71E-07	BANK1,CCR6,ICOSLG/LOC102723996,LTB,POU2AF1,RELA,SPIB	7
Cell-To-Cell Signaling and Interaction, Hematological System Development and Function, Immune Cell Trafficking, Inflammatory Response	activation of leukocytes	5,91E-07	BANK1,BLNK,BTLA,CD19,CD2,CD72,CD79B,CTSS,GIMAP1-GIMAP5,HLA-A,HLA-DMB,HLA-DOA,ICOSLG/LOC102723996,KLF2,LCK,LTB,PRKCB,PSMB8,PSMB9,RELA,TBC1D10C,TSPAN32	22
Cell-To-Cell Signaling and Interaction, Hematological System Development and Function	activation of blood cells	7,33E-07	BANK1,BLNK,BTLA,CD19,CD2,CD72,CD79B,CLIC1,CTSS,GIMAP1-GIMAP5,HLA-A,HLA-DMB,HLA-DOA,ICOSLG/LOC102723996,KLF2,LCK,LTB,PRKCB,PSMB8,PSMB9,RELA,TBC1D10C,TSPAN32	23
Humoral Immune Response, Protein Synthesis	quantity of IgA	1,05E-06	BLNK,CCR6,CD19,CD83,ICOSLG/LOC102723996,LTB,POU2AF1,RELA	8
Cancer, Hematological Disease, Immunological Disease	acute leukemia	1,13E-06	BLNK,CD19,CD2,EEF1A1,EHMT2,LCK,MS4A1,PRPF8,PSMB10,PSMB8,PSMB9,RBBP4,RPL3,RPL6,RXRB,TUBB	16
Cellular Development, Cellular Growth and Proliferation, Hematological System Development and Function	proliferation of lymphocytes	1,18E-06	BANK1,BLNK,BTLA,CCR6,CD19,CD2,CD72,CD79B,CD83,Esrra,HLA-DMB,ICOSLG/LOC102723996,IL4I1,KLF2,LCK,MAP3K1,MAP4K1,MS4A1,POU2AF1,PRKCB,PSMB10,RELA,SPIB,TBC1D10C,TSPAN32	25
Cellular Growth and Proliferation	proliferation of cells	1,76E-06	AK2,ARAF,ARHGEF2,ATP5G1,ATP5G2,BANK1,BLNK,BTLA,C6orf89,CCR6,CCT2,CD19,CD2,CD72,CD79B,CD83,CDK2AP1,CDK9,CIB1,CIRBP,COPS6,CRIP1,CTSS,DAP3,DDX17,EBNA1BP2,EEF1A1,EHMT2,Esrra,HDAC1,HEXB,HLA-DMB,ICOSLG/LOC102723996,IL4I1,IRF3,KLF2,LCK,LTB,LYL1,MAP3K1,MAP4K1,MGAT1,MS4A1,MTCH1,NDUFS3,NDUFV1,NUBP1,PDAP1,POU2AF1,PRKCB,PRPF8,PSMB10,PSMC1,PSMC3,RBBP4,RBCK1,RBM3,RBM5,RELA,Rpl29 (includes others),RPS6,RPS6KA1,…	75
Humoral Immune Response, Protein Synthesis	quantity of IgG2a	1,86E-06	BANK1,BTLA,CD19,CD83,ICOSLG/LOC102723996,LCK,LTB,POU2AF1,SPIB	9
Connective Tissue Disorders, Inflammatory Disease, Skeletal and Muscular Disorders	Rheumatic Disease	2,30E-06	BANK1,BLNK,CCR6,CD19,CD72,CD79B,CD83,CDK9,CTSA,CTSS,DDX39B,EHMT2,GNB2,GPANK1,HDAC1,HLA-A,HLA-DMB,HLA-DOA,HLA-DOB,HSD17B8,ICOSLG/LOC102723996,ITPR3,LTB,MAP4K1,MS4A1,PRKCB,PSMB8,PSMB9,RPS16,SYVN1,TBC1D10C,TUBB	32
Hematological System Development and Function, Tissue Morphology	quantity of lymphocytes	5,87E-06	BANK1,BLNK,BTLA,CCR6,CD19,CD72,CD79B,CD83,CTSS,Esrra,GIMAP1-GIMAP5,HEXB,HLA-A,ICOSLG/LOC102723996,LCK,LTB,LYL1,MS4A1,POU2AF1,PRKCB,PSMB10,PSMB8,PSMB9,RELA,SPIB	25
Cell Death and Survival	cell death of B lymphocytes	9,10E-06	BLNK,CD79B,ITPR3,MAP4K1,MS4A1,POU2AF1,PRKCB,RELA,SPIB	9
Cell Death and Survival	cell death of lymphocytes	9,90E-06	BLNK,CD2,CD79B,GIMAP1-GIMAP5,ICOSLG/LOC102723996,ITPR3,KLF2,LCK,MAP4K1,MS4A1,POU2AF1,PRKCB,RELA,RPS6,SPIB,TMEM109	16
Humoral Immune Response, Protein Synthesis	quantity of IgG2b	1,03E-05	BLNK,BTLA,CD19,CD83,ICOSLG/LOC102723996,POU2AF1,SPIB	7
Hematological System Development and Function, Humoral Immune Response, Tissue Morphology	quantity of B-1 lymphocytes	1,13E-05	BANK1,BLNK,CCR6,CD19,CD72,MS4A1,PRKCB	7
Cell Death and Survival	apoptosis of lymphocytes	1,21E-05	BLNK,CD2,CD79B,GIMAP1-GIMAP5,ICOSLG/LOC102723996,ITPR3,KLF2,LCK,MAP4K1,POU2AF1,PRKCB,RELA,RPS6,SPIB,TMEM109	15
Cell-To-Cell Signaling and Interaction, Hematological System Development and Function, Immune Cell Trafficking, Inflammatory Response	activation of lymphocytes	1,87E-05	BANK1,BLNK,BTLA,CD19,CD2,CD72,CD79B,GIMAP1-GIMAP5,HLA-A,ICOSLG/LOC102723996,KLF2,LCK,PRKCB,RELA,TBC1D10C	15
Cellular Development, Cellular Growth and Proliferation, Hematological System Development and Function, Humoral Immune Response	proliferation of B lymphocytes	1,90E-05	BANK1,BLNK,BTLA,CD19,CD72,CD79B,KLF2,MAP3K1,MS4A1,POU2AF1,PRKCB,RELA,SPIB	13
Cell-To-Cell Signaling and Interaction	activation of cells	2,04E-05	BANK1,BLNK,BTLA,CCR6,CD19,CD2,CD72,CD79B,CLIC1,CTSS,GIMAP1-GIMAP5,HLA-A,HLA-DMB,HLA-DOA,ICAM2,ICOSLG/LOC102723996,KLF2,LCK,LTB,PRKCB,PSMB8,PSMB9,RELA,TBC1D10C,TSPAN32	25
Connective Tissue Disorders, Inflammatory Disease, Skeletal and Muscular Disorders	arthritis	3,23E-05	BLNK,CCR6,CD72,CD79B,CD83,CDK9,CTSS,DDX39B,EHMT2,GNB2,GPANK1,HDAC1,HLA-A,HLA-DMB,HLA-DOA,HLA-DOB,HSD17B8,ICOSLG/LOC102723996,ITPR3,LTB,MAP4K1,MS4A1,PRKCB,PSMB8,PSMB9,RPS16,SYVN1,TUBB	28
Cell-To-Cell Signaling and Interaction, Hematological System Development and Function, Humoral Immune Response, Immune Cell Trafficking, Inflammatory Response	activation of B lymphocytes	3,42E-05	BANK1,BLNK,CD19,CD72,CD79B,PRKCB,TBC1D10C	7
Cell Death and Survival	apoptosis of B lymphocytes	3,50E-05	BLNK,CD79B,ITPR3,MAP4K1,POU2AF1,PRKCB,RELA,SPIB	8
RNA Post-Transcriptional Modification	processing of RNA	4,03E-05	CMTR1,DDX17,DDX39B,EBNA1BP2,PCBP1,PRPF8,RBM3,RBM5,RP9,RPL14,RPS16,RPS6,SF3B3	13
Cell Death and Survival	cell death of blood cells	4,71E-05	BLNK,BTLA,CD19,CD2,CD79B,GIMAP1-GIMAP5,ICOSLG/LOC102723996,IRF3,ITPR3,KLF2,LCK,LYL1,MAP4K1,MS4A1,POU2AF1,PRKCB,RELA,RPS6,SPIB,TMEM109,TUBB	21
Cell Death and Survival	apoptosis of blood cells	4,77E-05	BLNK,CD2,CD79B,GIMAP1-GIMAP5,ICOSLG/LOC102723996,IRF3,ITPR3,KLF2,LCK,LYL1,MAP4K1,POU2AF1,PRKCB,RELA,RPS6,SPIB,TMEM109	17
Hematological System Development and Function, Tissue Morphology	quantity of blood cells	5,38E-05	ADD1,BANK1,BLNK,BTLA,CCR6,CD19,CD72,CD79B,CD83,CIB1,CLIC1,CTSS,Esrra,GIMAP1-GIMAP5,HEXB,HLA-A,ICOSLG/LOC102723996,KLF2,LCK,LTB,LYL1,MS4A1,POU2AF1,PRKCB,PSMB10,PSMB8,PSMB9,RELA,RPS6,SPIB	30
Cancer, Hematological Disease, Immunological Disease, Organismal Injury and Abnormalities	type M3 acute myeloid leukemia	5,56E-05	PSMB10,PSMB8,PSMB9,RXRB	4
Cancer, Hematological Disease, Organismal Injury and Abnormalities	bone marrow cancer	5,72E-05	BLNK,CD19,CD2,CD79B,EEF1A1,EHMT2,LCK,MS4A1,PPTC7,PRKCB,PRPF8,PSMB10,PSMB8,PSMB9,RBBP4,RELA,RPL3,RPL6,RXRB,TUBB,UBE2J2	21
Antigen Presentation, Inflammatory Response	antigen presentation	6,50E-05	CCR6,CTSS,HLA-DOA,ICOSLG/LOC102723996,MAP4K1,PSMB8	6
Cell Death and Survival	apoptosis of leukocytes	6,52E-05	BLNK,CD2,CD79B,GIMAP1-GIMAP5,ICOSLG/LOC102723996,IRF3,ITPR3,KLF2,LCK,MAP4K1,POU2AF1,PRKCB,RELA,RPS6,SPIB,TMEM109	16
Cell Death and Survival	cell death of immune cells	7,22E-05	BLNK,BTLA,CD19,CD2,CD79B,GIMAP1-GIMAP5,ICOSLG/LOC102723996,IRF3,ITPR3,KLF2,LCK,MAP4K1,MS4A1,POU2AF1,PRKCB,RELA,RPS6,SPIB,TMEM109,TUBB	20
Cancer, Dermatological Diseases and Conditions, Hematological Disease, Immunological Disease, Organismal Injury and Abnormalities	cutaneous lymphoma	7,59E-05	HDAC1,MS4A1,PRKCB,RXRB,TUBB	5
Cellular Development, Hematological System Development and Function, Hematopoiesis, Lymphoid Tissue Structure and Development	development of lymphocytes	8,82E-05	BLNK,CD19,CD2,CD79B,CD83,GIMAP1,GIMAP1-GIMAP5,HDAC1,HLA-DOA,ICOSLG/LOC102723996,KLF2,LCK,LTB,LYL1,POU2AF1,RELA,RPS6,SPIB	18
Cellular Development, Hematological System Development and Function, Hematopoiesis	arrest in differentiation of lymphocytes	9,16E-05	BLNK,CD79B,CD83,LCK,LYL1,POU2AF1	6
Cell Morphology	morphology of lymphocytes	9,67E-05	BLNK,CCR6,CD79B,HLA-A,LCK,LTB,POU2AF1,PSMB10,PSMB9,SPIB	10
Infectious Disease, Organismal Injury and Abnormalities	infection of embryonic cell lines	9,82E-05	CLTA,HDAC1,IRF3,NXF1,PRKCB,PRPF8,PSMB6,PSMC3,RBM5,RELA,RPL3,RPS6	12
Infectious Disease	infection of epithelial cell lines	9,82E-05	CLTA,HDAC1,IRF3,NXF1,PRKCB,PRPF8,PSMB6,PSMC3,RBM5,RELA,RPL3,RPS6	12
Infectious Disease	infection by RNA virus	1,07E-04	CCT2,CD19,CLTA,EIF3G,EXOSC5,HDAC1,HLA-DOA,IRF3,KLF2,LOC102724828/MRPL23,MGAT1,NDUFS7,NXF1,PRKCB,PRPF8,PSMB6,PSMC3,RBM5,RELA,RPL3,RPS6,RXRB,SLC15A4,SP110,SYVN1	25
Cancer, Hematological Disease, Immunological Disease	leukemia	1,07E-04	BLNK,CD19,CD2,CD79B,EEF1A1,EHMT2,LCK,MS4A1,PPTC7,PRKCB,PRPF8,PSMB10,PSMB8,PSMB9,RBBP4,RELA,RPL3,RPL6,RXRB,TUBB,UBE2J2	21
Infectious Disease, Renal and Urological Disease	infection of kidney cell lines	1,11E-04	CLTA,HDAC1,IRF3,NXF1,PRKCB,PRPF8,PSMB6,PSMC3,RBM5,RELA,RPL3,RPS6	12
Cell Death and Survival	apoptosis of corneal endothelial cells	1,16E-04	PSMB10,PSMB8	2
Cell Death and Survival	apoptosis of corneal epithelial cells	1,16E-04	PSMB10,PSMB8	2
Cell Death and Survival	apoptosis of corneal stroma cells	1,16E-04	PSMB10,PSMB8	2
Embryonic Development, Hair and Skin Development and Function, Organ Development, Organismal Development, Tissue Development, Visual System Development and Function	delay in initiation of re-epithelialization of corneal epithelial tissue	1,16E-04	PSMB10,PSMB8	2
Infectious Disease	Viral Infection	1,46E-04	ARAF,CCR6,CCT2,CD19,CLTA,EEF1A1,EIF3G,EXOSC5,HDAC1,HLA-A,HLA-DOA,IRF3,KLF2,LCK,LOC102724828/MRPL23,MGAT1,NDUFS7,NXF1,PRKCB,PRPF8,PSMB6,PSMB9,PSMC3,RBM5,RELA,RPL3,RPS10,RPS16,RPS4Y1,RPS6,RXRB,SLC15A4,SP110,SSRP1,SYVN1,TUBB,VPS28	37
Protein Synthesis	translation	1,47E-04	BANK1,CIRBP,EEF1A1,EIF3D,EIF3G,EIF4H,RBM3,Rpl29 (includes others),RPS4Y1,RPS6	10
Cancer, Hematological Disease, Immunological Disease, Organismal Injury and Abnormalities	acute myeloid leukemia	1,64E-04	EEF1A1,EHMT2,PRPF8,PSMB10,PSMB8,PSMB9,RBBP4,RPL3,RPL6,RXRB	10
Gene Expression	expression of mRNA	1,77E-04	BANK1,CIRBP,EIF3D,EIF3G,EIF4H,MAP3K1,RBM3,Rpl29 (includes others),RPS4Y1	9
Cancer, Hematological Disease, Immunological Disease, Organismal Injury and Abnormalities	myeloid leukemia	1,91E-04	EEF1A1,EHMT2,LCK,PRPF8,PSMB10,PSMB8,PSMB9,RBBP4,RPL3,RPL6,RXRB	11
Cell Signaling, Molecular Transport, Vitamin and Mineral Metabolism	mobilization of Ca2+	2,14E-04	BANK1,BLNK,CCR6,CD19,CD2,CD72,CD79B,GNB2,HLA-A,ITPR3,LCK,MS4A1	12
Hematological System Development and Function, Tissue Morphology	quantity of CD8+ T lymphocyte	2,16E-04	CCR6,CD19,GIMAP1-GIMAP5,HLA-A,LCK,PSMB10,PSMB8,PSMB9	8
Humoral Immune Response, Protein Synthesis	quantity of IgG3	2,42E-04	BLNK,CCR6,CD19,CD83,LCK,POU2AF1	6
Hematological System Development and Function, Humoral Immune Response, Tissue Morphology	quantity of B lymphocytes	2,74E-04	BANK1,BLNK,CCR6,CD19,CD72,CD79B,GIMAP1-GIMAP5,LYL1,MS4A1,POU2AF1,PRKCB,RELA,SPIB	13
Endocrine System Disorders, Gastrointestinal Disease, Metabolic Disease	diabetes mellitus	2,80E-04	ACAA2,Acp5,BANK1,CCR6,CD19,CD79B,CRIP1,CTSS,DDX39B,EHMT2,GPANK1,HLA-A,HLA-DMB,HLA-DOA,HLA-DOB,ITPR3,LCK,MS4A1,POLR2M,PRKCB,PSMB8,PSMB9,PSMC3,RXRB,SPIB,TUBB	26
Hematological System Development and Function, Humoral Immune Response, Tissue Morphology	quantity of B-1a lymphocytes	2,89E-04	BANK1,BLNK,CD19,CD72	4
Gene Expression, Protein Synthesis	translation of mRNA	2,95E-04	BANK1,CIRBP,EIF3D,EIF3G,EIF4H,RBM3,Rpl29 (includes others),RPS4Y1	8
Hematological Disease, Immunological Disease	lymphopenia	2,95E-04	BLNK,CD79B,HLA-A,KLF2,LCK,LTB	6
Cell Death and Survival	necrosis	3,06E-04	ATP13A2,BLNK,BTLA,CCT2,CD19,CD2,CD79B,CDC34,CDK2AP1,CDK9,CIB1,CTSS,CYFIP2,DAP3,DDX17,EEF1A1,EHMT2,EIF3G,GBA2,GIMAP1-GIMAP5,HDAC1,ICOSLG/LOC102723996,IRF3,ITPR3,KLF2,LCK,LYL1,MAP3K1,MAP4K1,MS4A1,Neat1,NSMCE4A,POU2AF1,PRKCB,PSMB10,PSMB8,RBBP4,RBCK1,RBM5,RELA,RPS6,RPS6KA1,SHARPIN,SPIB,SSRP1,SYNGR2,SYVN1,TMEM109,TUBB,VAPA,VPS28,YWHAQ	52
Cellular Movement, Hematological System Development and Function, Immune Cell Trafficking, Inflammatory Response	chemotaxis of peripheral blood neutrophils	3,45E-04	CCR6,PRKCB	2
Lipid Metabolism, Small Molecule Biochemistry	hydrolysis of glycosylceramide	3,45E-04	GBA2,HEXB	2
Cell-To-Cell Signaling and Interaction	response of leukemia cell lines	3,73E-04	KLF2,LCK,PRKCB,RELA	4
Cell Morphology	morphology of blood cells	3,84E-04	ADD1,BLNK,CCR6,CD79B,GIMAP1-GIMAP5,HEXB,HLA-A,ICAM2,KLF2,LCK,LTB,POU2AF1,PSMB10,PSMB9,SPIB	15
Infectious Disease	replication of virus	4,01E-04	ARAF,EEF1A1,EIF3G,EXOSC5,IRF3,LCK,MGAT1,NXF1,PRPF8,RELA,RPS10,RPS16,RPS6,SP110,SSRP1,TUBB	16
Cell Morphology, Hematopoiesis, Humoral Immune Response	abnormal morphology of pre-B lymphocytes	4,13E-04	BLNK,CD79B,POU2AF1	3
Protein Synthesis	synthesis of protein	4,36E-04	BANK1,CIRBP,EEF1A1,EIF3D,EIF3G,EIF4H,GIMAP1-GIMAP5,KLF2,PCBP1,RBM3,Rpl29 (includes others),RPS4Y1,RPS6	13
Connective Tissue Disorders, Immunological Disease, Inflammatory Disease, Skeletal and Muscular Disorders	rheumatoid arthritis	4,49E-04	BLNK,CCR6,CD83,DDX39B,EHMT2,GNB2,GPANK1,HDAC1,HLA-A,HLA-DMB,HLA-DOA,HLA-DOB,HSD17B8,ICOSLG/LOC102723996,ITPR3,LTB,MS4A1,PSMB8,PSMB9,RPS16	20
Infectious Disease	replication of RNA virus	5,11E-04	ARAF,EEF1A1,EIF3G,EXOSC5,IRF3,LCK,MGAT1,NXF1,PRPF8,RELA,RPS10,RPS16,RPS6,SP110,TUBB	15
Cellular Function and Maintenance, Hematological System Development and Function	function of lymphocytes	5,67E-04	BANK1,CCR6,CD19,CD72,CTSS,HLA-A,ICOSLG/LOC102723996,MS4A1,POU2AF1,PSMB10,RELA,TBC1D10C	12
Cellular Function and Maintenance, Hematological System Development and Function, Humoral Immune Response	function of B lymphocytes	5,72E-04	BANK1,CD19,CD72,CTSS,MS4A1,TBC1D10C	6
Infectious Disease	infection of cells	5,75E-04	CCT2,CLTA,EIF3G,EXOSC5,HDAC1,HLA-DOA,IRF3,KLF2,LOC102724828/MRPL23,MGAT1,NDUFS7,NXF1,PRKCB,PRPF8,PSMB6,PSMC3,RBM5,RELA,RPL3,RPS6,SP110,SYVN1	22
Hematological System Development and Function, Tissue Morphology	quantity of T lymphocytes	5,82E-04	BTLA,CCR6,CD19,CD83,CTSS,Esrra,GIMAP1-GIMAP5,HEXB,HLA-A,ICOSLG/LOC102723996,LCK,LTB,POU2AF1,PSMB10,PSMB8,PSMB9,RELA	17
Cancer, Dermatological Diseases and Conditions, Hematological Disease, Immunological Disease, Organismal Injury and Abnormalities	cutaneous T-cell lymphoma	5,91E-04	HDAC1,PRKCB,RXRB,TUBB	4
Cell-To-Cell Signaling and Interaction, Inflammatory Response	immune response of dendritic cells	5,91E-04	CCR6,ICOSLG/LOC102723996,MAP4K1,PSMB8	4
Hematological Disease, Immunological Disease	lack of lymphocytes	6,32E-04	BLNK,CD79B,HLA-A,LCK,LTB	5
Cell-To-Cell Signaling and Interaction	conjugation of leukemia cell lines	6,86E-04	LCK,TBC1D10C	2
Humoral Immune Response, Inflammatory Disease, Inflammatory Response, Respiratory Disease	experimentally induced inflammation of airway	6,86E-04	BTLA,CD2	2
Cell Death and Survival	cell death	7,07E-04	ADD1,ARAF,ARHGEF2,ATP13A2,BLNK,BTLA,CCT2,CD19,CD2,CD79B,CDC34,CDK2AP1,CDK9,CIB1,CRIP1,CTSS,CYFIP2,DAP3,DDX17,EEF1A1,EHMT2,EIF3G,GBA2,GIMAP1-GIMAP5,HDAC1,HEXB,HLA-A,ICAM2,ICOSLG/LOC102723996,IRF3,ITPR3,KLF2,LCK,LYL1,MAP3K1,MAP4K1,MS4A1,Neat1,NSMCE4A,POU2AF1,PRKCB,PSMB10,PSMB8,PSMC1,RBBP4,RBCK1,RBM5,RELA,RPS6,RPS6KA1,SHARPIN,SHISA5,SP110,SPIB,SSRP1,SYNGR2,SYVN1,TMEM109,TUBB,VAPA,VPS28,YWHAQ	62
Cell Signaling	I-kappaB kinase/NF-kappaB cascade	7,10E-04	HDAC1,IRF3,PRKCB,RBCK1,RELA,SHARPIN,SHISA5,VAPA	8
Cell-mediated Immune Response, Cellular Development, Cellular Function and Maintenance, Hematological System Development and Function, Hematopoiesis, Lymphoid Tissue Structure and Development	T cell development	7,68E-04	CD2,CD79B,CD83,GIMAP1,GIMAP1-GIMAP5,HDAC1,HLA-DOA,ICOSLG/LOC102723996,KLF2,LCK,LTB,LYL1,RELA,RPS6,SPIB	15
Cellular Development, Hematological System Development and Function, Hematopoiesis	differentiation of lymphocytes	7,83E-04	BLNK,CD2,CD72,CD79B,CD83,GIMAP1,GIMAP1-GIMAP5,HLA-DOA,ICOSLG/LOC102723996,LCK,LYL1,POU2AF1,RELA,RPS6,SPIB	15
Cell Morphology	abnormal morphology of lymphocytes	8,50E-04	BLNK,CCR6,CD79B,LCK,POU2AF1,PSMB10,PSMB9,SPIB	8
Cell Cycle	abnormal cell cycle	9,53E-04	CIRBP,HDAC1,RBM3,RELA,Rpl29 (includes others)	5
Connective Tissue Disorders, Dermatological Diseases and Conditions, Inflammatory Disease, Skeletal and Muscular Disorders	psoriatic arthritis	1,08E-03	CD72,CD79B,CDK9,MAP4K1,PRKCB	5
Cancer, Dermatological Diseases and Conditions, Hematological Disease, Immunological Disease, Organismal Injury and Abnormalities	generalized primary cutaneous follicle center lymphoma	1,13E-03	MS4A1,RXRB	2
Cancer, Hematological Disease, Immunological Disease, Organismal Injury and Abnormalities	generalized primary cutaneous marginal zone B-cell lymphoma	1,13E-03	MS4A1,RXRB	2
Cellular Assembly and Organization	quantity of membrane ruffles	1,13E-03	ADD1,ARHGEF2	2
Infectious Disease	replication of Newcastle disease virus	1,13E-03	IRF3,RELA	2
Cellular Development, Hematological System Development and Function, Hematopoiesis, Humoral Immune Response	arrest in differentiation of B lymphocytes	1,17E-03	BLNK,CD79B,LYL1,POU2AF1	4
Dermatological Diseases and Conditions, Infectious Disease	leprosy	1,22E-03	BLNK,CCR6,CD19,CD83,PSMB4	5
Lymphoid Tissue Structure and Development	morphology of lymphatic system component	1,36E-03	ARAF,BANK1,BLNK,CCR6,CD19,CTSA,Esrra,GIMAP1-GIMAP5,ICOSLG/LOC102723996,LCK,LTB,POU2AF1,RELA,SPIB	14
Cell Morphology, Humoral Immune Response	morphology of B lymphocytes	1,38E-03	BLNK,CD79B,LTB,POU2AF1,SPIB	5
Cellular Development, Cellular Growth and Proliferation, Hematological System Development and Function	proliferation of T lymphocytes	1,51E-03	BTLA,CCR6,CD19,CD2,CD83,Esrra,HLA-DMB,ICOSLG/LOC102723996,IL4I1,KLF2,LCK,MAP4K1,PSMB10,RELA,TBC1D10C,TSPAN32	16
Cell Morphology	morphology of leukocytes	1,56E-03	BLNK,CCR6,CD79B,GIMAP1-GIMAP5,HEXB,HLA-A,LCK,LTB,POU2AF1,PSMB10,PSMB9,SPIB	12
Dermatological Diseases and Conditions, Immunological Disease, Inflammatory Disease	lichen planus	1,64E-03	ATP5G1,EEF1A1,HLA-A,LTB,SYNGR2	5
Cancer, Gastrointestinal Disease	development of digestive organ tumor	1,91E-03	CTSS,Esrra,LTB,PRKCB	4
RNA Post-Transcriptional Modification	processing of rRNA	1,91E-03	EBNA1BP2,RPL14,RPS16,RPS6	4
Metabolic Disease	glucose metabolism disorder	1,96E-03	ACAA2,Acp5,ACSS1,BANK1,CCR6,CD19,CD79B,CRIP1,CTSS,DDX39B,EHMT2,GLUD1,GPANK1,HLA-A,HLA-DMB,HLA-DOA,HLA-DOB,ITPR3,LCK,MS4A1,POLR2M,PRKCB,PSMB8,PSMB9,PSMC3,RXRB,SPIB,TUBB	28
Cell Morphology	abnormal morphology of leukocytes	1,99E-03	BLNK,CCR6,CD79B,GIMAP1-GIMAP5,LCK,POU2AF1,PSMB10,PSMB9,SPIB	9
Cell Morphology, Humoral Immune Response	abnormal morphology of B lymphocytes	2,05E-03	BLNK,CD79B,POU2AF1,SPIB	4
Gene Expression, Protein Synthesis	initiation of translation of mRNA	2,05E-03	BANK1,EIF3D,EIF3G,EIF4H	4
Lymphoid Tissue Structure and Development, Organ Morphology	morphology of lymphoid organ	2,10E-03	ARAF,BANK1,BLNK,CCR6,CD19,CTSA,Esrra,GIMAP1-GIMAP5,ICOSLG/LOC102723996,LCK,LTB,RELA,SPIB	13
Infectious Disease	replication of vesicular stomatitis virus	2,21E-03	IRF3,MGAT1,RELA,SP110	4
Protein Synthesis	translation of protein	2,23E-03	BANK1,CIRBP,EIF3D,EIF3G,EIF4H,RBM3,Rpl29 (includes others),RPS4Y1	8
Protein Synthesis	metabolism of protein	2,30E-03	ATP13A2,BANK1,CIRBP,CTSS,CYFIP2,EEF1A1,EIF3D,EIF3G,EIF4H,GIMAP1-GIMAP5,HEXB,KLF2,PCBP1,PSMB3,RBM3,RELA,Rpl29 (includes others),RPS4Y1,RPS6,SNX1,SYVN1,TBRG1	22
Tissue Development	aggregation of leukemia cell lines	2,35E-03	ICAM2,NXF1	2
Cell-To-Cell Signaling and Interaction, Hematological System Development and Function	response of cytotoxic T cells	2,35E-03	LTB,PSMB10	2
Dermatological Diseases and Conditions	skin manifestation	2,35E-03	HDAC1,RXRB	2
Protein Synthesis	initiation of translation of protein	2,55E-03	BANK1,EIF3D,EIF3G,EIF4H	4
Cell Death and Survival	apoptosis	2,56E-03	ARAF,BLNK,CCT2,CD19,CD2,CD79B,CDC34,CDK2AP1,CDK9,CIB1,CRIP1,CTSS,CYFIP2,DAP3,DDX17,EEF1A1,EHMT2,GBA2,GIMAP1-GIMAP5,HDAC1,HEXB,ICAM2,ICOSLG/LOC102723996,IRF3,ITPR3,KLF2,LCK,LYL1,MAP3K1,MAP4K1,MS4A1,POU2AF1,PRKCB,PSMB10,PSMB8,RBBP4,RBCK1,RBM5,RELA,RPS6,RPS6KA1,SHISA5,SP110,SPIB,SSRP1,SYVN1,TMEM109,VPS28,YWHAQ	49
Cell Death and Survival	apoptosis of lymphoma cell lines	2,59E-03	BLNK,CD79B,ITPR3,MAP4K1,MS4A1,PRKCB,RELA	7
Embryonic Development, Humoral Immune Response, Lymphoid Tissue Structure and Development, Organ Development, Organismal Development, Tissue Development	lack of germinal center	2,68E-03	LTB,POU2AF1,SPIB	3
Cancer, Organismal Injury and Abnormalities	lymphoid cancer	2,71E-03	BLNK,CD19,CD2,CD79B,EEF1A1,EHMT2,HDAC1,KIF21B,LCK,MAP4K1,MS4A1,PPTC7,PRKCB,PRPF8,PSMB10,PSMB8,PSMB9,RBBP4,RELA,RPL3,RPL6,RXRB,TUBB,UBE2J2	24
Cancer, Endocrine System Disorders	metastatic endocrine gland tumor	2,73E-03	LCK,LIMD2,LTB,TUBB	4
Cell Signaling	protein kinase cascade	2,79E-03	ARAF,BANK1,GPS1,HDAC1,IRF3,MAP3K1,MAPK8IP3,PRKCB,RBCK1,RELA,SHARPIN,SHISA5,VAPA	13
Lymphoid Tissue Structure and Development, Organ Morphology, Organismal Development	morphology of spleen	2,98E-03	BANK1,BLNK,CD19,CTSA,Esrra,GIMAP1-GIMAP5,ICOSLG/LOC102723996,LTB,RELA,SPIB	10
Hematological System Development and Function, Hematopoiesis, Humoral Immune Response, Tissue Morphology	quantity of transitional B lymphocytes	2,99E-03	BLNK,CD79B,MS4A1	3
Cancer, Hematological Disease, Immunological Disease, Organismal Injury and Abnormalities	refractory lymphoma	2,99E-03	HDAC1,MS4A1,TUBB	3
Cellular Growth and Proliferation, Hematological System Development and Function, Tissue Development	generation of cytotoxic T cells	3,11E-03	PSMB8,PSMB9	2
Cellular Assembly and Organization	quantity of macropinosomes	3,11E-03	SNX1,SNX5	2
Hair and Skin Development and Function	re-epithelialization	3,32E-03	MAP3K1,PSMB10,PSMB8	3
Cancer, Hematological Disease, Immunological Disease, Organismal Injury and Abnormalities	relapsed lymphoma	3,32E-03	HDAC1,MS4A1,TUBB	3
Cellular Growth and Proliferation, Hematological System Development and Function, Tissue Development	generation of T lymphocytes	3,35E-03	Esrra,HLA-A,ICOSLG/LOC102723996,PSMB8,PSMB9	5
Cell-To-Cell Signaling and Interaction, Hematological System Development and Function, Immune Cell Trafficking, Inflammatory Response	activation of antigen presenting cells	3,48E-03	CTSS,HLA-A,HLA-DMB,HLA-DOA,LTB,PSMB8,PSMB9,TSPAN32	8
Embryonic Development, Lymphoid Tissue Structure and Development, Organ Development, Organismal Development, Tissue Development	formation of lymphoid organ	3,69E-03	BANK1,CCR6,CD83,ICOSLG/LOC102723996,LTB,LYL1,POU2AF1,RELA,SPIB	9
Cellular Growth and Proliferation, Tissue Development	generation of leukocytes	3,73E-03	Esrra,HLA-A,ICOSLG/LOC102723996,LTB,PSMB8,PSMB9	6
Cell Morphology, Hematological System Development and Function	abnormal morphology of CD8-positive alpha-beta cytotoxic T cells	3,97E-03	PSMB10,PSMB9	2
Infectious Disease	infection by Marburg virus	3,97E-03	RPL3,RPS6	2
Hematological System Development and Function, Tissue Morphology	quantity of natural killer T lymphocytes	4,00E-03	CTSS,GIMAP1-GIMAP5,HEXB,LCK	4
Cancer, Organismal Injury and Abnormalities	refractory malignant lymphoid neoplasm	4,00E-03	HDAC1,LCK,MS4A1,TUBB	4
Infectious Disease	HIV infection	4,14E-03	CCT2,CD19,CLTA,EXOSC5,HDAC1,HLA-DOA,KLF2,LOC102724828/MRPL23,MGAT1,NDUFS7,NXF1,PRPF8,PSMB6,PSMC3,RBM5,RELA,RXRB,SP110	18
Gene Expression	transactivation	4,21E-03	CCT2,CDK9,DAP3,EDF1,GNB2,HDAC1,IRF3,KLF2,LCK,NXF1,POU2AF1,PSMC3,RELA,RXRB	14
Lymphoid Tissue Structure and Development, Organ Morphology	abnormal morphology of lymphoid organ	4,24E-03	ARAF,BANK1,BLNK,CCR6,CD19,CTSA,GIMAP1-GIMAP5,ICOSLG/LOC102723996,LCK,LTB,RELA,SPIB	12
Infectious Disease, Reproductive System Disease	productive infection of cervical cancer cell lines	4,27E-03	CCT2,HLA-DOA,KLF2,LOC102724828/MRPL23,MGAT1,NDUFS7,RELA,SP110	8
Inflammatory Disease	chronic inflammatory disorder	4,29E-03	BLNK,CCR6,CD83,DDX39B,EHMT2,GNB2,GPANK1,HDAC1,HLA-A,HLA-DMB,HLA-DOA,HLA-DOB,HSD17B8,ICOSLG/LOC102723996,ITPR3,LTB,MS4A1,PSMB8,PSMB9,RELA,RPS16,RXRB	22
Energy Production, Nucleic Acid Metabolism, Small Molecule Biochemistry	metabolism of ATP	4,75E-03	AK2,ATP5G1,DDX17,DDX39B,PSMC1,PSMC3,RBBP4	7
Cancer	metastatic head and neck tumor	4,77E-03	LCK,LIMD2,LTB,TUBB	4
Hematological System Development and Function, Hematopoiesis, Humoral Immune Response, Tissue Morphology	quantity of pro-B lymphocytes	4,77E-03	BLNK,CD72,CD79B,LYL1	4
Developmental Disorder, Hereditary Disorder, Metabolic Disease	Mitochondrial complex I deficiency	4,88E-03	NDUFS3,NDUFS7,NDUFV1	3
Cellular Development, Hematological System Development and Function, Hematopoiesis, Humoral Immune Response	differentiation of plasma cells	4,88E-03	BLNK,POU2AF1,SPIB	3
Cellular Development, Hematological System Development and Function, Hematopoiesis, Humoral Immune Response	differentiation of B-1 lymphocytes	4,93E-03	CD79B,POU2AF1	2
Cancer	metastatic malignant solid tumor	5,03E-03	ARAF,EEF1A1,LCK,LIMD2,LTB,RPS6,TUBB	7
Protein Synthesis	expression of protein	5,05E-03	BANK1,CIRBP,EIF3D,EIF3G,EIF4H,GIMAP1-GIMAP5,RBM3,Rpl29 (includes others),RPS4Y1	9
Nucleic Acid Metabolism, Small Molecule Biochemistry	metabolism of purine nucleotide	5,08E-03	AK2,ATP5G1,DDX17,DDX39B,IDH3G,PSMC1,PSMC3,RBBP4	8
Cell-To-Cell Signaling and Interaction, Hematological System Development and Function, Immune Cell Trafficking, Inflammatory Response	activation of T lymphocytes	5,16E-03	BTLA,CD19,CD2,GIMAP1-GIMAP5,HLA-A,ICOSLG/LOC102723996,KLF2,LCK,TBC1D10C	9
Cell-To-Cell Signaling and Interaction, Hematological System Development and Function, Immune Cell Trafficking, Inflammatory Response	activation of TREG cells	5,98E-03	CD19,CD2	2
Cancer, Hematological Disease	hematologic cancer	6,15E-03	BLNK,CD19,CD2,CD79B,EEF1A1,EHMT2,HDAC1,HLA-A,KIF21B,LCK,MAP4K1,MS4A1,PPTC7,PRKCB,PRPF8,PSMB10,PSMB8,PSMB9,RBBP4,RELA,RPL3,RPL6,RXRB,SNX1,TUBB,UBE2J2	26
Infectious Disease	infection by HIV-1	6,19E-03	CCT2,CLTA,EXOSC5,HDAC1,HLA-DOA,KLF2,LOC102724828/MRPL23,MGAT1,NDUFS7,NXF1,PRPF8,PSMB6,PSMC3,RBM5,RELA,SP110	16
Cellular Development, Cellular Growth and Proliferation, Hematological System Development and Function, Hematopoiesis, Humoral Immune Response	proliferation of pre-B lymphocytes	6,28E-03	BLNK,KLF2,SPIB	3
Hematological Disease	cytopenia	6,29E-03	BLNK,CD79B,GBA2,HLA-A,KLF2,LCK,LTB,MS4A1	8
Gene Expression	transactivation of RNA	6,43E-03	CCT2,CDK9,DAP3,EDF1,GNB2,HDAC1,IRF3,KLF2,NXF1,POU2AF1,PSMC3,RELA,RXRB	13
Hematological Disease, Organismal Injury and Abnormalities	myelodysplastic syndrome	6,57E-03	PRPF8,RPL3,RPL6,RPS16,RPS6	5
Cancer, Organismal Injury and Abnormalities	relapsed malignant lymphoid neoplasm	6,58E-03	HDAC1,LCK,MS4A1,TUBB	4
Cell Signaling, Post-Translational Modification	activation of JUN kinase	6,80E-03	MAP3K1,MAP4K1,MAPK8IP3	3
Cell Morphology, Hematological Disease, Humoral Immune Response, Immunological Disease	lack of B lymphocytes	6,80E-03	BLNK,CD79B,LTB	3
Cellular Function and Maintenance	function of blood cells	6,81E-03	BANK1,CCR6,CD19,CD72,CTSS,HLA-A,ICAM2,ICOSLG/LOC102723996,LYL1,MAP4K1,MS4A1,POU2AF1,PSMB10,RELA,TBC1D10C	15
Embryonic Development, Tissue Morphology	abnormal morphology of third branchial arch	7,12E-03	CCM2,RXRB	2
Tissue Morphology	diameter of long bones	7,12E-03	Acp5,HEXB	2
Cell-mediated Immune Response, Cellular Development, Cellular Function and Maintenance, Hematological System Development and Function, Hematopoiesis, Lymphoid Tissue Structure and Development	differentiation of gamma-delta T lymphocytes	7,12E-03	GIMAP1-GIMAP5,LCK	2
Cell Morphology, Hematological Disease, Hematological System Development and Function, Immunological Disease	lack of CD8+ T lymphocyte	7,12E-03	HLA-A,LCK	2
Cancer, Endocrine System Disorders	metastatic papillary thyroid carcinoma	7,12E-03	LIMD2,LTB	2
Cell-To-Cell Signaling and Interaction, Inflammatory Response	immune response of antigen presenting cells	7,20E-03	CCR6,CTSS,ICOSLG/LOC102723996,MAP4K1,PSMB8,RELA	6
Cancer, Organismal Injury and Abnormalities	Ewing's sarcoma	7,34E-03	PRKCB,RPS4Y1,TUBB	3
Cellular Function and Maintenance	function of leukocytes	7,36E-03	BANK1,CCR6,CD19,CD72,CTSS,HLA-A,ICAM2,ICOSLG/LOC102723996,MAP4K1,MS4A1,POU2AF1,PSMB10,RELA,TBC1D10C	14
Cell Death and Survival, Embryonic Development	cell death of embryonic cell lines	7,37E-03	ATP13A2,CDK2AP1,DAP3,DDX17,MAP3K1,SSRP1,SYVN1,YWHAQ	8
Cell Morphology, Hematopoiesis	morphology of hematopoietic progenitor cells	7,41E-03	BLNK,CD79B,ICAM2,KLF2,LCK,POU2AF1	6
Cellular Movement, Immune Cell Trafficking	leukocyte migration	7,47E-03	BTLA,CCR6,CD19,CD2,CIB1,CTSS,EVL,HDAC1,HLA-A,ICAM2,ICOSLG/LOC102723996,IRF3,KLF2,LCK,LTB,MAP4K1,POU2AF1,PRKCB,RELA	19
Lymphoid Tissue Structure and Development, Tissue Morphology	quantity of lymphatic system cells	7,48E-03	BLNK,CD72,CIB1,Esrra,ICOSLG/LOC102723996,LTB,POU2AF1,PSMB10,RELA	9
Cellular Development, Hematological System Development and Function, Hematopoiesis, Humoral Immune Response, Lymphoid Tissue Structure and Development	development of B lymphocytes	7,63E-03	BLNK,CD19,CD79B,POU2AF1,RELA	5
Hematological System Development and Function, Hematopoiesis, Humoral Immune Response, Tissue Morphology	quantity of pre-B lymphocytes	7,63E-03	BLNK,CD72,CD79B,LYL1,MS4A1	5
Hematological System Development and Function, Humoral Immune Response, Lymphoid Tissue Structure and Development, Tissue Morphology	quantity of marginal-zone B lymphocytes	7,64E-03	BLNK,CD72,POU2AF1,RELA	4
Cellular Development, Hematological System Development and Function	differentiation of blood cells	7,71E-03	ADD1,BLNK,CD2,CD72,CD79B,CD83,CIB1,GIMAP1,GIMAP1-GIMAP5,HLA-DOA,ICAM2,ICOSLG/LOC102723996,LCK,LYL1,POU2AF1,RELA,RPS6,SPIB	18
Dermatological Diseases and Conditions, Immunological Disease, Inflammatory Disease, Inflammatory Response	contact dermatitis	7,91E-03	ICOSLG/LOC102723996,LTB,PRKCB	3
Dermatological Diseases and Conditions, Infectious Disease	lepromatous leprosy	7,91E-03	BLNK,CD19,CD83	3
Infectious Disease	replication of Influenza A virus	8,09E-03	ARAF,EEF1A1,EIF3G,NXF1,PRPF8,RELA,RPS10,RPS16,TUBB	9
Cell-mediated Immune Response, Cellular Development, Cellular Function and Maintenance, Hematological System Development and Function, Hematopoiesis, Lymphoid Tissue Structure and Development	arrest in development of T lymphocytes	8,36E-03	LCK,SPIB	2
Cellular Assembly and Organization, RNA Post-Transcriptional Modification	formation of spliceosomes	8,36E-03	DDX39B,RBM5	2
Hematological System Development and Function, Tissue Morphology	abnormal quantity of lymphocytes	8,41E-03	CCR6,GIMAP1-GIMAP5,LCK,MS4A1	4
Cellular Movement, Hematological System Development and Function, Humoral Immune Response, Immune Cell Trafficking	cell movement of B lymphocytes	8,41E-03	ICOSLG/LOC102723996,KLF2,LTB,POU2AF1	4
Cell-To-Cell Signaling and Interaction, Cellular Movement, Hematological System Development and Function, Hypersensitivity Response, Immune Cell Trafficking	recruitment of eosinophils	8,50E-03	BTLA,CCR6,HDAC1	3
Cancer	metastatic carcinoma	8,58E-03	EEF1A1,LCK,LIMD2,LTB,RPS6,TUBB	6
Inflammatory Response, Respiratory Disease	inflammation of respiratory system component	8,69E-03	BTLA,CD2,CD72,CTSS,HDAC1,HLA-A,LCK,MS4A1,RELA,TUBB	10
Cellular Development, Hematological System Development and Function, Hematopoiesis, Humoral Immune Response	differentiation of B lymphocytes	8,90E-03	BLNK,CD72,CD79B,GIMAP1,LYL1,POU2AF1,SPIB	7
Nucleic Acid Metabolism, Small Molecule Biochemistry	metabolism of nucleoside triphosphate	8,95E-03	AK2,ATP5G1,CHCHD10,DDX17,DDX39B,PSMC1,PSMC3,RBBP4	8
Cell Death and Survival	necrosis of epithelial tissue	9,33E-03	ATP13A2,CTSS,DAP3,DDX17,IRF3,KLF2,MAP3K1,PSMB10,PSMB8,RBCK1,RELA,SSRP1,SYVN1,YWHAQ	14
Cell Signaling, Post-Translational Modification	tyrosine phosphorylation of protein	9,34E-03	CD19,CD2,CD72,CD79B,LCK,SPIB	6
Hematological System Development and Function, Inflammatory Response, Tissue Morphology	quantity of dendritic cells	9,43E-03	CCR6,CD83,LTB,RELA,SPIB	5
Hematological Disease	blood protein disorder	9,47E-03	BLNK,CD19,CD79B,HLA-A,MS4A1,PRKCB,PSMB10,PSMB8,PSMB9,SNX1	10
Cellular Development	maturation of blood cells	9,56E-03	BLNK,CD19,CD83,ICOSLG/LOC102723996,KLF2,LCK,RPS6	7
Cancer, Hematological Disease, Immunological Disease, Organismal Injury and Abnormalities	BCR-ABL E255K positive Philadelphia-positive chronic myeloid leukemia	9,68E-03	LCK,RPL3	2
Cancer, Hematological Disease, Immunological Disease, Organismal Injury and Abnormalities	BCR-ABL E255V positive Philadelphia-positive chronic myeloid leukemia	9,68E-03	LCK,RPL3	2
Cancer, Hematological Disease, Immunological Disease, Organismal Injury and Abnormalities	BCR-ABL F359C positive Philadelphia-positive chronic myeloid leukemia	9,68E-03	LCK,RPL3	2
Cancer, Hematological Disease, Immunological Disease, Organismal Injury and Abnormalities	BCR-ABL F359I positive Philadelphia-positive chronic myeloid leukemia	9,68E-03	LCK,RPL3	2
Cancer, Hematological Disease, Immunological Disease, Organismal Injury and Abnormalities	BCR-ABL F359V positive Philadelphia-positive chronic myeloid leukemia	9,68E-03	LCK,RPL3	2
Cancer, Hematological Disease, Immunological Disease, Organismal Injury and Abnormalities	BCR-ABL Y253H positive Philadelphia-positive chronic myeloid leukemia	9,68E-03	LCK,RPL3	2
Developmental Disorder, Hematological Disease, Hereditary Disorder, Organismal Injury and Abnormalities	Diamond-Blackfan anemia	9,68E-03	RPS10,RPS26	2
Digestive System Development and Function, Embryonic Development, Lymphoid Tissue Structure and Development, Organ Development, Organismal Development, Tissue Development	formation of Peyer's patches	9,68E-03	LTB,RELA	2
Hematological System Development and Function, Tissue Morphology	quantity of intraepithelial T lymphocytes	9,68E-03	CCR6,LCK	2
Cellular Movement, Hematological System Development and Function, Immune Cell Trafficking	cell movement of mononuclear leukocytes	9,69E-03	CCR6,CD2,CTSS,HLA-A,ICAM2,ICOSLG/LOC102723996,KLF2,LTB,MAP4K1,POU2AF1,PRKCB	11
Infectious Disease	Bacterial Infection	1,01E-02	BLNK,BTLA,CCR6,CD19,CD83,IRF3,LTB,PSMB4,RELA,SP110,SPIB	11
Cell-mediated Immune Response, Cellular Development, Cellular Function and Maintenance, Hematological System Development and Function, Hematopoiesis, Lymphoid Tissue Structure and Development	differentiation of T lymphocytes	1,03E-02	CD2,CD83,GIMAP1,GIMAP1-GIMAP5,HLA-DOA,ICOSLG/LOC102723996,LCK,LYL1,RELA,RPS6	10
Cell-To-Cell Signaling and Interaction, Hematological System Development and Function, Immune Cell Trafficking, Tissue Development	adhesion of mononuclear leukocytes	1,04E-02	CD2,ICAM2,ICOSLG/LOC102723996,MAP4K1,RELA	5
Cellular Development, Hematological System Development and Function, Hematopoiesis, Humoral Immune Response	differentiation of pre-B lymphocytes	1,04E-02	BLNK,CD79B,SPIB	3
Cell-To-Cell Signaling and Interaction, Inflammatory Response	immune response of tumor cell lines	1,08E-02	KLF2,LCK,MS4A1,PRKCB,RELA	5
Developmental Disorder, Endocrine System Disorders, Hereditary Disorder, Organismal Injury and Abnormalities, Reproductive System Disease	46,XY sex reversal type 6	1,08E-02	MAP3K1	1
Cancer, Hematological Disease, Immunological Disease, Organismal Injury and Abnormalities	CD20 positive non-progressing low grade non-Hodgkin lymphoma	1,08E-02	MS4A1	1
Cancer, Hematological Disease, Immunological Disease, Organismal Injury and Abnormalities	CD20 positive refractory follicular B-cell non-Hodgkin lymphoma	1,08E-02	MS4A1	1
Cancer, Hematological Disease, Immunological Disease, Organismal Injury and Abnormalities	CD20 positive refractory low-grade B-cell non-Hodgkin lymphoma	1,08E-02	MS4A1	1
Cancer, Hematological Disease, Immunological Disease, Organismal Injury and Abnormalities	CD20 positive relapsed follicular B-cell non-Hodgkin lymphoma	1,08E-02	MS4A1	1
Cancer, Hematological Disease, Immunological Disease, Organismal Injury and Abnormalities	CD20 positive relapsed low-grade B-cell non-Hodgkin lymphoma	1,08E-02	MS4A1	1
Cancer, Hematological Disease, Immunological Disease, Organismal Injury and Abnormalities	CD20 positive transformed non Hodgkin's lymphoma	1,08E-02	MS4A1	1
Hereditary Disorder, Neurological Disease, Psychological Disorders, Skeletal and Muscular Disorders	Parkinson disease 9	1,08E-02	ATP13A2	1
Nervous System Development and Function, Organ Morphology, Organismal Development	abnormal morphology of dorsal telencephalic commissure	1,08E-02	MAPK8IP3	1
Organ Morphology, Reproductive System Development and Function	abnormal morphology of enlarged caput epididymis	1,08E-02	HEXB	1
Organ Morphology, Reproductive System Development and Function	abnormal morphology of enlarged corpus epididymis	1,08E-02	HEXB	1
Cell-To-Cell Signaling and Interaction, Hematological System Development and Function, Hematopoiesis, Immune Cell Trafficking, Inflammatory Response	activation of pro-T lymphocytes	1,08E-02	CD2	1
Cell-To-Cell Signaling and Interaction, Hematological System Development and Function, Hematopoiesis, Tissue Development	adhesion of megakaryocytes	1,08E-02	CIB1	1
Developmental Disorder, Hereditary Disorder, Metabolic Disease, Neurological Disease	adult Sandhoff disease	1,08E-02	HEXB	1
Hematological Disease, Hereditary Disorder, Immunological Disease	agammaglobulinemia type 4	1,08E-02	BLNK	1
Hematological Disease, Hereditary Disorder, Immunological Disease	agammaglobulinemia type 6	1,08E-02	CD79B	1
Respiratory System Development and Function	airway pressure	1,08E-02	CCR6	1
Cell Death and Survival	apoptosis of single positive thymocytes	1,08E-02	GIMAP1-GIMAP5	1
Cellular Development, Hematological System Development and Function, Hematopoiesis, Tissue Development	arrest in differentiation of erythroid cells	1,08E-02	LYL1	1
Dermatological Diseases and Conditions, Hereditary Disorder, Inflammatory Disease	autoinflammation, lipodystrophy, and dermatosis syndrome	1,08E-02	PSMB8	1
Dermatological Diseases and Conditions, Developmental Disorder, Hereditary Disorder, Organismal Injury and Abnormalities	autosomal recessive dyskeratosis congenita type 2	1,08E-02	NHP2	1
Hereditary Disorder, Neurological Disease	autosomal recessive spastic paraplegia type 46	1,08E-02	GBA2	1
DNA Replication, Recombination, and Repair, Gene Expression	bending of positive regulatory domain promoter element	1,08E-02	SSRP1	1
Cellular Assembly and Organization	binding of microvilli	1,08E-02	LCK	1
Cellular Assembly and Organization, Gastrointestinal Disease, Hepatic System Disease, Organismal Injury and Abnormalities, Tissue Development	carbon tetrachloride-induced liver fibrosis	1,08E-02	SYVN1	1
Cancer, Cardiovascular Disease, Developmental Disorder, Hereditary Disorder, Neurological Disease, Organismal Injury and Abnormalities	cerebral cavernous malformations 2	1,08E-02	CCM2	1
Digestive System Development and Function, Gastrointestinal Disease, Hepatic System Development and Function, Hepatic System Disease, Inflammatory Disease, Inflammatory Response, Organ Development	chronic phase hepatitis	1,08E-02	HLA-A	1
Inflammatory Response, Respiratory Disease	chronic phase pneumonitis	1,08E-02	HLA-A	1
Infectious Disease	chronic phase viral disease	1,08E-02	HLA-A	1
Cellular Growth and Proliferation	colony formation of myeloma cell lines	1,08E-02	CD19	1
Immunological Disease	common variable immunodeficiency type 3	1,08E-02	CD19	1
Immunological Disease	common variable immunodeficiency type 5	1,08E-02	MS4A1	1
Behavior	courtship behavior	1,08E-02	HEXB	1
Hereditary Disorder, Neurological Disease	cystic leukoencephalopathy without megalencephaly	1,08E-02	RNASET2	1
Cell Death and Survival	cytolysis of peripheral blood lymphocytes	1,08E-02	HLA-A	1
Lipid Metabolism, Small Molecule Biochemistry	degradation of asialo GM2 ganglioside	1,08E-02	HEXB	1
Cell Cycle, Connective Tissue Development and Function	delay in G2/M phase transition of fibroblast cell lines	1,08E-02	HDAC1	1
Cell-To-Cell Signaling and Interaction, Tissue Development	density of neuromuscular junctions	1,08E-02	HLA-A	1
Cellular Assembly and Organization	detachment of cell membrane-lagging edges	1,08E-02	MAP3K1	1
Developmental Disorder, Hematological Disease, Hereditary Disorder, Organismal Injury and Abnormalities	diamond-blackfan anemia type 10	1,08E-02	RPS26	1
Developmental Disorder, Hematological Disease, Hereditary Disorder, Organismal Injury and Abnormalities	diamond-blackfan anemia type 9	1,08E-02	RPS10	1
Cellular Development, Hematological System Development and Function, Hematopoiesis, Humoral Immune Response	differentiation of B-1b lymphocytes	1,08E-02	POU2AF1	1
Cellular Compromise, Cellular Function and Maintenance	endoplasmic reticulum stress response of melanoma cell lines	1,08E-02	GBA2	1
Cellular Assembly and Organization, Cellular Compromise, Cellular Function and Maintenance	fragmentation of microtubules	1,08E-02	TUBB	1
Developmental Disorder, Hereditary Disorder, Metabolic Disease, Neurological Disease	galactosialidosis type I	1,08E-02	CTSA	1
Developmental Disorder, Hereditary Disorder, Metabolic Disease, Neurological Disease	galactosialidosis type II	1,08E-02	CTSA	1
Cancer, Gastrointestinal Disease, Hematological Disease, Immunological Disease, Organismal Injury and Abnormalities	gastric mucosa-associated lymphoid tissue lymphoma with t(11;18)	1,08E-02	MS4A1	1
Cellular Growth and Proliferation, Hematological System Development and Function, Tissue Development	generation of innate memory phenotype CD8+ T cells	1,08E-02	HLA-A	1
Organismal Injury and Abnormalities, Renal and Urological Disease	gentamicin-induced renal injury	1,08E-02	HEXB	1
Cancer, Hematological Disease, Immunological Disease, Organismal Injury and Abnormalities	grade 3-4 relapsed follicular B-cell lymphoma	1,08E-02	MS4A1	1
Cardiovascular Disease, Gastrointestinal Disease, Hepatic System Disease, Hereditary Disorder	hepatic veno-occlusive disease with immunodeficiency	1,08E-02	SP110	1
Carbohydrate Metabolism	hydrolysis of D-glucose	1,08E-02	GBA2	1
Developmental Disorder, Endocrine System Disorders, Gastrointestinal Disease, Hereditary Disorder, Metabolic Disease	hyperinsulinism-hyperammonemia syndrome	1,08E-02	GLUD1	1
Cancer, Immunological Disease	hyperplasia of lymphoid cells	1,08E-02	ICOSLG/LOC102723996	1
Cell-To-Cell Signaling and Interaction, Inflammatory Response	inflammatory response of monocyte-derived dendritic cells	1,08E-02	RELA	1
Cellular Growth and Proliferation, Hematological System Development and Function	inhibition of cytotoxic T cells	1,08E-02	HLA-A	1
Visual System Development and Function	invagination of retina	1,08E-02	LCK	1
Developmental Disorder, Hereditary Disorder, Metabolic Disease, Neurological Disease	juvenile Sandhoff disease	1,08E-02	HEXB	1
Developmental Disorder, Hereditary Disorder, Metabolic Disease, Neurological Disease	juvenile/adult type galactosialidosis	1,08E-02	CTSA	1
Developmental Disorder, Hereditary Disorder, Metabolic Disease	lactase persistence	1,08E-02	MCM6	1
Carbohydrate Metabolism, Lipid Metabolism, Molecular Transport, Small Molecule Biochemistry	localization of phosphatidylinositol 4,5-diphosphate	1,08E-02	EEF1A1	1
Molecular Transport, Protein Synthesis, Protein Trafficking	localization of protein fragment	1,08E-02	HLA-A	1
Hematological Disease, Immunological Disease	localized post-transplant lymphoproliferative disorder	1,08E-02	MS4A1	1
Cancer, Hematological Disease, Immunological Disease, Organismal Injury and Abnormalities	localized primary cutaneous marginal zone B-cell lymphoma	1,08E-02	MS4A1	1
Cancer, Hematological Disease, Immunological Disease, Organismal Injury and Abnormalities	low tumor burden follicular B-cell lymphoma	1,08E-02	MS4A1	1
Infectious Disease	maintenance of killer virus	1,08E-02	HDAC1	1
Cellular Development	maturation of chondrocyte cell lines	1,08E-02	Esrra	1
Cellular Development, Embryonic Development, Organismal Development	maturation of multilineage progenitor cells	1,08E-02	Esrra	1
Developmental Disorder	megakaryocytic dysplasia	1,08E-02	RPS6	1
Cardiovascular Disease, Inflammatory Disease	microscopic polyangiitis	1,08E-02	MS4A1	1
Cardiovascular System Development and Function, Organismal Development, Tissue Morphology	morphology of umbilical vein	1,08E-02	KLF2	1
Cancer, Hematological Disease, Immunological Disease, Organismal Injury and Abnormalities	multifocal primary cutaneous marginal zone B-cell lymphoma	1,08E-02	MS4A1	1
Cardiovascular System Development and Function	organization of tunica media	1,08E-02	KLF2	1
Cell-To-Cell Signaling and Interaction	penetration of carcinoma cell lines	1,08E-02	HDAC1	1
Cell-To-Cell Signaling and Interaction	penetration of lung cancer cell lines	1,08E-02	HDAC1	1
Cellular Function and Maintenance, Cellular Growth and Proliferation, Hematological System Development and Function, Hematopoiesis	production of colony forming unit-megakaryocytes	1,08E-02	CIB1	1
Cellular Function and Maintenance	progression of bone marrow cells	1,08E-02	CD19	1
Cellular Function and Maintenance, Hematological System Development and Function, Hematopoiesis, Humoral Immune Response	progression of pro-B lymphocytes	1,08E-02	CD79B	1
Embryonic Development, Tissue Morphology	quantity of embryonic stem cell lines	1,08E-02	CDK2AP1	1
Cell-To-Cell Signaling and Interaction	recognition of fibroblast cell lines	1,08E-02	RELA	1
Cell-To-Cell Signaling and Interaction	recognition of lung cell lines	1,08E-02	RELA	1
Organ Development	recovery of muscle	1,08E-02	HLA-A	1
Cancer, Hematological Disease, Immunological Disease, Organismal Injury and Abnormalities	refractory follicular B-cell lymphoma	1,08E-02	MS4A1	1
Cancer, Hematological Disease, Immunological Disease, Organismal Injury and Abnormalities	refractory low-grade B-cell non-Hodgkin lymphoma	1,08E-02	MS4A1	1
Cancer, Hematological Disease, Immunological Disease	relapsed Waldenstrom's macroglobulinemia	1,08E-02	MS4A1	1
Cancer, Hematological Disease, Immunological Disease, Organismal Injury and Abnormalities	relapsed low-grade B-cell non-Hodgkin lymphoma	1,08E-02	MS4A1	1
Cancer, Hematological Disease, Immunological Disease, Organismal Injury and Abnormalities	relapsed nodular lymphocyte predominance Hodgkin's lymphoma	1,08E-02	MS4A1	1
Cell Death and Survival, Hematological System Development and Function, Hematopoiesis	repopulation of erythroid cells	1,08E-02	LYL1	1
Developmental Disorder, Hematological Disease, Hereditary Disorder, Immunological Disease	reticular dysgenesis	1,08E-02	AK2	1
Lymphoid Tissue Structure and Development, Tissue Morphology	size of dome region	1,08E-02	CCR6	1
Cancer, Hematological Disease, Immunological Disease, Organismal Injury and Abnormalities	solitary primary cutaneous marginal zone B-cell lymphoma	1,08E-02	MS4A1	1
Cancer, Gastrointestinal Disease, Hematological Disease, Immunological Disease, Organismal Injury and Abnormalities	stage 1-2 gastric mucosa-associated lymphoid tissue lymphoma	1,08E-02	MS4A1	1
Cancer, Hematological Disease, Immunological Disease, Organismal Injury and Abnormalities	stage 1-2 nongastric mucosa associated lymphoid tissue lymphoma	1,08E-02	MS4A1	1
Cell Death and Survival, Hematological System Development and Function	survival of naive B cells	1,08E-02	CD19	1
Dermatological Diseases and Conditions, Hematological Disease, Immunological Disease	susceptibility to carbamazepine-induced hypersensitivity syndrome	1,08E-02	HLA-A	1
Free Radical Scavenging	synthesis of superoxide	1,08E-02	LCK	1
Hematological Disease, Immunological Disease	systemic post-transplant lymphoproliferative disorder	1,08E-02	MS4A1	1
RNA Trafficking	trafficking of RNA	1,08E-02	Hnrnpa3	1
Cellular Development	maturation of cells	1,08E-02	BLNK,CD19,CD83,Esrra,HDAC1,ICOSLG/LOC102723996,KLF2,LCK,PRKCB,RPS6	10
RNA Post-Transcriptional Modification	processing of mRNA	1,10E-02	CMTR1,DDX39B,PCBP1,PRPF8,RBM5,SF3B3	6
Organismal Functions	delay in healing	1,11E-02	PSMB10,PSMB8	2
Cancer, Hematological Disease, Immunological Disease, Organismal Injury and Abnormalities	refractory non-Hodgkin lymphoma	1,11E-02	HDAC1,MS4A1	2
Molecular Transport, RNA Trafficking	transport of mRNA	1,11E-02	DDX39B,Hnrnpa3,NXF1	3
Hematological System Development and Function, Hematopoiesis, Tissue Morphology	quantity of hematopoietic progenitor cells	1,18E-02	ADD1,BLNK,CCR6,CD72,CD79B,CIB1,ICOSLG/LOC102723996,LCK,LYL1,MS4A1,RELA,RPS6	12
Humoral Immune Response, Immunological Disease, Protein Synthesis	abnormal quantity of Immunoglobulin	1,18E-02	BLNK,ICOSLG/LOC102723996,LCK	3
Lymphoid Tissue Structure and Development, Tissue Morphology	quantity of splenocytes	1,18E-02	BLNK,Esrra,PSMB10	3
Cancer, Hematological Disease, Immunological Disease	refractory leukemia	1,18E-02	LCK,MS4A1,TUBB	3
Hematological System Development and Function, Inflammatory Response, Tissue Morphology	quantity of blood platelets	1,19E-02	ADD1,CIB1,CLIC1,GIMAP1-GIMAP5,LYL1	5
Cancer, Hematological Disease, Immunological Disease, Organismal Injury and Abnormalities	acute lymphocytic leukemia	1,19E-02	BLNK,CD19,CD2,LCK,MS4A1,TUBB	6
Cellular Movement, Hematological System Development and Function, Immune Cell Trafficking	migration of mononuclear leukocytes	1,24E-02	CCR6,CD2,CTSS,HLA-A,ICAM2,ICOSLG/LOC102723996,KLF2,LTB,MAP4K1	9
Immunological Disease	immunodeficiency	1,25E-02	AK2,BLNK,CD19,CD79B,MS4A1,RELA	6
Developmental Disorder, Hereditary Disorder, Metabolic Disease, Neurological Disease, Skeletal and Muscular Disorders	Leigh syndrome with complex I deficiency	1,26E-02	NDUFS3,NDUFS7	2
Hematological Disease, Hereditary Disorder, Immunological Disease	agammaglobulinemia	1,26E-02	BLNK,CD79B	2
Cell Morphology	cell spreading of lymphocytes	1,26E-02	CD19,MAP4K1	2
Hematological Disease, Infectious Disease	infection by Zaire ebolavirus	1,26E-02	RPL3,RPS6	2
Cellular Development, Cellular Growth and Proliferation, Hematological System Development and Function	proliferation of natural killer T lymphocytes	1,26E-02	ICOSLG/LOC102723996,KLF2	2
Cancer, Hematological Disease, Immunological Disease, Organismal Injury and Abnormalities	relapsed non-Hodgkin lymphoma	1,26E-02	HDAC1,MS4A1	2
Infectious Disease	infection of tumor cell lines	1,29E-02	CCT2,EIF3G,EXOSC5,HDAC1,HLA-DOA,IRF3,KLF2,LOC102724828/MRPL23,MGAT1,NDUFS7,RELA,SP110,SYVN1	13
Developmental Disorder, Hereditary Disorder, Metabolic Disease	lysosomal storage disease	1,30E-02	ATP13A2,CTSA,GBA2,HEXB	4
Cell Morphology, Hematological System Development and Function	morphology of T lymphocytes	1,30E-02	CCR6,HLA-A,LCK,PSMB10,PSMB9	5
Cell Death and Survival	apoptosis of leukemia cell lines	1,34E-02	HDAC1,LCK,MAP3K1,MAP4K1,PRKCB,RBM5,RELA,RPS6KA1	8
Cell Death and Survival	cell death of kidney cells	1,35E-02	ATP13A2,CD2,DAP3,DDX17,IRF3,MAP3K1,SSRP1,SYVN1,YWHAQ	9
Digestive System Development and Function, Lymphoid Tissue Structure and Development, Organ Morphology, Organismal Development, Tissue Morphology	abnormal morphology of Peyer's patches	1,42E-02	CCR6,LTB,SPIB	3
Humoral Immune Response, Lymphoid Tissue Structure and Development	formation of germinal center	1,42E-02	ICOSLG/LOC102723996,LTB,POU2AF1	3
Tissue Development	maturation of connective tissue	1,42E-02	Esrra,KLF2,RPS6	3
Cancer, Hematological Disease, Immunological Disease, Organismal Injury and Abnormalities	relapsed lymphocytic leukemia	1,42E-02	LCK,MS4A1,TUBB	3
Cell-To-Cell Signaling and Interaction, Hematological System Development and Function, Hematopoiesis, Immune Cell Trafficking, Inflammatory Response	activation of thymocytes	1,42E-02	CD2,LCK	2
Hematological System Development and Function, Humoral Immune Response, Tissue Morphology	quantity of B-2 lymphocytes	1,42E-02	BLNK,CD72	2
Nucleic Acid Metabolism, Small Molecule Biochemistry	metabolism of nucleotide	1,52E-02	AK2,ATP5G1,CHCHD10,DDX17,DDX39B,GNB2,IDH3G,PRKCB,PSMC1,PSMC3,RBBP4,SNX1,SNX5	13
Cell Death and Survival	cell death of kidney cell lines	1,55E-02	ATP13A2,CD2,DAP3,DDX17,MAP3K1,SSRP1,SYVN1,YWHAQ	8
Hereditary Disorder, Ophthalmic Disease, Organismal Injury and Abnormalities	autosomal dominant retinitis pigmentosa	1,58E-02	PRPF8,RP9	2
Cancer, Hematological Disease, Immunological Disease, Organismal Injury and Abnormalities	classic Hodgkin disease	1,58E-02	MS4A1,TUBB	2
Immunological Disease	common variable immunodeficiency	1,58E-02	CD19,MS4A1	2
Cancer, Gastrointestinal Disease, Hepatic System Disease	development of hepatocellular carcinoma	1,58E-02	Esrra,LTB	2
Cellular Development, Cellular Growth and Proliferation, Hematological System Development and Function	proliferation of gamma-delta T lymphocytes	1,58E-02	BTLA,KLF2	2
Digestive System Development and Function, Organismal Development	secretion of saliva	1,58E-02	ITPR3,MS4A1	2
Digestive System Development and Function, Embryonic Development, Organ Development, Organismal Development, Tissue Development	development of intestine	1,67E-02	CCR6,LTB,RELA	3
Cellular Development, Hematological System Development and Function, Hematopoiesis	differentiation of hematopoietic progenitor cells	1,69E-02	BLNK,CD2,CD79B,CIB1,ICAM2,LYL1,SPIB	7
Cellular Function and Maintenance	internalization by tumor cell lines	1,70E-02	KLF2,PRKCB,SF3B3,SHARPIN	4
Cell Morphology, Hematopoiesis	abnormal morphology of hematopoietic progenitor cells	1,70E-02	BLNK,CD79B,ICAM2,LCK,POU2AF1	5
Cell Death and Survival, Embryonic Development	apoptosis of embryonic cell lines	1,72E-02	CDK2AP1,DAP3,DDX17,MAP3K1,SYVN1,YWHAQ	6
Cellular Function and Maintenance	progression of cells	1,76E-02	CD19,CD79B	2
Protein Synthesis	quantity of IL-4 in blood	1,76E-02	CD19,HEXB	2
Reproductive System Development and Function	reproduction	1,76E-02	EIF4H,HEXB	2
Gene Expression	expression of RNA	1,81E-02	ARHGEF2,BANK1,BLNK,CD19,CDK9,CIRBP,DDX17,DRAP1,EDF1,EHMT2,EIF3D,EIF3G,EIF4H,Esrra,HDAC1,HEXB,IRF3,KLF2,LCK,LYL1,MAP3K1,POLR2E,POU2AF1,PRKCB,PSMB10,PSMC3,RBCK1,RBM3,RELA,Rpl29 (includes others),RPL6,RPS4Y1,RPS6KA1,RXRB,SPIB,SSRP1,TCF25,VAPA,YWHAQ	39
Cell Death and Survival	cell death of neuroblastoma cell lines	1,85E-02	ATP13A2,CCT2,CIB1,HDAC1,PRKCB,SYVN1	6
Cancer	osteosarcoma	1,89E-02	EHMT2,PRKCB,RPS4Y1,TUBB	4
Cancer, Hematological Disease, Immunological Disease	Waldenstrom's macroglobulinemia	1,89E-02	MS4A1,PRKCB,PSMB10,PSMB8,PSMB9,SNX1	6
Infectious Disease	Prion Infection	1,94E-02	IRF3,LTB	2
Cancer, Hematological Disease, Immunological Disease, Organismal Injury and Abnormalities	accelerated phase chronic myelogenous leukemia	1,94E-02	LCK,RPL3	2
Cell Cycle, Humoral Immune Response	cell cycle progression of B lymphocytes	1,94E-02	BLNK,MAP3K1	2
DNA Replication, Recombination, and Repair	conformational modification of DNA	1,94E-02	MCM6,SSRP1	2
Cellular Development, Hematological System Development and Function, Hematopoiesis, Tissue Development	maturation of red blood cells	1,94E-02	KLF2,RPS6	2
Lymphoid Tissue Structure and Development, Organ Morphology, Organismal Development	abnormal morphology of spleen	1,95E-02	BANK1,BLNK,CD19,CTSA,GIMAP1-GIMAP5,ICOSLG/LOC102723996,LTB,SPIB	8
Organismal Development	growth of multicellular organism	2,02E-02	ADD1,CCM2,KLF2,Rpl29 (includes others)	4
Tissue Morphology	quantity of cells	2,08E-02	ADD1,BANK1,BLNK,BTLA,CCR6,CD19,CD72,CD79B,CD83,CDK2AP1,CIB1,CLIC1,CTSS,Esrra,GIMAP1-GIMAP5,HEXB,HLA-A,ICOSLG/LOC102723996,KLF2,LCK,LTB,LYL1,MS4A1,POU2AF1,PRKCB,PSMB10,PSMB8,PSMB9,RBBP4,RELA,RPS6,RXRB,SPIB	33
Lipid Metabolism, Small Molecule Biochemistry	catabolism of glycosphingolipid	2,13E-02	GBA2,HEXB	2
Cellular Development, Embryonic Development, Hematological System Development and Function, Hematopoiesis, Lymphoid Tissue Structure and Development, Organ Development, Organismal Development, Tissue Development	hematopoiesis of spleen	2,13E-02	LYL1,SPIB	2
Lymphoid Tissue Structure and Development, Tissue Morphology	quantity of lymph node cells	2,13E-02	ICOSLG/LOC102723996,LTB	2
Developmental Disorder, Hereditary Disorder, Metabolic Disease, Neurological Disease	GM2 gangliosidosis AB	2,15E-02	HEXB	1
Antigen Presentation, Cell-To-Cell Signaling and Interaction, Cell-mediated Immune Response, Cellular Development, Cellular Function and Maintenance, Hematological System Development and Function, Hematopoiesis, Lymphoid Tissue Structure and Development	T cell selection of single positive thymocytes	2,15E-02	LCK	1
Connective Tissue Development and Function, Embryonic Development, Organ Development, Organ Morphology, Organismal Development, Skeletal and Muscular System Development and Function, Tissue Development	abnormal morphology of broad rib	2,15E-02	HEXB	1
Cell Morphology, Hematological System Development and Function, Inflammatory Response, Organismal Development	abnormal morphology of peritoneal macrophages	2,15E-02	CCR6	1
Cell Death and Survival	activation-induced cell death of B lymphocytes	2,15E-02	MAP4K1	1
Cell-To-Cell Signaling and Interaction, Connective Tissue Development and Function, Tissue Development	adherence of fibroblasts	2,15E-02	RELA	1
Cell-mediated Immune Response, Hematological System Development and Function	anergy of peripheral T lymphocyte	2,15E-02	BTLA	1
Cancer, Cardiovascular System Development and Function, Endocrine System Disorders, Gastrointestinal Disease	angiogenesis of islet cell tumor	2,15E-02	CTSS	1
Antigen Presentation, Cell-To-Cell Signaling and Interaction, Hematological System Development and Function, Humoral Immune Response, Inflammatory Response	antigen presentation of B lymphocytes	2,15E-02	CTSS	1
Cancer, Cell Death and Survival, Tumor Morphology	apoptosis of B cell acute lymphoblastic leukemia cells	2,15E-02	BLNK	1
Cell Death and Survival	apoptosis of salivary gland cell lines	2,15E-02	RBBP4	1
Cell Cycle	arrest in S phase of gamma-delta T lymphocytes	2,15E-02	BTLA	1
Cell-mediated Immune Response, Cellular Development, Cellular Function and Maintenance, Hematological System Development and Function, Hematopoiesis, Lymphoid Tissue Structure and Development	arrest in development of alpha-beta T lymphocytes	2,15E-02	LCK	1
Neurological Disease	athetotic walking	2,15E-02	ARAF	1
Gene Expression	binding of DR1 response element	2,15E-02	RXRB	1
Gene Expression	binding of EBS/AP1 response element	2,15E-02	CD2	1
Cell-To-Cell Signaling and Interaction, Tissue Development	cell-cell contact of breast cancer cell lines	2,15E-02	ERP29	1
Cell Morphology	cellularity of thymocytes	2,15E-02	HDAC1	1
Cellular Development, Cellular Growth and Proliferation, Hematological System Development and Function, Hematopoiesis, Humoral Immune Response	clonal expansion of pre-B lymphocytes	2,15E-02	KLF2	1
Cellular Assembly and Organization	clustering of late endosomes	2,15E-02	HDAC1	1
Cell-To-Cell Signaling and Interaction, Cellular Growth and Proliferation, Hematological System Development and Function	co-stimulation of leukocyte cell lines	2,15E-02	LCK	1
Cell-To-Cell Signaling and Interaction, Hematological System Development and Function	conjugation of B-lymphocyte derived cell lines	2,15E-02	LCK	1
Cell Cycle, Cellular Movement	cytokinesis of lung cancer cell lines	2,15E-02	SSRP1	1
Cell Death and Survival	cytolysis of intraepithelial T lymphocytes	2,15E-02	LCK	1
Cellular Growth and Proliferation	cytostasis of germ cell tumor cell lines	2,15E-02	RXRB	1
Cellular Compromise	degradation of autophagosomes	2,15E-02	ATP13A2	1
Lipid Metabolism, Small Molecule Biochemistry	degradation of glucosylceramide	2,15E-02	GBA2	1
Cellular Compromise	delay in deletion of T lymphocytes	2,15E-02	CD2	1
Cellular Development, Hematological System Development and Function, Hematopoiesis, Humoral Immune Response	differentiation of B-1a lymphocytes	2,15E-02	CD79B	1
Cellular Development, Hematological System Development and Function, Hematopoiesis, Tissue Development	differentiation of megakaryocyte/erythrocyte lineage-restricted progenitor cells	2,15E-02	ICAM2	1
Developmental Disorder	embryopathy	2,15E-02	RELA	1
Gastrointestinal Disease, Hematological Disease, Immunological Disease, Inflammatory Disease	eosinophilic inflammation of colon	2,15E-02	RELA	1
Cell Cycle, Humoral Immune Response	exit from cell cycle progression of pre-B lymphocytes	2,15E-02	MAP3K1	1
Gastrointestinal Disease, Organismal Injury and Abnormalities	fibrosis of colon	2,15E-02	RELA	1
Cellular Growth and Proliferation, Hematological System Development and Function, Humoral Immune Response	formation of memory B cells	2,15E-02	LTB	1
Embryonic Development, Lymphoid Tissue Structure and Development, Organ Development, Organismal Development, Tissue Development	formation of peripheral lymph node	2,15E-02	LTB	1
Protein Synthesis	frameshifting of ribosome	2,15E-02	HDAC1	1
Cancer, Hematological Disease, Immunological Disease, Organismal Injury and Abnormalities	grade 1-2 follicular B-cell lymphoma	2,15E-02	MS4A1	1
Lipid Metabolism, Small Molecule Biochemistry	hydrolysis of gangliotriaosylceramide II3-sulfate	2,15E-02	HEXB	1
Lipid Metabolism, Small Molecule Biochemistry	hydrolysis of lactosylceramide II3-sulfate	2,15E-02	HEXB	1
Connective Tissue Disorders, Developmental Disorder, Hematological Disease	hypoplasia of erythroid cells	2,15E-02	RPS6	1
Developmental Disorder, Hereditary Disorder, Metabolic Disease, Neurological Disease	infantile Sandhoff disease	2,15E-02	HEXB	1
Infectious Disease, Neurological Disease	infection of cortical neurons	2,15E-02	IRF3	1
Infectious Disease	infection of neuroblastoma cell lines	2,15E-02	IRF3	1
Cell-To-Cell Signaling and Interaction, Inflammatory Response	inflammatory response of leukemia cell lines	2,15E-02	RELA	1
Cell Cycle, Humoral Immune Response	initiation of cell cycle progression of B lymphocytes	2,15E-02	BLNK	1
Hematological Disease, Immunological Disease	lymphopenia of T lymphocytes	2,15E-02	LCK	1
Cell-mediated Immune Response, Cellular Development, Cellular Function and Maintenance, Hematological System Development and Function, Hematopoiesis, Lymphoid Tissue Structure and Development	lymphopoiesis of T lymphocytes	2,15E-02	LCK	1
Cell-mediated Immune Response, Cellular Movement, Hematological System Development and Function, Immune Cell Trafficking	migration of TREG cells	2,15E-02	CCR6	1
Cellular Movement, Hematological System Development and Function, Humoral Immune Response, Immune Cell Trafficking	migration of pre-B lymphocytes	2,15E-02	KLF2	1
Cardiovascular System Development and Function, Cell Morphology, Hematological System Development and Function, Hematopoiesis, Tissue Morphology	morphology of erythroid cells	2,15E-02	KLF2	1
Cell Morphology	morphology of germ cell tumor cell lines	2,15E-02	RXRB	1
Cell Morphology, Cellular Function and Maintenance	pH of leukemia cell lines	2,15E-02	LCK	1
Ophthalmic Disease, Organismal Injury and Abnormalities	pathogenesis of lacrimal gland	2,15E-02	MS4A1	1
Gastrointestinal Disease, Organismal Injury and Abnormalities	pathogenesis of submandibular gland	2,15E-02	MS4A1	1
Infectious Disease	penetration by virus	2,15E-02	HDAC1	1
Dermatological Diseases and Conditions	pityriasis rubra pilaris	2,15E-02	CD2	1
Cell Cycle	polyploidy of megakaryocytes	2,15E-02	CIB1	1
Cardiovascular System Development and Function	preservation of elastic lamina	2,15E-02	CTSS	1
Cell Cycle, Cellular Assembly and Organization	production of spindle pole bodies	2,15E-02	CD19	1
Cellular Development, Cellular Growth and Proliferation	proliferation of testicular cancer cell lines	2,15E-02	CIRBP	1
Infectious Disease	quantity of West Nile virus	2,15E-02	IRF3	1
Cancer, Organismal Injury and Abnormalities, Reproductive System Disease	quantity of uterine tumor	2,15E-02	PSMB9	1
Cell Death and Survival, Hematological System Development and Function	recovery of blood platelets	2,15E-02	CIB1	1
Cell-To-Cell Signaling and Interaction, Cell-mediated Immune Response, Cellular Movement, Hematological System Development and Function, Immune Cell Trafficking	recruitment of TREG cells	2,15E-02	CCR6	1
Cancer, Hematological Disease, Immunological Disease, Organismal Injury and Abnormalities	refractory chronic lymphocytic leukemia	2,15E-02	MS4A1	1
Cell-To-Cell Signaling and Interaction	responsiveness of T lymphocytes	2,15E-02	LCK	1
Cell-To-Cell Signaling and Interaction	restoration of intercellular junctions	2,15E-02	MAP3K1	1
Cardiovascular System Development and Function	stabilization of blood vessel	2,15E-02	KLF2	1
Organ Morphology	structural integrity of spleen	2,15E-02	LTB	1
Embryonic Development	survival of embryo	2,15E-02	SSRP1	1
Cancer	transformation of splenocytes	2,15E-02	RELA	1
Cell-To-Cell Signaling and Interaction, Hematological System Development and Function, Immune Cell Trafficking, Tissue Development	adhesion of lymphocytes	2,16E-02	CD2,ICAM2,ICOSLG/LOC102723996,MAP4K1	4
Cancer	sarcoma	2,18E-02	EHMT2,LCK,PRKCB,PSMB9,RELA,RPS4Y1,RXRB,SPIB,TUBB	9
Cell-To-Cell Signaling and Interaction	selection of lymphocytes	2,26E-02	CD19,HLA-DOA,LCK	3
Infectious Disease, Reproductive System Disease	infection of cervical cancer cell lines	2,31E-02	CCT2,EIF3G,EXOSC5,HLA-DOA,KLF2,LOC102724828/MRPL23,MGAT1,NDUFS7,RELA,SP110,SYVN1	11
Cellular Development, Hematological System Development and Function, Hematopoiesis	maturation of lymphocytes	2,31E-02	BLNK,CD19,ICOSLG/LOC102723996,LCK	4
Cellular Movement, Hematological System Development and Function, Immune Cell Trafficking	cell movement of lymphocytes	2,31E-02	CCR6,CD2,HLA-A,ICAM2,ICOSLG/LOC102723996,KLF2,LTB,MAP4K1,POU2AF1	9
Inflammatory Disease	autoinflammatory disorder	2,32E-02	PSMB8,TUBB	2
Cancer, Hematological Disease, Immunological Disease, Organismal Injury and Abnormalities	chronic phase chronic myeloid leukemia	2,32E-02	LCK,RPL3	2
Nucleic Acid Metabolism	metabolism of nucleic acid component or derivative	2,37E-02	ACAA2,AK2,ATP5G1,CHCHD10,DDX17,DDX39B,GNB2,IDH3G,PRKCB,PSMC1,PSMC3,RBBP4,SNX1,SNX5	14
Cellular Movement, Hematological System Development and Function, Immune Cell Trafficking	Lymphocyte migration	2,39E-02	CCR6,CD2,HLA-A,ICAM2,ICOSLG/LOC102723996,KLF2,LTB,MAP4K1	8
Hematological Disease	anemia	2,42E-02	ADD1,IRF3,KLF2,MGAT1,MS4A1,RELA,RPS10,RPS26,RPS6	9
Cell Morphology, Organ Morphology, Reproductive System Development and Function	morphology of acrosome	2,53E-02	GBA2,RXRB	2
Dermatological Diseases and Conditions, Infectious Disease	tuberculoid leprosy	2,53E-02	CCR6,PSMB4	2
Dermatological Diseases and Conditions	psoriasis	2,63E-02	BLNK,CD2,CRIP1,CTSS,EEF1A1,PRKCB,PSMB10,PSMB6,RXRB,SYVN1,TUBB,YWHAQ	12
Digestive System Development and Function, Organ Morphology, Organismal Development	abnormal morphology of large intestine	2,70E-02	ARAF,LTB,RELA	3
Cellular Development, Hematological System Development and Function, Hematopoiesis, Lymphoid Tissue Structure and Development	development of dendritic cells	2,74E-02	LTB,SPIB	2
Cell-To-Cell Signaling and Interaction, Cellular Function and Maintenance, Inflammatory Response	phagocytosis of leukemia cell lines	2,74E-02	KLF2,PRKCB	2
Inflammatory Response	inflammation of body region	2,79E-02	BTLA,CCR6,CD19,CD2,CD72,CTSS,HDAC1,HLA-A,ICOSLG/LOC102723996,IRF3,KLF2,LCK,LTB,MAP3K1,MAP4K1,MS4A1,RELA,TUBB	18
Cancer, Hematological Disease, Immunological Disease, Organismal Injury and Abnormalities	lymphocytic cancer	2,88E-02	CD19,CD79B,HDAC1,KIF21B,LCK,MAP4K1,MS4A1,PRKCB,PSMB9,RELA,RXRB,TUBB	12
Cancer, Gastrointestinal Disease	colon adenoma	2,95E-02	DDX17,PRKCB	2
Embryonic Development, Lymphoid Tissue Structure and Development, Organ Development, Organismal Development	development of lymph follicle	2,95E-02	CCR6,POU2AF1	2
Cancer, Hematological Disease, Immunological Disease, Organismal Injury and Abnormalities	lymphoplasmacytoid lymphoma	2,95E-02	CD79B,MS4A1	2
Cell Death and Survival, Hematological System Development and Function	cell viability of lymphocytes	2,99E-02	BTLA,CD19,ICOSLG/LOC102723996,PRKCB,RELA	5
Cardiovascular Disease	mid stage peripheral arterial occlusive disease	3,06E-02	CD83,CTSA,CTSS,EBNA1BP2,GPALPP1	5
Neurological Disease, Skeletal and Muscular Disorders	neuromuscular disease	3,11E-02	ATP13A2,CIRBP,CTSS,CYFIP2,EEF1A1,EHMT2,FAM173A,HLA-DMB,MS4A1,NDUFS3,PRKCB,PSMB6,PSMB8,PSMB9,PSMC1,RELA,RPL3,TUBA1B	18
Hematological System Development and Function, Tissue Morphology	quantity of CD4+ T-lymphocytes	3,13E-02	CCR6,CD83,GIMAP1-GIMAP5,HLA-A,LCK	5
Developmental Disorder, Hereditary Disorder, Metabolic Disease, Neurological Disease	Gaucher disease type II	3,20E-02	GBA2	1
Lymphoid Tissue Structure and Development, Organ Morphology, Organismal Development	abnormal morphology of spleen follicular dendritic cell network	3,20E-02	LTB	1
Hereditary Disorder, Neurological Disease, Organismal Injury and Abnormalities, Psychological Disorders	amyotrophic lateral sclerosis with dementia	3,20E-02	CHCHD10	1
Cancer, Cardiovascular System Development and Function, Endocrine System Disorders, Gastrointestinal Disease	angiogenesis of pancreatic carcinoma	3,20E-02	CTSS	1
Cell Death and Survival, Embryonic Development	anoikis of embryonic cell lines	3,20E-02	DAP3	1
Cancer, Endocrine System Disorders, Organismal Injury and Abnormalities, Reproductive System Disease	benign neoplasm of epididymis	3,20E-02	RPS6KA1	1
Gene Expression	binding of estrogen related response element	3,20E-02	Esrra	1
Cellular Assembly and Organization	bridging of nucleus	3,20E-02	HDAC1	1
Amino Acid Metabolism, Small Molecule Biochemistry	catabolism of L-glutamic acid	3,20E-02	GLUD1	1
Cell-To-Cell Signaling and Interaction, Cellular Movement, Hematological System Development and Function, Immune Cell Trafficking, Inflammatory Response	chemoattraction of bone marrow-derived dendritic cells	3,20E-02	CCR6	1
Cancer, Hematological Disease, Immunological Disease, Organismal Injury and Abnormalities	chronic lymphocytic leukemia with del(11q)	3,20E-02	MS4A1	1
Cell Death and Survival, Cellular Function and Maintenance	clearance of Pseudomonas aeruginosa strain 8821	3,20E-02	IRF3	1
Cellular Function and Maintenance, Cellular Movement, Hematological System Development and Function, Humoral Immune Response, Immune Cell Trafficking	compartmentalization of B lymphocytes	3,20E-02	LTB	1
Cellular Function and Maintenance, Humoral Immune Response, Lymphoid Tissue Structure and Development	compartmentalization of B-cell zone of Peyer's patches	3,20E-02	LTB	1
Cell Cycle, Cell-To-Cell Signaling and Interaction, Cell-mediated Immune Response, Cellular Function and Maintenance, Cellular Growth and Proliferation, Hematological System Development and Function	contact growth inhibition of T lymphocytes	3,20E-02	LCK	1
Cancer, Cell-To-Cell Signaling and Interaction, Hematological Disease, Inflammatory Response	cytotoxic reaction of leukemia cell lines	3,20E-02	LCK	1
Organismal Survival	death by human herpesvirus 2	3,20E-02	IRF3	1
Organismal Injury and Abnormalities, Tissue Morphology	delay in closure of wound	3,20E-02	MAP3K1	1
Cell-To-Cell Signaling and Interaction, Tissue Development	detachment of melanoma cell lines	3,20E-02	MGAT1	1
Embryonic Development, Organismal Development	development of eyelid	3,20E-02	MAP3K1	1
Cell-mediated Immune Response, Cellular Development, Cellular Function and Maintenance, Hematological System Development and Function, Hematopoiesis, Lymphoid Tissue Structure and Development	development of induced regulatory T-lymphocyte	3,20E-02	KLF2	1
Cellular Development, Cellular Growth and Proliferation, Hematological System Development and Function	expansion of gamma-delta natural killer T lymphocytes	3,20E-02	KLF2	1
Cellular Development, Cellular Growth and Proliferation, Hematological System Development and Function	expansion of intraepithelial T lymphocytes	3,20E-02	CCR6	1
Behavior	falling of mice	3,20E-02	RXRB	1
Cellular Assembly and Organization, Cellular Compromise	formation of Lewy bodies	3,20E-02	ATP13A2	1
Digestive System Development and Function, Embryonic Development, Lymphoid Tissue Structure and Development, Organ Development, Organismal Development, Tissue Development	formation of isolated lymphoid follicle	3,20E-02	CCR6	1
Cellular Development, Cellular Growth and Proliferation, Embryonic Development, Organ Development, Organismal Development, Skeletal and Muscular System Development and Function, Tissue Development	formation of smooth muscle cells	3,20E-02	KLF2	1
Cellular Growth and Proliferation, Hematological System Development and Function, Tissue Development	generation of effector T lymphocytes	3,20E-02	Esrra	1
Cell-mediated Immune Response, Cellular Movement, Hematological System Development and Function, Immune Cell Trafficking	homing of Th9 cells	3,20E-02	CCR6	1
Cancer, Developmental Disorder, Embryonic Development	hyperplasia of ectoderm	3,20E-02	MAPK8IP3	1
Cellular Movement, Renal and Urological System Development and Function	infiltration of kidney	3,20E-02	LTB	1
DNA Replication, Recombination, and Repair	injury of DNA	3,20E-02	CTSS	1
Cancer, Endocrine System Disorders, Gastrointestinal Disease, Tumor Morphology	invasion of islet cell tumor	3,20E-02	CTSS	1
Cell Morphology, Organ Morphology, Reproductive System Development and Function	lack of acrosome	3,20E-02	RXRB	1

## Sheet: IC31_Turquoise
2000-2015 QIAGEN.
Categories	Diseases or Functions Annotation	p-Value	Molecules	# Molecules
DNA Replication, Recombination, and Repair	DNA damage response of cells	1,80E-06	ASH2L,ATR,BCL2,CHD2,DTX3L,FOXO1,IFI16,MLH1,MYC,Pmaip1,PML,PSEN1,RAD17,RASSF1,SPIDR,TIMELESS,TP53BP1	17
Cellular Development, Hematological System Development and Function, Hematopoiesis	differentiation of mononuclear leukocytes	8,22E-05	BACH2,BCL11A,BCL2,CD2,CD8A,COMMD3-BMI1,EBF1,ELF1,FOXO1,Foxp1,HDAC7,HDAC9,IFI16,IFNAR1,IGF2R,MARCH1,MYC,MYD88,NCKAP1L,PPP3CB,PRKDC,SRF,TGFBR2,TLR2,TLR7,TOX	26
Cell Cycle	arrest in G2 phase	1,11E-04	AMACR,ATR,BCL2,CSNK2A1,MLH1,MYC,PPAP2C,PURA,RAD17,RASSF1,TP53BP1	11
Cellular Development, Hematological System Development and Function, Hematopoiesis	differentiation of lymphocytes	1,14E-04	BACH2,BCL11A,BCL2,CD2,CD8A,COMMD3-BMI1,EBF1,ELF1,FOXO1,Foxp1,HDAC7,HDAC9,IFNAR1,IGF2R,MARCH1,MYC,MYD88,NCKAP1L,PPP3CB,PRKDC,SRF,TGFBR2,TLR7,TOX	24
Cell Morphology	morphology of leukocytes	1,23E-04	ARID4B,BACH2,BCL11A,BCL2,CD8A,COMMD3-BMI1,EBF1,IFNAR1,MARCH1,MYC,MYD88,NDST2,Pmaip1,PML,PPP3CB,PRKAG1,PRKDC,RASGRP1,SKIL,TOX	20
Cancer	recurrent cancer	1,53E-04	BCL2,HDAC7,HDAC9,IFNAR1,PML,TGFBR2,TLR7,TOP1MT,TXNRD1	9
Hematological System Development and Function, Immune Cell Trafficking, Inflammatory Response, Tissue Development	accumulation of natural killer cells	1,62E-04	CX3CR1,IFNAR1,MYD88	3
Cell Death and Survival	delay in cell death of leukemia cell lines	1,62E-04	BCL2,IP6K1,MYC	3
Cellular Development, Hematological System Development and Function, Hematopoiesis	differentiation of leukocytes	1,66E-04	BACH2,BCL11A,BCL2,CD2,CD8A,COMMD3-BMI1,EBF1,ELF1,FOXO1,Foxp1,HDAC7,HDAC9,IFI16,IFNAR1,IGF2R,MARCH1,MYC,MYD88,NCKAP1L,PML,PPP3CB,PRKDC,PSEN1,SRF,STAP1,TGFBR2,TLR2,TLR7,TOX	29
Cell Cycle	arrest in interphase	1,70E-04	AMACR,ARNT,ATR,BCL2,COMMD3-BMI1,CSNK2A1,DEGS1,EIF2AK3,FOXO1,MLH1,MTBP,MYC,PPAP2C,PRKDC,PSEN1,PURA,RAD17,RASSF1,TGFBR2,TP53BP1	20
Cell Morphology	morphology of blood cells	2,27E-04	ARID4B,BACH2,BCL11A,BCL2,CD8A,COMMD3-BMI1,DIDO1,EBF1,IFNAR1,MARCH1,MYC,MYD88,NCKAP1L,NDST2,Pmaip1,PML,PPP3CB,PRKAG1,PRKDC,RASGRP1,SKIL,TOX	22
Cancer, Dermatological Diseases and Conditions, Tumor Morphology	size of skin tumor	2,56E-04	MYC,RASGRP1,RASSF1	3
Gene Expression	repression of RNA	3,43E-04	ARID4B,BCL11A,DDX20,HDAC7,HDAC9,PML,SKIL,SNW1,XIST	9
DNA Replication, Recombination, and Repair	cleavage of DNA fragment	3,79E-04	APEX1,RAD52,TSN	3
Cancer, Hematological Disease, Immunological Disease, Organismal Injury and Abnormalities	germinal center B-cell-like diffuse large B-cell lymphoma	3,79E-04	BCL2,MYC,MYD88	3
RNA Post-Transcriptional Modification	cleavage of RNA	3,90E-04	APEX1,CPSF3,CSTF3,UBE2I	4
Cancer, Hematological Disease, Immunological Disease, Organismal Injury and Abnormalities	B-cell non-Hodgkin's disease	4,01E-04	BCL2,CSTF3,DCP1B,FOXO1,HDAC7,IFNAR1,MLH1,MYC,MYD88,PRKDC,RASSF1,SETD2,SKIL,TLR2,TLR7,TP53BP1	16
Cell Cycle	arrest in G1 phase	4,11E-04	ARNT,BCL2,EIF2AK3,FOXO1,MLH1,MTBP,MYC,PRKDC,PSEN1,PURA,RAD17,RASSF1,TGFBR2	13
Cell Cycle	senescence of bone marrow cells	5,35E-04	CSNK2A1,MYC,PML	3
[truncated: 481 more rows]

## Sheet: IC31_Yellow
2000-2015 QIAGEN.
[truncated: 501 more rows]

## Sheet: IC31_Blue
2000-2015 QIAGEN.
[truncated: 491 more rows]

[truncated: 7 more sheets: IC31_Green, GLA-SE_Red, GLA-SE_yellow, GLA-SE_Brown, GLA-SE_Blue, GLA-SE_Turquoise, GLA-SE_Green]
