# Supplementary material for: Comparative Systems Analyses Reveal Molecular Signatures of Clinically tested Vaccine Adjuvants
Source: Sci Rep. 2016 Dec 13;6:39097. doi: 10.1038/srep39097 (PMC5153655; doi:10.1038/srep39097)
Supplement: Supplementary Table 2 [file srep39097-s2.xls]

## Sheet: IC31_LN_blue
2000-2015 QIAGEN.
Categories	Diseases or Functions Annotation	p-Value	Molecules	# Molecules
Hematological System Development and Function, Immune Cell Trafficking, Inflammatory Response, Tissue Development	accumulation of granulocytes	1,71E-08	CCL2,Ccl2,Ccl7,Cxcl9,IL10,PTX3,SELP	7
Cell-To-Cell Signaling and Interaction, Cellular Movement, Hematological System Development and Function, Immune Cell Trafficking	recruitment of leukocytes	9,75E-07	CCL2,Ccl2,Ccl7,Cxcl9,FOS,HSPA1A/HSPA1B,IL10,PTX3,SELP	9
Hematological System Development and Function, Immune Cell Trafficking, Inflammatory Response, Tissue Development	accumulation of neutrophils	1,19E-06	CCL2,Ccl2,IL10,PTX3,SELP	5
Hematological System Development and Function, Immune Cell Trafficking, Inflammatory Response, Tissue Development	accumulation of leukocytes	2,18E-06	CCL2,Ccl2,Ccl7,Cxcl9,IL10,PTX3,RGS16,SELP	8
Cell Morphology	morphology of cells	4,61E-06	CAMK2D,CCL2,Ccl2,Ccl7,CEBPD,CFLAR,CHL1,EHD4,EIF2AK3,EOMES,FOS,HDAC5,HSPA1A/HSPA1B,IL10,Ly6a (includes others),MAN1C1,MTSS1,MYO18A,SELP,SLC26A4,Tnp2,TTLL1,ZNF365	23
Cell Morphology, Inflammatory Response	morphology of monocytes	4,72E-06	Ccl2,Ccl7,IL10	3
Cellular Movement	cell movement	6,68E-06	AKAP12,ARHGAP8/PRR5-ARHGAP8,CAMK2D,CCL2,Ccl2,Ccl7,CEBPD,CHL1,Cxcl9,CYSLTR2,EOMES,FOS,GNB2,HSPA1A/HSPA1B,IL10,MTSS1,PTGS2,PTX3,RGS16,SELP,SLIT1,Tnp2	22
Cell-To-Cell Signaling and Interaction, Cellular Movement, Hematological System Development and Function, Immune Cell Trafficking	recruitment of myeloid cells	7,29E-06	CCL2,Ccl2,Ccl7,HSPA1A/HSPA1B,IL10,PTX3,SELP	7
Cellular Movement	dissemination of cells	1,10E-05	Ccl2,CEBPD,Cxcl9,IL10	4
Tissue Morphology	density of T lymphocytes	1,19E-05	Cxcl9,PTGS2	2
Immunological Disease	systemic autoimmune syndrome	1,22E-05	9930111J21Rik1/Gm12185,CAMK2D,CCL2,Ccl2,Ccl7,Cxcl9,EIF2AK3,FOS,GNB2,HSPA1A/HSPA1B,IL10,Ly6a (includes others),Ms4a4b (includes others),PTGS2,SELP	15
Cell-To-Cell Signaling and Interaction, Cellular Movement, Hematological System Development and Function, Immune Cell Trafficking, Inflammatory Response	recruitment of phagocytes	1,41E-05	CCL2,Ccl2,Ccl7,HSPA1A/HSPA1B,IL10,PTX3,SELP	7
Cell-To-Cell Signaling and Interaction, Cellular Movement, Hematological System Development and Function, Immune Cell Trafficking	recruitment of mononuclear leukocytes	1,68E-05	CCL2,Ccl2,Cxcl9,FOS,SELP	5
Inflammatory Disease, Respiratory Disease	Asthma	1,79E-05	CCL2,Ccl2,CFLAR,CYSLTR2,IL10,PTGS2	6
Cellular Movement, Hematological System Development and Function, Immune Cell Trafficking, Inflammatory Response	infiltration of phagocytes	1,79E-05	CCL2,Ccl2,CYSLTR2,IL10,PTGS2,SELP	6
Cell-To-Cell Signaling and Interaction, Cellular Movement, Hematological System Development and Function, Immune Cell Trafficking, Inflammatory Response	recruitment of neutrophils	2,21E-05	Ccl2,Ccl7,HSPA1A/HSPA1B,IL10,PTX3,SELP	6
Cell-To-Cell Signaling and Interaction, Cell-mediated Immune Response, Cellular Movement, Hematological System Development and Function, Immune Cell Trafficking	recruitment of T lymphocytes	2,49E-05	CCL2,Ccl2,FOS,SELP	4
Infectious Disease, Respiratory Disease	upper respiratory tract infection	2,63E-05	CYSLTR2,IL10,PTGS2	3
Gene Expression	binding of protein binding site	3,34E-05	Ccl2,CEBPD,CYSLTR2,FOS,HSPA1A/HSPA1B,IL10,MAP3K4	7
Cell-To-Cell Signaling and Interaction, Cellular Movement, Hematological System Development and Function, Immune Cell Trafficking, Inflammatory Response	chemoattraction of monocytes	3,56E-05	CCL2,Ccl2	2
Cell-To-Cell Signaling and Interaction, Tissue Development	adhesion of blood cells	3,64E-05	CCL2,Ccl2,IL10,Ly6a (includes others),PTGS2,PTX3,RGS16,SELP	8
Cardiovascular Disease, Organismal Injury and Abnormalities, Skeletal and Muscular Disorders	myocardial infarction	3,73E-05	Ccl2,HSPA1A/HSPA1B,IL10,PTGS2,PTX3,SELP	6
Endocrine System Disorders, Gastrointestinal Disease, Immunological Disease, Metabolic Disease	insulin-dependent diabetes mellitus	4,41E-05	9930111J21Rik1/Gm12185,CCL2,Ccl2,Cxcl9,EIF2AK3,HSPA1A/HSPA1B,Ly6a (includes others),Ms4a4b (includes others),PTGS2	9
Cell Death and Survival	neuronal cell death	4,68E-05	CCL2,Ccl2,CFLAR,CHL1,EHD4,EIF2AK3,EN2,FOS,IL10,PTGS2,TTLL1	11
Cellular Movement, Hematological System Development and Function, Immune Cell Trafficking	cell movement of lymphocytes	5,02E-05	CCL2,Ccl2,Cxcl9,FOS,IL10,PTGS2,RGS16,SELP	8
Lipid Metabolism, Molecular Transport, Small Molecule Biochemistry	quantity of leukotriene	5,88E-05	Ccl2,IL10,PTGS2	3
Organismal Injury and Abnormalities	scar tissue	5,88E-05	Ccl2,IL10,PTGS2	3
Organ Morphology, Reproductive System Development and Function	abnormal morphology of genital organ	5,92E-05	AKAP12,Ccl2,CEBPD,EHD4,FOS,HSPA1A/HSPA1B,PTGS2,PTX3,Tnp2	9
Cellular Development, Tissue Development	differentiation of bone cells	6,02E-05	CCL2,CEBPD,FGF23,FOS,HDAC5,IL10,Ly6a (includes others),PTGS2	8
Cellular Development, Connective Tissue Development and Function, Tissue Development	development of connective tissue cells	6,52E-05	CCL2,EIF2AK3,FOS,HDAC5,IL10,PTGS2	6
Cellular Movement, Hematological System Development and Function, Immune Cell Trafficking, Inflammatory Response	cell movement of peritoneal macrophages	6,75E-05	CCL2,Ccl2,PTGS2	3
Reproductive System Development and Function	abnormal morphology of reproductive system	7,00E-05	AKAP12,Ccl2,CEBPD,EHD4,FGF23,FOS,HSPA1A/HSPA1B,PTGS2,PTX3,Tnp2	10
Cell-To-Cell Signaling and Interaction, Cellular Movement, Hematological System Development and Function, Immune Cell Trafficking, Inflammatory Response	recruitment of inflammatory monocytes	7,11E-05	CCL2,Ccl2	2
Respiratory Disease	wheeze	7,11E-05	CYSLTR2,PTGS2	2
Cell Death and Survival	necrosis of prostate cancer cell lines	7,89E-05	AKAP12,CCL2,CFLAR,FOS,HSPA1A/HSPA1B,PTGS2	6
Molecular Transport	quantity of metal	8,09E-05	CAMK2D,CCL2,CYSLTR2,EIF2AK3,FGF23,FOS,IL10,PTGS2,SELP	9
Cell-mediated Immune Response, Cellular Movement, Hematological System Development and Function, Immune Cell Trafficking	cell movement of T lymphocytes	8,10E-05	CCL2,Ccl2,Cxcl9,IL10,RGS16,SELP	6
Cellular Movement	influx of cells	8,12E-05	CCL2,Ccl2,EIF2AK3,IL10	4
Cell Signaling, Molecular Transport, Vitamin and Mineral Metabolism	quantity of Ca2+	8,82E-05	CAMK2D,CCL2,CYSLTR2,EIF2AK3,FGF23,FOS,PTGS2,SELP	8
Organismal Injury and Abnormalities	Fibrosis	8,94E-05	CCL2,Ccl2,CYSLTR2,IL10,MTSS1,PTGS2,PTX3,RGS16,SELP	9
Cellular Movement, Immune Cell Trafficking	leukocyte migration	9,14E-05	CCL2,Ccl2,Ccl7,Cxcl9,CYSLTR2,FOS,HSPA1A/HSPA1B,IL10,PTGS2,PTX3,RGS16,SELP	12
Metabolic Disease	glucose metabolism disorder	1,02E-04	9930111J21Rik1/Gm12185,CCL2,Ccl2,CEBPD,Cxcl9,EIF2AK3,FGF23,FOS,HSPA1A/HSPA1B,IL10,Ly6a (includes others),MGAT4A,Ms4a4b (includes others),PTGS2,SELP	15
Infectious Disease, Respiratory Disease	infection of respiratory tract	1,17E-04	CCL2,CEBPD,CYSLTR2,IL10,PTGS2	5
Cancer, Dermatological Diseases and Conditions	hyperplasia of sebaceous glands	1,18E-04	FOS,PTGS2	2
Inflammatory Disease, Respiratory Disease	obliterative bronchiolitis	1,18E-04	CCL2,CYSLTR2	2
Cell Death and Survival	cell death	1,21E-04	AKAP12,CAMK2D,Ccl2,CCL2,CEBPD,CFLAR,CHL1,CSTA,CYSLTR2,DDX19A,EHD4,EIF2AK3,EN2,FOS,HDAC5,HSPA1A/HSPA1B,IL10,MAP3K4,MYO18A,PTGS2,RGS16,SELP,SLC26A4,SLIT1,Tnp2,TTLL1,UBA7	27
Cellular Movement, Hematological System Development and Function, Immune Cell Trafficking	Lymphocyte migration	1,22E-04	CCL2,Ccl2,Cxcl9,FOS,IL10,RGS16,SELP	7
Cellular Movement, Hematological System Development and Function, Immune Cell Trafficking, Inflammatory Response	infiltration of macrophages	1,29E-04	CCL2,Ccl2,CYSLTR2,IL10,PTGS2	5
Lymphoid Tissue Structure and Development	quantity of red pulp	1,37E-04	AKAP12,IL10,SELP	3
Cell-To-Cell Signaling and Interaction, Hematological System Development and Function, Immune Cell Trafficking, Tissue Development	adhesion of immune cells	1,40E-04	CCL2,Ccl2,IL10,Ly6a (includes others),PTGS2,RGS16,SELP	7
Organ Morphology, Reproductive System Development and Function	abnormal morphology of gonad	1,47E-04	Ccl2,CEBPD,EHD4,FOS,HSPA1A/HSPA1B,PTGS2,PTX3,Tnp2	8
Cell Death and Survival, Cellular Function and Maintenance	clearance of cells	1,64E-04	CCL2,Ccl2,CFLAR,IL10	4
Organismal Survival	mortality	1,68E-04	Ccl2,CEBPD,IL10,PTGS2,TNIP3	5
Cellular Movement, Hematological System Development and Function, Immune Cell Trafficking, Inflammatory Response	cell movement of macrophages	1,70E-04	CCL2,Ccl2,CYSLTR2,IL10,PTGS2,SELP	6
Organismal Injury and Abnormalities	Lesion Formation	1,72E-04	CCL2,Ccl2,FOS,HSPA1A/HSPA1B,IL10,PTGS2,PTX3,SELP	8
Inflammatory Disease, Organismal Injury and Abnormalities, Respiratory Disease	fibrosis of lung	1,73E-04	CYSLTR2,IL10,PTGS2,RGS16,SELP	5
Cell Morphology, Hematological System Development and Function, Inflammatory Response	abnormal morphology of monocytes	1,77E-04	Ccl2,Ccl7	2
Cell Morphology	abnormal morphology of myeloid leukocytes	1,77E-04	IL10,Ly6a (includes others)	2
Hematological Disease	monocytosis	1,77E-04	Ccl2,IL10	2
Cellular Development, Cellular Growth and Proliferation, Skeletal and Muscular System Development and Function, Tissue Development	proliferation of smooth muscle cells	1,90E-04	CAMK2D,CCL2,CEBPD,FOS,IL10,PTGS2	6
Organismal Injury and Abnormalities, Respiratory Disease	damage of lung	1,95E-04	CCL2,Ccl2,IL10,PTGS2,SELP	5
Immunological Disease	abnormality of immune system	2,20E-04	Ccl2,CEBPD,IL10,Ly6a (includes others),SELP	5
Skeletal and Muscular System Development and Function	mineralization of bone	2,40E-04	EIF2AK3,FGF23,IL10,MTSS1,PTGS2	5
Cell-To-Cell Signaling and Interaction, Hematological System Development and Function, Immune Cell Trafficking, Inflammatory Response, Tissue Development	aggregation of leukocytes	2,42E-04	Ly6a (includes others),RGS16,SELP	3
Cellular Development, Cellular Growth and Proliferation, Connective Tissue Development and Function, Embryonic Development, Organ Development, Organismal Development, Skeletal and Muscular System Development and Function, Tissue Development	formation of osteoclasts	2,59E-04	CCL2,FOS,IL10,PTGS2	4
Nutritional Disease	weight loss	2,63E-04	Ccl2,HDAC5,HSPA1A/HSPA1B,IL10,PTGS2,SELP	6
Cell-mediated Immune Response, Cellular Movement, Hematological System Development and Function, Immune Cell Trafficking	cell movement of helper T lymphocytes	2,63E-04	Ccl2,RGS16,SELP	3
Cellular Development, Tissue Development	differentiation of connective tissue	2,67E-04	CCL2,CEBPD,EIF2AK3,FGF23,FOS,HDAC5,HSPA1A/HSPA1B,IL10,Ly6a (includes others),PTGS2	10
Cancer	metastasis	2,73E-04	AKAP12,CCL2,Ccl2,CEBPD,CFLAR,FOS,HDAC5,PTGS2,PTX3,SELP	10
Gene Expression	binding of NFkB binding site	2,82E-04	CYSLTR2,FOS,HSPA1A/HSPA1B,IL10	4
Cellular Movement, Hematological System Development and Function, Immune Cell Trafficking, Inflammatory Response	chemotaxis of lymphocytes	2,94E-04	CCL2,Ccl2,Cxcl9,IL10	4
Cell Death and Survival	apoptosis of dermal fibroblasts	3,29E-04	CFLAR,IL10	2
Infectious Disease	susceptibility to human immunodeficiency virus type 1	3,29E-04	CCL2,IL10	2
Cell Death and Survival	necrosis	3,36E-04	AKAP12,CAMK2D,CCL2,Ccl2,CEBPD,CFLAR,CHL1,CSTA,EHD4,EIF2AK3,EN2,FOS,HDAC5,HSPA1A/HSPA1B,IL10,MAP3K4,PTGS2,RGS16,SELP,SLIT1,TTLL1,UBA7	22
Inflammatory Response, Respiratory Disease	inflammation of respiratory system component	3,48E-04	CCL2,Ccl2,CYSLTR2,EOMES,IL10,PTGS2,SELP	7
Inflammatory Response	inflammatory response	3,49E-04	CCL2,Ccl2,CEBPD,Cxcl9,FOS,HDAC5,IL10,PTGS2,PTX3,SELP	10
Neurological Disease	epileptic seizure	3,53E-04	CEBPD,FOS,HSPA1A/HSPA1B,PTGS2,RGS16	5
Cellular Growth and Proliferation	formation of connective tissue cells	3,53E-04	CCL2,FOS,HDAC5,IL10,PTGS2	5
Immunological Disease, Inflammatory Disease, Respiratory Disease	allergic rhinitis	3,61E-04	CYSLTR2,IL10,PTGS2	3
Cell Death and Survival	susceptibility to excitotoxicity of neurons	3,61E-04	Ccl2,IL10,PTGS2	3
Gene Expression	binding of DNA	3,70E-04	Ccl2,CEBPD,CFLAR,CYSLTR2,FOS,HSPA1A/HSPA1B,IL10,MAP3K4	8
Cellular Function and Maintenance, Hematological System Development and Function	function of T lymphocytes	3,71E-04	Ccl2,IL10,MAP3K4,NLRC5,RGS16,SELP	6
Cellular Movement, Hematological System Development and Function, Immune Cell Trafficking	infiltration by mononuclear leukocytes	3,72E-04	CCL2,Ccl2,IL10,PTGS2,SELP	5
Inflammatory Disease	chronic inflammatory disorder	3,75E-04	CAMK2D,CCL2,Ccl2,Ccl7,CYSLTR2,FOS,GNB2,HSPA1A/HSPA1B,IL10,Ms4a4b (includes others),PTGS2,SELP	12
Organismal Injury and Abnormalities, Tissue Morphology	size of lesion	3,86E-04	Ccl2,HSPA1A/HSPA1B,IL10,PTGS2,PTX3,SELP	6
Cell Death and Survival	apoptosis of prostate cancer cell lines	4,02E-04	AKAP12,CFLAR,FOS,HSPA1A/HSPA1B,PTGS2	5
Cellular Development, Tissue Development	differentiation of connective tissue cells	4,14E-04	CCL2,CEBPD,EIF2AK3,FGF23,FOS,HDAC5,IL10,Ly6a (includes others),PTGS2	9
Cellular Function and Maintenance, Hematological System Development and Function	function of Th1 cells	4,17E-04	IL10,MAP3K4,RGS16	3
Connective Tissue Disorders, Immunological Disease, Inflammatory Disease, Skeletal and Muscular Disorders	rheumatoid arthritis	4,18E-04	CAMK2D,CCL2,Ccl2,Ccl7,FOS,GNB2,HSPA1A/HSPA1B,IL10,Ms4a4b (includes others),PTGS2	10
Cell Morphology, Cellular Function and Maintenance	autophagy of hepatoma cell lines	4,22E-04	CFLAR,EIF2AK3	2
Infectious Disease, Inflammatory Response, Respiratory Disease	bacterial pneumonia	4,22E-04	CCL2,PTGS2	2
Cell-mediated Immune Response, Cellular Movement, Hematological System Development and Function, Immune Cell Trafficking, Inflammatory Response	chemotaxis of memory T lymphocytes	4,22E-04	CCL2,Cxcl9	2
Cell Death and Survival, Cellular Function and Maintenance	clearance of Klebsiella pneumoniae	4,22E-04	CCL2,Ccl2	2
Organ Morphology, Reproductive System Development and Function, Tissue Development	delay in involution of mammary gland	4,22E-04	CEBPD,PTGS2	2
Cellular Movement, Hematological System Development and Function, Immune Cell Trafficking, Inflammatory Response, Nervous System Development and Function	migration of microglia	4,22E-04	CCL2,Ccl2	2
Gastrointestinal Disease, Inflammatory Disease, Inflammatory Response	ulcerative colitis	4,36E-04	CCL2,IL10,PTGS2,SELP	4
Connective Tissue Disorders, Inflammatory Disease, Skeletal and Muscular Disorders	arthritis	4,44E-04	CAMK2D,CCL2,Ccl2,Ccl7,Cxcl9,FOS,GNB2,HSPA1A/HSPA1B,IL10,Ms4a4b (includes others),PTGS2,SELP	12
Lipid Metabolism, Molecular Transport, Small Molecule Biochemistry	concentration of eicosanoid	4,70E-04	Ccl2,CYSLTR2,IL10,PTGS2	4
Cellular Movement, Hematological System Development and Function, Immune Cell Trafficking	cell movement of peripheral blood leukocytes	4,79E-04	CCL2,IL10,SELP	3
Inflammatory Response, Respiratory Disease	inflammation of airway	4,79E-04	CYSLTR2,EOMES,IL10	3
Cell-To-Cell Signaling and Interaction, Cellular Movement	chemoattraction of cells	5,12E-04	CCL2,Ccl2,Cxcl9	3
Endocrine System Disorders, Gastrointestinal Disease, Metabolic Disease	diabetes mellitus	5,24E-04	9930111J21Rik1/Gm12185,CCL2,Ccl2,CEBPD,Cxcl9,EIF2AK3,FOS,HSPA1A/HSPA1B,IL10,Ly6a (includes others),Ms4a4b (includes others),PTGS2	12
Cancer, Respiratory Disease	lung metastasis of tumor cell lines	5,26E-04	CCL2,SELP	2
Organismal Injury and Abnormalities	restenosis	5,26E-04	CCL2,PTGS2	2
Lipid Metabolism, Small Molecule Biochemistry	synthesis of thromboxane B2	5,26E-04	IL10,PTGS2	2
Cellular Movement, Hematological System Development and Function, Immune Cell Trafficking	influx of granulocytes	5,47E-04	CCL2,Ccl2,IL10	3
Hematological System Development and Function, Inflammatory Response, Tissue Morphology	quantity of monocytes	5,61E-04	Ccl2,Ccl7,Ly6a (includes others),SELP	4
Cellular Movement	migration of cells	5,61E-04	ARHGAP8/PRR5-ARHGAP8,CAMK2D,CCL2,Ccl2,Ccl7,CHL1,Cxcl9,CYSLTR2,EOMES,FOS,HSPA1A/HSPA1B,IL10,PTGS2,PTX3,RGS16,SELP,SLIT1	17
Vitamin and Mineral Metabolism	quantity of mineral	5,82E-04	IL10,Ly6a (includes others),MTSS1	3
Lipid Metabolism, Molecular Transport, Small Molecule Biochemistry	concentration of fatty acid	5,89E-04	Ccl2,CYSLTR2,FOS,IL10,MGAT4A,PTGS2	6
Gene Expression	binding of AP1 consensus site	6,20E-04	CYSLTR2,FOS,MAP3K4	3
Cellular Movement	chemotaxis of macrophage cancer cell lines	6,42E-04	CCL2,GNB2	2
Cellular Development, Hematological System Development and Function, Hematopoiesis, Humoral Immune Response	differentiation of memory B cells	6,42E-04	IL10,PTGS2	2
Organismal Injury and Abnormalities, Respiratory Disease	hyperreactivity of airway	6,42E-04	Cxcl9,IL10	2
Cellular Movement, Hematological System Development and Function, Immune Cell Trafficking	migration of PBMCs	6,42E-04	CCL2,IL10	2
Cell Death and Survival, Cellular Compromise	cytotoxicity of cells	6,64E-04	CCL2,CFLAR,FOS,HSPA1A/HSPA1B,IL10	5
Organ Morphology, Reproductive System Development and Function	abnormal morphology of internal genitalia	6,66E-04	AKAP12,Ccl2,CEBPD,EHD4,FOS,PTGS2,PTX3	7
Cellular Movement	homing of cells	6,86E-04	AKAP12,CCL2,Ccl2,Cxcl9,GNB2,IL10,PTGS2,SELP	8
Cardiovascular System Development and Function, Ophthalmic Disease, Organismal Development, Visual System Development and Function	neovascularization of choroid	6,99E-04	Ccl2,IL10,PTGS2	3
Cellular Movement, Hematological System Development and Function, Immune Cell Trafficking, Inflammatory Response	chemotaxis of antigen presenting cells	7,32E-04	CCL2,Ccl2,IL10,SELP	4
Neurological Disease	demyelination	7,32E-04	Ccl2,EIF2AK3,IL10,PTGS2	4
Nervous System Development and Function	reflex	7,32E-04	Ccl2,EN2,FOS,SELP	4
Skeletal and Muscular System Development and Function, Tissue Morphology	quantity of trabecula	7,41E-04	FOS,IL10,Ly6a (includes others)	3
Immunological Disease	abnormal quantity of cytokine	7,56E-04	Ccl2,CEBPD,IL10,SELP	4
Cell-To-Cell Signaling and Interaction, Hematological System Development and Function, Immune Cell Trafficking, Inflammatory Response, Tissue Development	aggregation of T lymphocytes	7,69E-04	Ly6a (includes others),RGS16	2
Protein Synthesis	quantity of enzyme	7,80E-04	IL10,MTSS1,PTGS2,SELP	4
Cardiovascular Disease, Developmental Disorder, Organismal Injury and Abnormalities	ventricular hypertrophy	7,80E-04	Ccl2,FGF23,HDAC5,PTGS2	4
Organ Morphology, Tissue Development	involution	7,84E-04	CEBPD,IL10,PTGS2	3
Endocrine System Disorders, Metabolic Disease	insulin resistance	7,99E-04	CCL2,Ccl2,IL10,MGAT4A,PTGS2,SELP	6
Cell Death and Survival	apoptosis of fibrosarcoma cell lines	8,29E-04	CFLAR,CSTA,HDAC5	3
Cellular Movement, Hematological System Development and Function, Immune Cell Trafficking	cell movement of natural killer cells	8,29E-04	Ccl2,IL10,SELP	3
Infectious Disease	quantity of virus	8,29E-04	Ccl2,IL10,PTGS2	3
Cardiovascular Disease	vascular lesion	8,44E-04	CCL2,Ccl2,PTGS2,PTX3,SELP	5
Dermatological Diseases and Conditions	active stage psoriasis	9,06E-04	FOS,PTGS2	2
Cell-mediated Immune Response, Cellular Movement, Hematological System Development and Function, Immune Cell Trafficking	cell movement of Th2 cells	9,06E-04	Ccl2,RGS16	2
Organismal Injury and Abnormalities	formation of scar tissue	9,06E-04	Ccl2,PTGS2	2
Cellular Growth and Proliferation, Connective Tissue Development and Function, Tissue Development	proliferation of fibroblast-like synoviocytes	9,06E-04	CCL2,IL10	2
Molecular Transport	transport of sulfate	9,06E-04	SLC26A11,SLC26A4	2
Hematological System Development and Function, Tissue Morphology	quantity of mononuclear leukocytes	9,28E-04	CCL2,Ccl2,Ccl7,CFLAR,FGF23,FOS,IL10,Ly6a (includes others),NLRC5,SELP	10
Cellular Movement, Hematological System Development and Function, Immune Cell Trafficking	migration of antigen presenting cells	9,37E-04	CCL2,Ccl2,IL10,PTGS2	4
Dermatological Diseases and Conditions	psoriasis	9,42E-04	CCL2,Ccl2,CEBPD,CFLAR,CSTA,FOS,IL10,PTGS2	8
Infectious Disease	Bacterial Infection	9,43E-04	CCL2,Cxcl9,CYSLTR2,FOS,IL10,PTGS2,SELP	7
Endocrine System Development and Function, Molecular Transport, Protein Synthesis, Small Molecule Biochemistry	quantity of insulin in blood	9,57E-04	Ccl2,EIF2AK3,IL10,MGAT4A,PTGS2	5
Immunological Disease	delayed hypersensitive reaction	9,66E-04	CCL2,Ccl2,IL10,SELP	4
Cellular Movement, Hematological System Development and Function, Immune Cell Trafficking, Inflammatory Response	migration of macrophages	9,74E-04	CCL2,Ccl2,PTGS2	3
Humoral Immune Response, Protein Synthesis	quantity of immunoglobulin	1,01E-03	Ccl2,Cxcl9,IL10,Ly6a (includes others),PTGS2,SELP	6
Organismal Injury and Abnormalities, Respiratory Disease	injury of lung	1,02E-03	CCL2,IL10,PTGS2,SELP	4
Cellular Movement, Hematological System Development and Function, Immune Cell Trafficking, Inflammatory Response	migration of peritoneal macrophages	1,05E-03	CCL2,PTGS2	2
Cancer, Gastrointestinal Disease	tumorigenesis of colorectal tumor	1,05E-03	IL10,PTGS2	2
Cardiovascular System Development and Function, Lymphoid Tissue Structure and Development	formation of neointima	1,13E-03	CCL2,Ccl2,SELP	3
Cellular Movement, Hematological System Development and Function, Immune Cell Trafficking, Inflammatory Response	migration of phagocytes	1,15E-03	CCL2,Ccl2,IL10,PTGS2,SELP	5
Behavior	behavior	1,15E-03	Ccl2,CEBPD,CHL1,EIF2AK3,EN2,FOS,HDAC5,HSPA1A/HSPA1B,IL10,PTGS2,SELP,SLC26A4	12
Immunological Disease	hypersensitive reaction	1,17E-03	CCL2,Ccl2,CYSLTR2,IL10,Ly6a (includes others),PTGS2,SELP	7
Cancer, Organismal Injury and Abnormalities, Reproductive System Disease	growth of mammary tumor	1,19E-03	Ccl2,FOS,PTGS2	3
Cell Death and Survival, Cellular Compromise	cytotoxicity of lymphocytes	1,21E-03	CCL2,CFLAR,HSPA1A/HSPA1B,IL10	4
Organ Morphology, Reproductive System Development and Function, Tissue Morphology	abnormal morphology of epididymal fat	1,21E-03	Ccl2,CEBPD	2
Cell Death and Survival	apoptosis of monocytes	1,21E-03	CFLAR,IL10	2
Cell-To-Cell Signaling and Interaction, Cell-mediated Immune Response, Cellular Movement, Hematological System Development and Function, Immune Cell Trafficking	recruitment of natural killer cells	1,21E-03	Ccl2,SELP	2
Cancer, Respiratory Disease	metastasis of lung	1,25E-03	AKAP12,CCL2,SELP	3
Cellular Function and Maintenance	function of leukocytes	1,30E-03	Ccl2,FOS,IL10,MAP3K4,NLRC5,PTGS2,RGS16,SELP	8
Cellular Movement, Skeletal and Muscular System Development and Function	migration of vascular smooth muscle cells	1,31E-03	CAMK2D,CCL2,PTGS2	3
Organ Morphology, Organismal Development, Renal and Urological System Development and Function	abnormal morphology of dilated renal tubule	1,37E-03	EHD4,MTSS1,PTGS2	3
Cellular Movement, Hematological System Development and Function, Immune Cell Trafficking, Inflammatory Response	chemotaxis of monocytes	1,37E-03	CCL2,Ccl2,IL10	3
Lipid Metabolism, Molecular Transport, Small Molecule Biochemistry	concentration of prostaglandin	1,37E-03	CYSLTR2,IL10,PTGS2	3
Gastrointestinal Disease, Organismal Injury and Abnormalities	bleeding of intestine	1,38E-03	IL10,PTX3	2
Cardiovascular Disease, Immunological Disease, Inflammatory Disease, Organismal Injury and Abnormalities	experimental autoimmune myocarditis	1,38E-03	CCL2,Ccl2	2
Tissue Morphology	thickness of basement membrane	1,38E-03	EHD4,MTSS1	2
Cancer	hyperplasia	1,41E-03	AKAP12,Ccl2,CEBPD,EHD4,FOS,IL10,PTGS2,SELP	8
Cardiovascular Disease	atherosclerotic lesion	1,43E-03	CCL2,Ccl2,PTX3,SELP	4
Cell-mediated Immune Response, Cellular Movement, Hematological System Development and Function, Immune Cell Trafficking, Inflammatory Response	chemotaxis of T lymphocytes	1,50E-03	CCL2,Ccl2,Cxcl9	3
Cancer, Immunological Disease	hyperplasia of spleen	1,50E-03	IL10,PTGS2,SELP	3
Protein Synthesis	quantity of protein in blood	1,51E-03	Ccl2,EIF2AK3,FGF23,IL10,MGAT4A,MTSS1,PTGS2,SELP	8
Carbohydrate Metabolism	flux of carbohydrate	1,57E-03	FGF23,PTGS2	2
Organismal Development	abnormal morphology of abdomen	1,57E-03	AKAP12,EHD4,EIF2AK3,FGF23,FOS,IL10,MTSS1,NLRC5,PTGS2,PTX3,SELP	11
Cellular Growth and Proliferation	formation of cells	1,59E-03	AKAP12,CAMK2D,CCL2,CHL1,EHD4,EOMES,FOS,HDAC5,IL10,PTGS2,Tnp2	11
Humoral Immune Response, Protein Synthesis	quantity of IgG	1,61E-03	Ccl2,Cxcl9,IL10,PTGS2,SELP	5
Hematological System Development and Function, Tissue Morphology	quantity of leukocytes	1,62E-03	CCL2,Ccl2,Ccl7,CFLAR,FGF23,FOS,IL10,Ly6a (includes others),NLRC5,PTGS2,SELP	11
Cellular Function and Maintenance, Hematological System Development and Function	function of myeloid cells	1,63E-03	Ccl2,FOS,IL10,PTGS2,SELP	5
Cell Death and Survival	cell death of hepatoma cell lines	1,66E-03	CFLAR,EIF2AK3,FOS,PTGS2	4
Cellular Movement, Hematological System Development and Function, Immune Cell Trafficking	infiltration by lymphocytes	1,66E-03	Ccl2,IL10,PTGS2,SELP	4
Cell Morphology	abnormal morphology of cells	1,69E-03	CAMK2D,Ccl2,CEBPD,CHL1,EHD4,EIF2AK3,HSPA1A/HSPA1B,IL10,Ly6a (includes others),SELP,SLC26A4,Tnp2,TTLL1,ZNF365	14
Cell Death and Survival, Gastrointestinal Disease, Hepatic System Disease	necrosis of liver	1,75E-03	CFLAR,FOS,IL10,PTGS2,SELP	5
Endocrine System Disorders, Immunological Disease, Inflammatory Disease	autoimmune thyroiditis	1,76E-03	IL10,PTGS2	2
Cell-To-Cell Signaling and Interaction, Hematological System Development and Function, Inflammatory Response	binding of monocytes	1,76E-03	CCL2,IL10	2
Cell-mediated Immune Response, Cellular Movement, Hematological System Development and Function, Immune Cell Trafficking	cell movement of Th1 cells	1,76E-03	Ccl2,SELP	2
Skeletal and Muscular Disorders	torticollis	1,76E-03	SELP,SLC26A4	2
Cellular Development, Skeletal and Muscular System Development and Function, Tissue Development	differentiation of osteoblasts	1,78E-03	CEBPD,FGF23,HDAC5,IL10,Ly6a (includes others)	5
Organismal Development	abnormal morphology of body cavity	1,80E-03	AKAP12,Ccl2,CFLAR,EHD4,EIF2AK3,FGF23,FOS,IL10,MTSS1,NLRC5,PTGS2,PTX3,SELP	13
Cardiovascular Disease	atherosclerosis	1,83E-03	CCL2,Ccl2,FOS,IL10,PTGS2,PTX3,SELP	7
Cell Death and Survival	apoptosis of lymphoid organ	1,93E-03	CFLAR,FOS,HDAC5,IL10	4
Cell Death and Survival	apoptosis of peripheral blood leukocytes	1,96E-03	CFLAR,IL10	2
Drug Metabolism, Lipid Metabolism, Molecular Transport, Small Molecule Biochemistry, Vitamin and Mineral Metabolism	concentration of calcitriol	1,96E-03	FGF23,PTGS2	2
Organismal Injury and Abnormalities, Renal and Urological Disease	degeneration of kidney	1,96E-03	MTSS1,PTGS2	2
Hematological Disease, Immunological Disease, Respiratory Disease	eosinophilia of airway	1,96E-03	Cxcl9,IL10	2
Cellular Movement, Hematological System Development and Function, Immune Cell Trafficking	cell movement of leukocytes	1,97E-03	CCL2,Ccl2,Cxcl9,CYSLTR2,FOS,IL10,PTGS2,RGS16,SELP	9
Connective Tissue Development and Function, Tissue Morphology	quantity of connective tissue cells	1,98E-03	Ccl2,EIF2AK3,FGF23,FOS,Ly6a (includes others)	5
Organismal Injury and Abnormalities, Renal and Urological Disease	fibrosis of kidney	2,01E-03	CCL2,MTSS1,PTGS2	3
Cell Morphology, Hematological System Development and Function	morphology of myeloid cells	2,02E-03	Ccl2,Ccl7,Ly6a (includes others),SELP	4
Tissue Morphology	abnormal morphology of epithelial tissue	2,04E-03	Ccl2,CEBPD,EHD4,IL10,SELP,SLC26A4,TTLL1	7
Organismal Survival	survival of organism	2,05E-03	CCL2,Ccl2,Cxcl9,EIF2AK3,FOS,HSPA1A/HSPA1B,IL10,PTGS2,PTX3	9
Cellular Movement	chemotaxis of cells	2,08E-03	CCL2,Ccl2,Cxcl9,GNB2,IL10,PTGS2,SELP	7
Cell-To-Cell Signaling and Interaction, Hematological System Development and Function, Immune Cell Trafficking, Inflammatory Response, Nervous System Development and Function	activation of microglia	2,10E-03	Ccl2,IL10,PTGS2	3
Metabolic Disease, Organismal Injury and Abnormalities, Renal and Urological Disease	albuminuria	2,10E-03	CCL2,Ccl2,PTGS2	3
Cell Death and Survival	apoptosis of dermal cells	2,10E-03	CFLAR,IL10,PTGS2	3
Cellular Movement, Hematological System Development and Function, Immune Cell Trafficking	cell movement of granulocytes	2,10E-03	CCL2,Ccl2,Cxcl9,IL10,PTGS2,SELP	6
Organismal Injury and Abnormalities, Renal and Urological Disease	calcification of kidney	2,17E-03	FGF23,PTGS2	2
Cellular Movement, Hematological System Development and Function, Humoral Immune Response, Immune Cell Trafficking, Inflammatory Response	chemotaxis of B lymphocytes	2,17E-03	Cxcl9,IL10	2
Neurological Disease	demyelination of spinal cord	2,17E-03	EIF2AK3,IL10	2
Protein Synthesis	quantity of IL-10 in blood	2,17E-03	Ccl2,IL10	2
Cellular Movement, Embryonic Development	migration of embryonic cell lines	2,18E-03	ARHGAP8/PRR5-ARHGAP8,CHL1,FOS	3
Gastrointestinal Disease, Inflammatory Disease, Inflammatory Response	colitis	2,19E-03	CCL2,Ccl2,IL10,PTGS2,SELP	5
Cell-To-Cell Signaling and Interaction, Hematological System Development and Function, Tissue Development	interaction of leukocytes	2,26E-03	Ly6a (includes others),RGS16,SELP	3
Cellular Movement, Hair and Skin Development and Function	migration of epithelial cell lines	2,26E-03	ARHGAP8/PRR5-ARHGAP8,CHL1,PTGS2	3
Organismal Development	mass of organism	2,27E-03	EIF2AK3,FGF23,FOS,HSPA1A/HSPA1B,IL10,PTGS2	6
Gastrointestinal Disease	diarrhea	2,35E-03	EIF2AK3,IL10,PTGS2	3
Respiratory Disease	obstructive pulmonary disease	2,38E-03	Ccl2,CYSLTR2,FGF23,IL10	4
Cellular Movement, Hematological System Development and Function, Hypersensitivity Response, Immune Cell Trafficking, Inflammatory Response	chemotaxis of eosinophils	2,40E-03	CCL2,Cxcl9	2
Cardiovascular System Development and Function, Tissue Morphology	thickness of blood vessel	2,40E-03	CCL2,IL10	2
Molecular Transport	quantity of anion	2,44E-03	FGF23,IL10,SLC26A4	3
Cardiovascular Disease, Organismal Injury and Abnormalities, Tissue Morphology	size of atherosclerotic lesion	2,53E-03	Ccl2,PTX3,SELP	3
Infectious Disease	infection by mycobacteria	2,62E-03	CCL2,IL10,PTGS2	3
Cardiovascular Disease, Organismal Injury and Abnormalities	dysfunction of left ventricle	2,63E-03	Ccl2,PTX3	2
Cellular Function and Maintenance	elimination of cells	2,63E-03	CCL2,NLRC5	2
Cellular Movement, Hematological System Development and Function, Immune Cell Trafficking, Inflammatory Response	infiltration by monocytes	2,63E-03	CCL2,Ccl2	2
Metabolic Disease, Organismal Injury and Abnormalities, Renal and Urological Disease	microalbuminuria	2,63E-03	Ccl2,PTGS2	2
Connective Tissue Development and Function, Tissue Morphology	quantity of chondrocytes	2,63E-03	EIF2AK3,FGF23	2
Hematological System Development and Function, Tissue Morphology	quantity of lymphocytes	2,69E-03	CCL2,Ccl2,CFLAR,FGF23,FOS,IL10,Ly6a (includes others),NLRC5,SELP	9
Connective Tissue Disorders, Immunological Disease, Inflammatory Disease, Skeletal and Muscular Disorders	polyarticular juvenile rheumatoid arthritis	2,72E-03	FOS,HSPA1A/HSPA1B,PTGS2	3
Cellular Movement, Hematological System Development and Function, Immune Cell Trafficking, Inflammatory Response	chemotaxis of myeloid cells	2,74E-03	CCL2,Ccl2,Cxcl9,IL10,SELP	5
Endocrine System Disorders	benign thyroid disease	2,82E-03	IL10,PTGS2,SLC26A4	3
Hematological System Development and Function, Tissue Development	homeostasis of blood	2,82E-03	CEBPD,MGAT4A,SELP	3
Organismal Injury and Abnormalities	interstitial fibrosis	2,82E-03	Ccl2,PTGS2,PTX3	3
Cell Death and Survival	apoptosis of tumor cell lines	2,82E-03	AKAP12,CEBPD,CFLAR,CSTA,EIF2AK3,FOS,HDAC5,HSPA1A/HSPA1B,IL10,MAP3K4,PTGS2,UBA7	12
Cellular Growth and Proliferation	proliferation of cells	2,83E-03	AKAP12,CAMK2D,Ccl2,CCL2,CEBPD,CFLAR,CYSLTR2,EHD4,EOMES,FGF23,FOS,GPR171,HDAC5,HSPA1A/HSPA1B,IL10,Ly6a (includes others),MAP3K4,MTSS1,MXD4,PTGS2,PTX3,RGS16,SELP,SLIT1,SSBP3	25
Inflammatory Disease, Neurological Disease, Skeletal and Muscular Disorders	Multiple Sclerosis	2,83E-03	CCL2,EIF2AK3,IL10,PTGS2	4
Cellular Development, Connective Tissue Development and Function, Embryonic Development, Organ Development, Organismal Development, Skeletal and Muscular System Development and Function, Tissue Development	differentiation of osteoclasts	2,83E-03	CCL2,FOS,Ly6a (includes others),PTGS2	4
Infectious Disease	infection of mammalia	2,84E-03	Ccl2,FOS,IL10,PTX3,RGS16,SELP	6
Immunological Disease, Infectious Disease	acquired immunodeficiency syndrome	2,87E-03	IL10,PTGS2	2
Cell-To-Cell Signaling and Interaction, Hematological System Development and Function, Hematopoiesis, Tissue Development	adhesion of red blood cells	2,87E-03	PTX3,SELP	2
Cellular Development, Cellular Growth and Proliferation, Hematological System Development and Function, Hypersensitivity Response, Inflammatory Response	proliferation of mast cells	2,87E-03	CYSLTR2,IL10	2
Cell Death and Survival	apoptosis	2,88E-03	AKAP12,CAMK2D,CCL2,Ccl2,CEBPD,CFLAR,CHL1,CSTA,DDX19A,EHD4,EIF2AK3,FOS,HDAC5,HSPA1A/HSPA1B,IL10,MAP3K4,MYO18A,PTGS2,Tnp2,UBA7	20
Cell Death and Survival	apoptosis of macrophages	2,92E-03	CFLAR,FOS,IL10	3
Cell-mediated Immune Response, Cellular Development, Cellular Function and Maintenance, Cellular Growth and Proliferation, Hematological System Development and Function, Hematopoiesis, Lymphoid Tissue Structure and Development	proliferation of thymocytes	2,92E-03	EOMES,IL10,PTGS2	3
Cell Death and Survival	cell viability	2,92E-03	CAMK2D,CCL2,CEBPD,CFLAR,Cxcl9,EHD4,EIF2AK3,EN2,FOS,IL10,MAP3K4,PTGS2	12
Cellular Growth and Proliferation	colony formation	2,94E-03	AKAP12,FOS,HDAC5,HSPA1A/HSPA1B,IL10,PTGS2,PTX3	7
Cell Death and Survival, Connective Tissue Development and Function	cell viability of fibroblasts	3,02E-03	CEBPD,EIF2AK3,FOS	3
Cell-To-Cell Signaling and Interaction, Tissue Development	adhesion of tumor cell lines	3,05E-03	AKAP12,CCL2,Ccl2,FOS,SELP	5
Cell Death and Survival	cell death of tumor cell lines	3,12E-03	AKAP12,CCL2,CEBPD,CFLAR,CSTA,EIF2AK3,FOS,HDAC5,HSPA1A/HSPA1B,IL10,MAP3K4,PTGS2,RGS16,UBA7	14
Cellular Movement, Hematological System Development and Function, Immune Cell Trafficking, Inflammatory Response	chemotaxis of macrophages	3,12E-03	CCL2,Ccl2,SELP	3
Hematological System Development and Function, Organismal Functions	coagulation of blood	3,15E-03	CYSLTR2,IL10,PTGS2,SELP	4
Cardiovascular Disease	occlusion of artery	3,16E-03	CCL2,Ccl2,FOS,HSPA1A/HSPA1B,IL10,PTGS2,PTX3,SELP	8
Cellular Movement, Hematological System Development and Function, Immune Cell Trafficking	cell movement of myeloid cells	3,19E-03	CCL2,Ccl2,Cxcl9,CYSLTR2,IL10,PTGS2,SELP	7
Organismal Injury and Abnormalities, Renal and Urological Disease	proteinuria	3,21E-03	CCL2,Ccl2,EHD4,PTGS2	4
Cellular Movement, Hematological System Development and Function, Immune Cell Trafficking, Inflammatory Response	chemotaxis of granulocytes	3,28E-03	CCL2,Ccl2,Cxcl9,SELP	4
Cell Death and Survival	apoptosis of leukemia cell lines	3,29E-03	CEBPD,CFLAR,EIF2AK3,HSPA1A/HSPA1B,UBA7	5
Hematological System Development and Function, Hypersensitivity Response, Immune Cell Trafficking, Inflammatory Response, Tissue Development	accumulation of eosinophils	3,39E-03	Ccl7,Cxcl9	2
Cardiovascular System Development and Function	angiogenesis	3,44E-03	CCL2,Ccl2,CFLAR,CYSLTR2,EHD4,IL10,PTGS2,PTX3,SELP	9
Cell-To-Cell Signaling and Interaction, Hematological System Development and Function, Inflammatory Response	binding of professional phagocytic cells	3,45E-03	CCL2,IL10,SELP	3
Dermatological Diseases and Conditions	Munro's abscess	3,48E-03	IL10	1
Cell-To-Cell Signaling and Interaction, Inflammatory Response	TH1 immune response of splenocytes	3,48E-03	IL10	1
Connective Tissue Disorders, Developmental Disorder, Hereditary Disorder, Metabolic Disease, Skeletal and Muscular Disorders	Wolcott-Rallison syndrome	3,48E-03	EIF2AK3	1
DNA Replication, Recombination, and Repair	aberration of chromosome ends	3,48E-03	HSPA1A/HSPA1B	1
Auditory and Vestibular System Development and Function, Organ Morphology	abnormal morphology of scala tympani	3,48E-03	SLC26A4	1
Organismal Development	accumulation of mucus	3,48E-03	TTLL1	1
Immunological Disease, Organismal Injury and Abnormalities, Reproductive System Disease	adenosis of mammary duct	3,48E-03	PTGS2	1
Neurological Disease, Skeletal and Muscular Disorders	akinesia of forelimb	3,48E-03	IL10	1
Cardiovascular System Development and Function, Connective Tissue Development and Function, Organismal Development, Tissue Development	angiogenesis of stromal tissue	3,48E-03	PTGS2	1
Cell Cycle	arrest in G0/G1 phase transition of hematopoietic progenitor cells	3,48E-03	FOS	1
Immunological Disease, Inflammatory Disease, Respiratory Disease	aspirin-intolerant asthma/rhinitis	3,48E-03	PTGS2	1
Dermatological Diseases and Conditions	atopic dermatitis-like skin lesion	3,48E-03	IL10	1
Connective Tissue Disorders, Developmental Disorder, Hematological Disease, Hereditary Disorder, Metabolic Disease, Nutritional Disease, Skeletal and Muscular Disorders	autosomal dominant hypophosphatemic rickets	3,48E-03	FGF23	1
Gene Expression	binding of Ets1 binding site	3,48E-03	Ccl2	1
Cancer, Cell-To-Cell Signaling and Interaction	binding of adenocarcinoma cells	3,48E-03	SELP	1
Cellular Assembly and Organization	binding of monosome	3,48E-03	IL10	1
Gastrointestinal Disease, Organismal Injury and Abnormalities	bleeding of duodenum	3,48E-03	PTX3	1
Gastrointestinal Disease, Hepatic System Disease, Organismal Injury and Abnormalities	bleeding of liver parenchyma	3,48E-03	PTGS2	1
Cellular Movement	cell rolling of colon cancer cell lines	3,48E-03	SELP	1
Cell-To-Cell Signaling and Interaction, Hematological System Development and Function, Immune Cell Trafficking, Tissue Development	cell-cell contact of B lymphocytes	3,48E-03	IL10	1
Cell-To-Cell Signaling and Interaction, Hematological System Development and Function, Immune Cell Trafficking, Tissue Development	cell-cell contact of T lymphocytes	3,48E-03	IL10	1
Cellular Movement, Hematological System Development and Function, Hematopoiesis, Hypersensitivity Response, Immune Cell Trafficking, Inflammatory Response	chemotaxis of mast precursor cells	3,48E-03	CCL2	1
Molecular Transport	clearance of phosphate	3,48E-03	FGF23	1
Cancer, Cell Death and Survival, Cellular Function and Maintenance, Tumor Morphology	colony survival of adenocarcinoma cells	3,48E-03	IL10	1
Cancer, Cell Death and Survival, Cellular Function and Maintenance, Neurological Disease	colony survival of glioma	3,48E-03	IL10	1
Cancer, Cell Death and Survival, Cellular Function and Maintenance	colony survival of malignant tumor	3,48E-03	IL10	1
Cell Morphology, Skeletal and Muscular System Development and Function	contraction of vascular smooth muscle cells	3,48E-03	PTGS2	1
Cell Morphology, Cellular Development, Hematological System Development and Function	conversion of dendritic cells	3,48E-03	IL10	1
Cell Morphology, Cellular Development, Embryonic Development	conversion of mesenchymal cells	3,48E-03	FOS	1
Gastrointestinal Disease, Hepatic System Disease, Hereditary Disorder, Respiratory Disease	cystic fibrosis-associated liver disease	3,48E-03	CCL2	1
Cellular Compromise	deformation of vesicle membrane	3,48E-03	MTSS1	1
Connective Tissue Development and Function, Organismal Functions, Skeletal and Muscular System Development and Function	delay in healing of tibia	3,48E-03	PTGS2	1
Tissue Morphology	density of central memory cytotoxic T cells	3,48E-03	Cxcl9	1
Hair and Skin Development and Function, Organ Morphology	density of hair follicle	3,48E-03	PTGS2	1
Cardiovascular Disease, Organismal Injury and Abnormalities	development of coronary artery disease in HIV	3,48E-03	CCL2	1
Cell-mediated Immune Response, Cellular Development, Cellular Function and Maintenance, Cellular Growth and Proliferation, Embryonic Development, Hematological System Development and Function, Hematopoiesis, Lymphoid Tissue Structure and Development, Organ Development, Organismal Development, Tissue Development	development of innate-like lymphocytes	3,48E-03	EOMES	1
Cellular Development, Embryonic Development, Nervous System Development and Function, Organ Development, Organismal Development, Tissue Development, Visual System Development and Function	development of intrinsically photosensitive retinal ganglion cells	3,48E-03	EOMES	1
Cellular Development, Embryonic Development, Hair and Skin Development and Function, Hematological System Development and Function, Hematopoiesis, Organ Development, Organismal Development, Tissue Development	differentiation of Langerhans cell precursors	3,48E-03	IL10	1
Cellular Development, Embryonic Development, Organ Development, Organismal Development, Renal and Urological System Development and Function, Reproductive System Development and Function, Tissue Development	differentiation of mammary lobuloalveolar unit	3,48E-03	PTGS2	1
Cellular Development, Reproductive System Development and Function	differentiation of spongiotrophoblasts	3,48E-03	MAP3K4	1
Small Molecule Biochemistry	excretion of lactic acid	3,48E-03	CEBPD	1
Cell Signaling, Small Molecule Biochemistry	exhalation of nitric oxide	3,48E-03	IL10	1
Dermatological Diseases and Conditions, Immunological Disease, Inflammatory Disease, Inflammatory Response	extrinsic atopic dermatitis	3,48E-03	IL10	1
Behavior, Nutritional Disease	fasting	3,48E-03	PTGS2	1
Organismal Injury and Abnormalities, Reproductive System Disease	fibrosis of mammary duct	3,48E-03	PTGS2	1
Organismal Injury and Abnormalities	formation of adhesions	3,48E-03	PTGS2	1
Cell-mediated Immune Response	frequency of Th9 cells	3,48E-03	IL10	1
Hair and Skin Development and Function, Tissue Development	function of epithelial barrier	3,48E-03	IL10	1
Cellular Function and Maintenance, Hematological System Development and Function	function of monocytes	3,48E-03	IL10	1
Embryonic Development, Tissue Morphology	fusion of cerebellar primordium	3,48E-03	EN2	1
Lipid Metabolism, Small Molecule Biochemistry	generation of eicosapentenoic acid	3,48E-03	PTGS2	1
Cellular Growth and Proliferation, Hematological System Development and Function, Tissue Development	generation of iTR35 lymphocytes	3,48E-03	IL10	1
Cellular Growth and Proliferation, Connective Tissue Development and Function, Skeletal and Muscular System Development and Function, Tissue Development	generation of osteoblasts	3,48E-03	PTGS2	1
Metabolic Disease, Neurological Disease, Psychological Disorders	grade 5 Alzheimer's disease	3,48E-03	PTGS2	1
Cancer	growth of micrometastasis	3,48E-03	CCL2	1
Cellular Movement, Hematological System Development and Function, Immune Cell Trafficking, Inflammatory Response	homing of M1 macrophages	3,48E-03	Ccl2	1
DNA Replication, Recombination, and Repair, Nucleic Acid Metabolism, Small Molecule Biochemistry	hydrolysis of GDP	3,48E-03	RGS16	1
Cancer	hyperplasia of transitional cells	3,48E-03	PTGS2	1
Dermatological Diseases and Conditions, Developmental Disorder, Hereditary Disorder, Organismal Injury and Abnormalities	ichthyosis bullosa of Siemens-like autosomal recessive exfoliative ichthyosis	3,48E-03	CSTA	1
Tissue Development	incidence of fibrous tissue	3,48E-03	PTGS2	1
Connective Tissue Development and Function, Embryonic Development, Organ Development, Organ Morphology, Organismal Development, Skeletal and Muscular System Development and Function	induction of axis	3,48E-03	SSBP3	1
Drug Metabolism, Lipid Metabolism, Small Molecule Biochemistry	induction of prostaglandin E2	3,48E-03	PTGS2	1
Cell-mediated Immune Response, Cellular Movement, Hematological System Development and Function, Immune Cell Trafficking	infiltration of alpha-beta T lymphocytes	3,48E-03	IL10	1
Cell-mediated Immune Response, Cellular Movement, Hematological System Development and Function, Immune Cell Trafficking	infiltration of natural killer T lymphocytes	3,48E-03	IL10	1
Inflammatory Response, Tissue Development	inflammatory response of interstitial tissue	3,48E-03	Ccl2	1
Connective Tissue Disorders, Inflammatory Disease, Skeletal and Muscular Disorders	initiation of arthritis	3,48E-03	CCL2	1
Dermatological Diseases and Conditions, Immunological Disease, Inflammatory Disease, Inflammatory Response	intrinsic atopic dermatitis	3,48E-03	IL10	1
Cellular Movement	invasion by stromal cell lines	3,48E-03	PTGS2	1
Cellular Movement	invasion by uterine cell lines	3,48E-03	PTGS2	1
Infectious Disease, Respiratory Disease	invasive bronchopulmonary aspergillosis	3,48E-03	PTX3	1
Cancer, Dermatological Diseases and Conditions	invasive cutaneous squamous cell carcinoma	3,48E-03	FOS	1
Connective Tissue Disorders, Infectious Disease, Inflammatory Disease, Skeletal and Muscular Disorders	lyme arthritis	3,48E-03	IL10	1
Cellular Development, Hematopoiesis, Tissue Development	maturation of PBMC-derived antigen presenting cells	3,48E-03	IL10	1
Cardiovascular System Development and Function, Hematological System Development and Function	mean arterial pressure of pulmonary artery	3,48E-03	IL10	1
Neurological Disease, Organismal Injury and Abnormalities, Skeletal and Muscular Disorders	mechanical hyperalgesia of hindpaw	3,48E-03	PTGS2	1
Cellular Movement	migration of stromal cell lines	3,48E-03	PTGS2	1
Dermatological Diseases and Conditions	mild alopecia	3,48E-03	FOS	1
Cell Cycle	mitosis of Th1 cells	3,48E-03	FOS	1
Cellular Movement, Humoral Immune Response, Immune Cell Trafficking	mobility of B lymphocytes	3,48E-03	IL10	1
Cellular Movement, Hematological System Development and Function, Immune Cell Trafficking, Inflammatory Response	mobilization of monocyte-derived macrophages	3,48E-03	Ccl2	1
Organ Morphology, Organismal Development, Reproductive System Development and Function	morphology of cumulus oocyte complex	3,48E-03	PTX3	1
Nervous System Development and Function, Tissue Morphology	number of type II taste cells	3,48E-03	IL10	1
Connective Tissue Disorders, Immunological Disease, Inflammatory Disease, Skeletal and Muscular Disorders	onset of rheumatoid arthritis	3,48E-03	IL10	1
Cellular Assembly and Organization, Cellular Function and Maintenance	organization of cytoplasmic matrix	3,48E-03	PTX3	1
Carbohydrate Metabolism, Drug Metabolism, Small Molecule Biochemistry	organization of hyaluronic acid	3,48E-03	PTX3	1
Cellular Assembly and Organization, Cellular Function and Maintenance, Nervous System Development and Function, Tissue Development	organization of mossy fibers	3,48E-03	CHL1	1
Cellular Development, Cellular Growth and Proliferation, Hematological System Development and Function	outgrowth of cytotoxic T cells	3,48E-03	IL10	1
Cellular Compromise, Organismal Injury and Abnormalities	permeability transition of stromal vascular cells	3,48E-03	PTX3	1
Organismal Injury and Abnormalities	postoperative dental pain	3,48E-03	PTGS2	1
Tissue Development	proliferation of vascular tissue	3,48E-03	PTGS2	1
Cell Death and Survival	quantity of apoptotic granule cells	3,48E-03	IL10	1
Carbohydrate Metabolism, Molecular Transport, Small Molecule Biochemistry	quantity of chitin	3,48E-03	Ccl2	1
Nervous System Development and Function, Tissue Morphology	quantity of place cells	3,48E-03	CAMK2D	1
Cell-To-Cell Signaling and Interaction, Cellular Movement, Connective Tissue Development and Function, Hepatic System Development and Function	recruitment of hepatic stellate cells	3,48E-03	Ccl2	1
Organismal Injury and Abnormalities	recurrent low back pain	3,48E-03	PTGS2	1
Cell-To-Cell Signaling and Interaction, Tissue Development	reformation of focal adhesions	3,48E-03	HSPA1A/HSPA1B	1
Cellular Function and Maintenance, Hematological System Development and Function, Hypersensitivity Response, Inflammatory Response	regulation of mast cells	3,48E-03	IL10	1
Cardiovascular System Development and Function, Tissue Development, Tissue Morphology	repair of endothelial tissue	3,48E-03	CCL2	1
Organismal Injury and Abnormalities, Skeletal and Muscular Disorders	restenosis of vastus intermedius muscle	3,48E-03	CCL2	1
Cell Death and Survival, Cellular Development, Cellular Function and Maintenance, Cellular Growth and Proliferation, Hematopoiesis, Tissue Development	self-renewal of mesenchymal stem cells	3,48E-03	Ly6a (includes others)	1
Connective Tissue Disorders, Metabolic Disease, Skeletal and Muscular Disorders	severe osteoidosis	3,48E-03	FGF23	1
Metabolic Disease, Neurological Disease, Psychological Disorders	stage 1 Alzheimer's disease	3,48E-03	PTGS2	1
Metabolic Disease, Neurological Disease, Psychological Disorders	stage 2 Alzheimer's disease	3,48E-03	PTGS2	1
Cancer, Endocrine System Disorders, Organismal Injury and Abnormalities, Reproductive System Disease	stage 2 ovarian adenocarcinoma	3,48E-03	PTGS2	1
Gastrointestinal Disease, Inflammatory Disease	steroid-refractory Crohn's disease	3,48E-03	IL10	1
Cell-To-Cell Signaling and Interaction, Cellular Growth and Proliferation	stimulation of liver cell lines	3,48E-03	IL10	1
Hair and Skin Development and Function, Tissue Morphology	structural integrity of epithelial barrier	3,48E-03	IL10	1
Cell Death and Survival	survival of plasmacytoid dendritic cells	3,48E-03	IL10	1
Cell Death and Survival	survival of stromal cell lines	3,48E-03	PTGS2	1
Cell Death and Survival	survival of uterine cell lines	3,48E-03	PTGS2	1
Lipid Metabolism, Small Molecule Biochemistry	synthesis of 11(R)-HETE	3,48E-03	PTGS2	1
Lipid Metabolism, Small Molecule Biochemistry	synthesis of prostaglandin G2	3,48E-03	PTGS2	1
Cell-mediated Immune Response, Cellular Movement, Hematological System Development and Function, Immune Cell Trafficking	trafficking of natural killer T lymphocytes	3,48E-03	Ccl2	1
Cancer, Cellular Development, Dermatological Diseases and Conditions, Tumor Morphology	transdifferentiation of sebaceous gland tumor	3,48E-03	FOS	1
Cancer, Cellular Development, Tumor Morphology	transdifferentiation of squamous cell tumor	3,48E-03	FOS	1
Cancer, Dermatological Diseases and Conditions	tumorigenesis of sebaceous adenoma	3,48E-03	FOS	1
Cancer	tumorigenesis of transitional-cell carcinoma	3,48E-03	PTGS2	1
Skeletal and Muscular System Development and Function, Tissue Morphology	width of zone of proliferation	3,48E-03	FOS	1
Cancer, Neurological Disease	glioma	3,50E-03	AKAP12,EHD4,EIF2AK3,IL10,NLRC5,PTGS2,PTX3,ZNF365	8
Cardiovascular Disease, Organismal Injury and Abnormalities, Tissue Morphology	size of infarct	3,55E-03	Ccl2,HSPA1A/HSPA1B,IL10,PTGS2	4
Organismal Survival	organismal death	3,57E-03	AKAP12,Ccl2,CEBPD,CFLAR,Cxcl9,CYSLTR2,EHD4,EIF2AK3,EOMES,FGF23,FOS,HDAC5,IL10,Ly6a (includes others),MAP3K4,MTSS1,PTGS2,PTX3,SELP,SLC25A37	20
Cancer	hyperplasia of secretory structure	3,62E-03	AKAP12,EHD4,FOS,PTGS2	4
Cell Death and Survival	apoptosis of lung cell lines	3,67E-03	CFLAR,PTGS2	2
Cardiovascular System Development and Function, Cellular Movement	chemotaxis of endothelial cells	3,67E-03	CCL2,PTGS2	2
Infectious Disease	Parasitic Infection	3,69E-03	Ccl2,IL10,PTGS2,RGS16	4
Connective Tissue Disorders, Skeletal and Muscular Disorders	abnormal bone density	3,77E-03	EIF2AK3,FOS,Ly6a (includes others),PTGS2	4
Infectious Disease	sexually transmitted disease	3,92E-03	CCL2,IL10,PTGS2	3
Infectious Disease	Streptococcal infection	3,95E-03	CCL2,IL10	2
Digestive System Development and Function, Gastrointestinal Disease, Hepatic System Development and Function, Hepatic System Disease, Inflammatory Disease, Inflammatory Response, Organ Development	alcoholic hepatitis	3,95E-03	CCL2,IL10	2
Immunological Disease, Inflammatory Disease, Ophthalmic Disease, Respiratory Disease	allergic rhinoconjunctivitis	3,95E-03	CYSLTR2,PTGS2	2
Cell Death and Survival	apoptosis of mast cells	3,95E-03	CFLAR,IL10	2
Behavior	sleep pattern	3,95E-03	FOS,IL10	2
Cellular Movement, Hematological System Development and Function, Immune Cell Trafficking, Inflammatory Response	cell movement of neutrophils	3,96E-03	CCL2,Ccl2,IL10,PTGS2,SELP	5
Tissue Morphology	abnormal morphology of membrane tissue	4,15E-03	Ccl2,CFLAR,IL10,PTGS2	4
Organ Morphology, Organismal Development, Reproductive System Development and Function	abnormal morphology of ovarian follicle	4,16E-03	FOS,PTGS2,PTX3	3
Cellular Movement, Hematological System Development and Function, Hypersensitivity Response, Immune Cell Trafficking	cell movement of eosinophils	4,16E-03	CCL2,Cxcl9,IL10	3
Cellular Development, Cellular Growth and Proliferation, Skeletal and Muscular System Development and Function, Tissue Development	proliferation of vascular smooth muscle cells	4,29E-03	CCL2,CEBPD,IL10	3
Lymphoid Tissue Structure and Development, Organ Morphology, Organismal Development	abnormal morphology of spleen	4,42E-03	FOS,IL10,NLRC5,PTGS2,SELP	5
Cellular Development, Hematopoiesis	maturation of leukocytes	4,55E-03	EOMES,HSPA1A/HSPA1B,IL10,PTGS2	4
Connective Tissue Development and Function, Embryonic Development, Organ Development, Organ Morphology, Organismal Development, Skeletal and Muscular System Development and Function, Tissue Development	abnormal morphology of compact bone	4,55E-03	EIF2AK3,FOS	2
Respiratory Disease	cough	4,55E-03	CYSLTR2,TTLL1	2
Cell Death and Survival, Gastrointestinal Disease, Hepatic System Disease	cell death of liver cells	4,63E-03	CFLAR,FOS,IL10,PTGS2	4
Dermatological Diseases and Conditions	plaque psoriasis	4,68E-03	CCL2,CSTA,FOS	3
Cancer, Gastrointestinal Disease	metastatic colorectal cancer	4,72E-03	CCL2,CEBPD,PTGS2,PTX3	4
Organ Morphology, Organismal Development, Renal and Urological System Development and Function	abnormal morphology of renal glomerulus	4,82E-03	EHD4,FGF23,PTGS2	3
Connective Tissue Disorders, Skeletal and Muscular Disorders	osteoporosis	4,82E-03	EIF2AK3,Ly6a (includes others),PTGS2	3
Hematological Disease	toxemia	4,82E-03	Cxcl9,IL10,PTGS2	3
Molecular Transport	transport of inorganic anion	4,82E-03	FGF23,SLC26A11,SLC26A4	3
Digestive System Development and Function, Organ Morphology, Organismal Development, Tissue Morphology	abnormal morphology of intestinal mucosa	4,87E-03	IL10,PTGS2	2
Cell Death and Survival, Gastrointestinal Disease, Hepatic System Disease	apoptosis of liver cell lines	4,87E-03	IL10,PTGS2	2
Lipid Metabolism, Small Molecule Biochemistry	synthesis of prostaglandin D2	4,87E-03	IL10,PTGS2	2
Inflammatory Response, Respiratory Disease	pneumonia	4,96E-03	CCL2,IL10,PTGS2	3
Cellular Development	differentiation of cells	5,07E-03	CCL2,CEBPD,CSTA,Cxcl9,EIF2AK3,EN2,EOMES,FGF23,FOS,HDAC5,HSPA1A/HSPA1B,IL10,Ly6a (includes others),MAP3K4,PTGS2,SELP,SLIT1	17
Cancer, Cell Death and Survival, Tumor Morphology	cell death of cancer cells	5,16E-03	CFLAR,EIF2AK3,IL10,PTGS2	4
Cardiovascular System Development and Function	development of cardiovascular system	5,16E-03	CCL2,Ccl2,CFLAR,CYSLTR2,EHD4,EN2,HDAC5,IL10,PTGS2,PTX3,SELP	11
Metabolic Disease	amyloidosis	5,18E-03	CCL2,CHL1,EIF2AK3,HSPA1A/HSPA1B,IL10,PTGS2,SELP	7
Lymphoid Tissue Structure and Development, Organ Morphology, Organismal Development, Tissue Morphology	abnormal morphology of mesenteric lymph node	5,19E-03	IL10,PTGS2	2
Inflammatory Disease, Inflammatory Response	inflammation of peritoneum	5,19E-03	PTGS2,SELP	2
Connective Tissue Development and Function, Skeletal and Muscular System Development and Function	strength of bone	5,19E-03	IL10,Ly6a (includes others)	2
Organismal Injury and Abnormalities	Organ Degeneration	5,31E-03	CCL2,Ccl2,EIF2AK3,IL10,MTSS1,PTGS2,SLC26A4	7
Hematological System Development and Function, Inflammatory Response, Tissue Morphology	quantity of macrophages	5,34E-03	CCL2,Ccl2,IL10,SELP	4
Cell Death and Survival	apoptosis of neurons	5,39E-03	CCL2,Ccl2,CHL1,FOS,IL10,PTGS2	6
Tissue Morphology	quantity of cells	5,39E-03	CAMK2D,CCL2,Ccl2,Ccl7,CFLAR,EHD4,EIF2AK3,EN2,FGF23,FOS,IL10,Ly6a (includes others),NLRC5,PTGS2,SELP	15
Cell Signaling, Nucleic Acid Metabolism, Small Molecule Biochemistry	synthesis of cyclic AMP	5,44E-03	AKAP12,CCL2,GNB2,PTGS2	4
Endocrine System Development and Function, Molecular Transport, Small Molecule Biochemistry	concentration of hormone	5,50E-03	Ccl2,EIF2AK3,FGF23,IL10,MGAT4A,PTGS2	6
Hereditary Disorder, Respiratory Disease	Cystic Fibrosis	5,52E-03	CCL2,IL10	2
Post-Translational Modification	N-glycosylation of protein	5,52E-03	MAN1C1,MGAT4A	2
Immunological Disease	abnormal quantity of chemokine	5,52E-03	Ccl2,IL10	2
Hematological System Development and Function, Tissue Development	aggregation of blood cells	5,63E-03	Ly6a (includes others),PTX3,RGS16,SELP	4
Cellular Development, Hematopoiesis	maturation of mononuclear leukocytes	5,68E-03	EOMES,IL10,PTGS2	3
Reproductive System Development and Function	litter size	5,82E-03	Ccl2,PTGS2,PTX3,Tnp2	4
Inflammatory Disease, Respiratory Disease	airway hyperresponsiveness	5,84E-03	CCL2,Ccl2,IL10	3
Cancer, Dermatological Diseases and Conditions	hyperplasia of epidermis	5,84E-03	CEBPD,FOS,PTGS2	3
Behavior	aversive behavior	5,87E-03	Ccl2,PTGS2	2
Endocrine System Disorders, Hematological Disease	hypercalcemia	5,87E-03	FGF23,PTGS2	2
Cardiovascular Disease, Developmental Disorder, Organismal Injury and Abnormalities	hypertrophy of heart	5,90E-03	CAMK2D,Ccl2,FGF23,HDAC5,PTGS2	5
Cellular Function and Maintenance	function of phagocytes	5,97E-03	Ccl2,FOS,IL10,PTGS2,SELP	5
Organismal Injury and Abnormalities, Reproductive System Disease	infertility condition	5,99E-03	AKAP12,FGF23,PTGS2	3
Hematological Disease, Immunological Disease, Organismal Injury and Abnormalities	leukocytosis	5,99E-03	CCL2,IL10,SELP	3
Organismal Injury and Abnormalities, Renal and Urological Disease	urination disorder	6,05E-03	CCL2,Ccl2,EHD4,MTSS1,PTGS2	5
Hematological System Development and Function, Inflammatory Response, Tissue Morphology	quantity of phagocytes	6,08E-03	CCL2,Ccl2,Ccl7,IL10,Ly6a (includes others),SELP	6
Lipid Metabolism, Molecular Transport, Small Molecule Biochemistry	concentration of triacylglycerol	6,20E-03	Ccl2,FGF23,IL10,MGAT4A,PTGS2	5
Developmental Disorder, Organismal Injury and Abnormalities, Renal and Urological Disease	hypertrophy of renal glomerulus	6,22E-03	EHD4,PTGS2	2
Organismal Injury and Abnormalities, Reproductive System Disease, Skeletal and Muscular Disorders	pelvic organ prolapse	6,22E-03	IL10,PTGS2	2
Cellular Growth and Proliferation, Tissue Development	proliferation of connective tissue cells	6,25E-03	AKAP12,CCL2,FGF23,FOS,HSPA1A/HSPA1B,IL10,PTGS2	7
Immunological Disease	immediate hypersensitivity	6,27E-03	CYSLTR2,IL10,Ly6a (includes others),PTGS2,SELP	5
Cancer, Neurological Disease	glioblastoma cancer	6,33E-03	AKAP12,IL10,PTX3,ZNF365	4
Cellular Development, Cellular Growth and Proliferation, Hematological System Development and Function	proliferation of T lymphocytes	6,41E-03	Ccl2,CFLAR,EOMES,HSPA1A/HSPA1B,IL10,Ly6a (includes others),PTGS2	7
Cardiovascular System Development and Function	vasoconstriction of blood vessel	6,47E-03	HSPA1A/HSPA1B,IL10,PTGS2	3
Inflammatory Response	Th2 immune response	6,58E-03	Ccl2,IL10	2
Cell Death and Survival	apoptosis of splenocytes	6,58E-03	HDAC5,IL10	2
Cellular Movement, Hematological System Development and Function, Hypersensitivity Response, Immune Cell Trafficking, Inflammatory Response	cell movement of mast cells	6,58E-03	CCL2,SELP	2
Cellular Development, Embryonic Development, Organismal Development, Tissue Development	differentiation of trophoblast cells	6,58E-03	EOMES,MAP3K4	2
Gastrointestinal Disease, Immunological Disease, Ophthalmic Disease	Sjogren's syndrome	6,64E-03	Ccl2,Ccl7,IL10	3
Cellular Development, Hematological System Development and Function, Hematopoiesis, Humoral Immune Response	differentiation of B lymphocytes	6,64E-03	FOS,HDAC5,IL10,PTGS2	4
Cell Death and Survival	cell death of breast cancer cell lines	6,91E-03	CFLAR,HDAC5,HSPA1A/HSPA1B,PTGS2,RGS16	5
Cancer, Endocrine System Disorders, Organismal Injury and Abnormalities, Reproductive System Disease	FIGO stage III ovarian adenocarcinoma	6,95E-03	PTGS2	1
Auditory Disease, Developmental Disorder, Endocrine System Disorders, Hereditary Disorder, Metabolic Disease, Neurological Disease	Pendred's syndrome	6,95E-03	SLC26A4	1
Auditory and Vestibular System Development and Function, Organ Morphology	abnormal morphology of dilated cochlea	6,95E-03	SLC26A4	1
Auditory and Vestibular System Development and Function, Organ Morphology	abnormal morphology of dilated cochlear duct	6,95E-03	SLC26A4	1
Auditory and Vestibular System Development and Function, Organ Morphology	abnormal morphology of dilated endolymphatic sac	6,95E-03	SLC26A4	1
Auditory and Vestibular System Development and Function, Organ Morphology	abnormal morphology of distended Reissner's membrane	6,95E-03	SLC26A4	1
Auditory and Vestibular System Development and Function, Organ Morphology	abnormal morphology of enlarged saccule	6,95E-03	SLC26A4	1
Lymphoid Tissue Structure and Development, Organ Morphology	abnormal size of thymus gland	6,95E-03	FOS	1
Molecular Transport, Protein Trafficking, Tissue Development	accumulation of collagen fiber	6,95E-03	CYSLTR2	1
Hematological System Development and Function, Immune Cell Trafficking, Inflammatory Response, Tissue Development	accumulation of natural killer T lymphocytes	6,95E-03	Ccl2	1
Cell-To-Cell Signaling and Interaction, Nervous System Development and Function	activation of afferent neurons	6,95E-03	PTGS2	1
Cell-To-Cell Signaling and Interaction, Nervous System Development and Function	activation of spinal neuron	6,95E-03	PTGS2	1
Immunological Disease	active systemic anaphylaxis	6,95E-03	Ly6a (includes others)	1
Cardiovascular System Development and Function, Cellular Development, Organismal Development	angiogenesis of nervous tissue cell lines	6,95E-03	Ccl2	1
Cell Death and Survival	apoptosis of peripheral B lymphocytes	6,95E-03	CFLAR	1
Cell Death and Survival	apoptosis of peripheral blood monocytes	6,95E-03	IL10	1
Cell Death and Survival	apoptosis of retinal rods	6,95E-03	FOS	1
Cardiovascular Disease, Organismal Injury and Abnormalities, Tissue Morphology	area of infarct	6,95E-03	Ccl2	1
Cellular Development, Cellular Growth and Proliferation, Hematological System Development and Function, Inflammatory Response	arrest in growth of macrophages	6,95E-03	IL10	1
Cellular Compromise, Organismal Injury and Abnormalities	atrophy of photoreceptors	6,95E-03	Ccl2	1
Cellular Assembly and Organization	binding of microparticles	6,95E-03	SELP	1
Cardiovascular System Development and Function, Cellular Development, Embryonic Development, Organ Development, Organismal Development, Skeletal and Muscular System Development and Function, Tissue Development	cardiomyogenesis of germ cell tumor cell lines	6,95E-03	EN2	1
Cellular Function and Maintenance, Embryonic Development	cell saturation density of embryonic cell lines	6,95E-03	AKAP12	1
Cell Death and Survival, Gastrointestinal Disease, Hepatic System Disease	centrilobular necrosis	6,95E-03	IL10	1
Cellular Movement, Nervous System Development and Function	chemotaxis of astrocytes	6,95E-03	CCL2	1
Cell Death and Survival, Cellular Function and Maintenance	clearance of chlamydia	6,95E-03	IL10	1
Cardiovascular System Development and Function, Embryonic Development, Organismal Development, Tissue Development, Tissue Morphology	closure of ductus arteriosus	6,95E-03	PTGS2	1
Cancer, Cellular Development, Cellular Growth and Proliferation, Tumor Morphology	colony formation of mammary tumor cells	6,95E-03	FOS	1
Respiratory System Development and Function	compliance of respiratory system	6,95E-03	PTGS2	1
Developmental Disorder, Organismal Injury and Abnormalities, Renal and Urological Disease	congenital obstructive nephropathy	6,95E-03	CCL2	1
Cellular Compromise, Tissue Morphology	degeneration of type I fibrocytes	6,95E-03	SLC26A4	1
Drug Metabolism, Lipid Metabolism, Small Molecule Biochemistry	delay in production of prostaglandin E2	6,95E-03	PTGS2	1
Neurological Disease	demyelination of lumbar spinal cord	6,95E-03	EIF2AK3	1
Cell-To-Cell Signaling and Interaction	desensitization of monocytes	6,95E-03	CCL2	1
Cellular Development, Embryonic Development, Organismal Development, Tissue Development	differentiation of syncytiotrophoblast	6,95E-03	MAP3K4	1
Connective Tissue Development and Function, Skeletal and Muscular System Development and Function, Tissue Morphology	dry ashed weight of femur	6,95E-03	FOS	1
Cellular Function and Maintenance, Hematological System Development and Function	elimination of lymphocytes	6,95E-03	NLRC5	1
Auditory and Vestibular System Development and Function, Cell Morphology, Nervous System Development and Function, Organ Morphology, Tissue Morphology	fusion of stereocilia in inner hair cells	6,95E-03	SLC26A4	1
Cellular Growth and Proliferation, Connective Tissue Development and Function, Tissue Development	generation of adipocytes	6,95E-03	PTGS2	1
Cellular Growth and Proliferation, Hematological System Development and Function, Tissue Development	generation of peritoneal macrophages	6,95E-03	IL10	1
Cancer, Skeletal and Muscular Disorders	grade 4 leiomyosarcoma	6,95E-03	PTGS2	1
Cellular Development, Hematological System Development and Function, Hematopoiesis, Tissue Development	granulopoiesis of bone marrow	6,95E-03	SELP	1
Cellular Development, Embryonic Development, Hematological System Development and Function, Hematopoiesis, Lymphoid Tissue Structure and Development, Organ Development, Organismal Development, Tissue Development	granulopoiesis of spleen	6,95E-03	SELP	1
Cellular Growth and Proliferation, Organismal Development	growth of Klebsiella pneumoniae	6,95E-03	IL10	1
Cellular Development, Cellular Growth and Proliferation, Skeletal and Muscular System Development and Function, Tissue Development	growth of myofiber	6,95E-03	IL10	1
Cellular Movement	haptotaxis of prostate cancer cell lines	6,95E-03	AKAP12	1

## Sheet: IC31_turquoise_LN
2000-2015 QIAGEN.
Categories	Diseases or Functions Annotation	p-Value	Molecules	# Molecules
Cell-To-Cell Signaling and Interaction, Hematological System Development and Function, Immune Cell Trafficking, Tissue Development	adhesion of granulocytes	6,79E-05	ARAP3,CD300LD,ICAM1,INPP5D,ITGB3,RASGRP2,SELP	7
Post-Translational Modification, Protein Folding	folding of protein	9,31E-05	DNAJA4,FKBP4,FKBP5,HSF1,HSPA4L,ITGB3,PDIA6	7
Gene Expression	transcription	1,15E-04	AKNA,ARID1A,ATF4,AXIN1,BCAS3,BRWD1,CBFA2T3,CDR2,CHST1,CREB3L2,DYRK1B,ECM1,ELP4,FLCN,GNA13,HOXC6,HSF1,ING4,INPP5D,IRF3,IVNS1ABP,JADE1,KAT8,LY9,MAF,MAVS,MLLT1,MTERF1,MTF1,NAB2,ORC2,PBX2,PKNOX1,PPP2R5B,PTGES3,RBM14,RFX1,RLIM,SFPQ,SIX5,SOX18,Tceb2,TGFB3,TIAL1,TLR3,TWIST2,UBE2L3,XRCC5,YWHAH,ZFP36L2	50
Gene Expression	expression of RNA	1,48E-04	AKNA,ARID1A,ATF4,AXIN1,BCAS3,BRWD1,CBFA2T3,CDR2,CREB3L2,DNAJB1,DYRK1B,ECM1,EIF3K,ELP4,FLCN,GNA13,HOXC6,HSF1,ING4,INPP5D,IRF3,IVNS1ABP,JADE1,KAT8,LY9,MAF,MAVS,MLLT1,MTERF1,MTF1,NAB2,ORC2,PBX2,PKNOX1,PPP2R5B,PTGES3,RBM14,RBM3,RFX1,RLIM,SFPQ,SGMS1,SIX5,SOX18,Tceb2,TGFB3,TIAL1,TLR3,TWIST2,TXNRD1,UBE2L3,XRCC5,YWHAH,ZFP36L2	54
Gene Expression	transcription of RNA	1,56E-04	AKNA,ARID1A,ATF4,AXIN1,BCAS3,BRWD1,CBFA2T3,CDR2,CREB3L2,DYRK1B,ECM1,ELP4,FLCN,GNA13,HOXC6,HSF1,ING4,INPP5D,IRF3,IVNS1ABP,JADE1,KAT8,LY9,MAF,MAVS,MLLT1,MTERF1,MTF1,NAB2,ORC2,PBX2,PKNOX1,PPP2R5B,PTGES3,RBM14,RFX1,RLIM,SFPQ,SIX5,SOX18,Tceb2,TGFB3,TIAL1,TLR3,TWIST2,UBE2L3,XRCC5,YWHAH,ZFP36L2	49
Organ Development, Reproductive System Development and Function	function of uterus	2,27E-04	ARHGDIA,FKBP4,ITGB3,PARL	4
Gene Expression	transcription of DNA	2,56E-04	AKNA,ARID1A,ATF4,AXIN1,BCAS3,BRWD1,CBFA2T3,CREB3L2,DYRK1B,ECM1,ELP4,FLCN,HOXC6,HSF1,ING4,IRF3,IVNS1ABP,JADE1,KAT8,MAF,MAVS,MLLT1,MTF1,NAB2,ORC2,PBX2,PKNOX1,PPP2R5B,RBM14,RFX1,RLIM,SFPQ,SIX5,SOX18,Tceb2,TGFB3,TIAL1,TLR3,TWIST2,UBE2L3,XRCC5,YWHAH,ZFP36L2	43
Gene Expression	expression of DNA	2,65E-04	AKNA,ARID1A,ATF4,AXIN1,BCAS3,BRWD1,CBFA2T3,CREB3L2,DYRK1B,ECM1,ELP4,FLCN,HOXC6,HSF1,ING4,IRF3,IVNS1ABP,JADE1,KAT8,MAF,MAVS,MLLT1,MTF1,NAB2,ORC2,PBX2,PKNOX1,PPP2R5B,PTGES3,RBM14,RFX1,RLIM,SFPQ,SGMS1,SIX5,SOX18,Tceb2,TGFB3,TIAL1,TLR3,TWIST2,UBE2L3,XRCC5,YWHAH,ZFP36L2	45
Organismal Injury and Abnormalities	anasarca	4,85E-04	PBX2,PBX3	2
Cellular Movement, Hematological System Development and Function	cell rolling of red blood cells	4,85E-04	ICAM1,SELP	2
Cardiovascular Disease, Developmental Disorder, Organismal Injury and Abnormalities	congenital malformation of aortic valve	4,85E-04	PBX2,PBX3	2
Cardiovascular Disease, Developmental Disorder, Organismal Injury and Abnormalities	congenital malformation of pulmonary valve	4,85E-04	PBX2,PBX3	2
Infectious Disease	replication of bovine rotavirus (UK strain)	4,85E-04	IRF3,MAVS	2
Cancer	transformation of liver cells	4,85E-04	PBX2,PBX3	2
Cell-To-Cell Signaling and Interaction, Hematological System Development and Function, Immune Cell Trafficking, Inflammatory Response, Tissue Development	adhesion of phagocytes	5,05E-04	ARAP3,ICAM1,INPP5D,MAEA,PTGS2,RASGRP2,SELP	7
Lipid Metabolism, Small Molecule Biochemistry	binding of lipid	5,72E-04	DNAJB1,FKBP5,PACSIN1,PTGES3,SELP	5
Cell-To-Cell Signaling and Interaction, Hematological System Development and Function, Immune Cell Trafficking, Inflammatory Response, Tissue Development	adhesion of neutrophils	6,79E-04	ARAP3,ICAM1,INPP5D,RASGRP2,SELP	5
Dermatological Diseases and Conditions, Organismal Injury and Abnormalities	bleeding of skin	8,40E-04	ICAM1,ITGB3,SELP	3
Cancer, Cell-To-Cell Signaling and Interaction	binding of carcinoma cells	9,62E-04	ITGB3,SELP	2
Developmental Disorder, Gastrointestinal Disease	hypoplasia of tongue	9,62E-04	PBX2,PBX3	2
Infectious Disease, Neurological Disease	infection of neurons	9,62E-04	IRF3,TLR3	2
Inflammatory Disease, Inflammatory Response, Organismal Injury and Abnormalities, Renal and Urological Disease	progressive crescentic glomerulonephritis	9,62E-04	ACTN4,ICAM1	2
Cell Morphology, Connective Tissue Development and Function, Skeletal and Muscular System Development and Function	mineralization of osteoblasts	1,02E-03	ATF4,CAPNS1,PTGS2	3
Gene Expression	activation of DNA endogenous promoter	1,33E-03	AKNA,ARID1A,ATF4,BCAS3,BRWD1,CBFA2T3,CREB3L2,ECM1,ELP4,FLCN,HOXC6,HSF1,IRF3,IVNS1ABP,JADE1,MAF,MAVS,MLLT1,MTF1,ORC2,PBX2,PKNOX1,PPP2R5B,RBM14,RFX1,RLIM,SFPQ,SOX18,Tceb2,TGFB3,TIAL1,TLR3,TWIST2	33
Inflammatory Disease, Inflammatory Response, Skeletal and Muscular Disorders	inflammation of muscle	1,51E-03	FBXO32,IFNGR2,ITGB3,MAVS	4
Cellular Compromise, Hypersensitivity Response, Inflammatory Response	degranulation of peritoneal mast cells	1,59E-03	IL4R,SPHK2	2
Respiratory Disease	respiratory depression	1,59E-03	PBX3,SLC5A3	2
Antimicrobial Response, Inflammatory Response	antiviral response	1,70E-03	BIRC3,CCL19,IFNGR2,IRF3,IVNS1ABP,MAVS,TLR3	7
Organ Morphology, Organismal Development, Renal and Urological System Development and Function	formation of cast in kidney	1,72E-03	ACTN4,ARHGDIA,PTGS2	3
Cell Signaling	I-kappaB kinase/NF-kappaB cascade	2,11E-03	BIRC3,CCL19,ECM1,IRF3,MAVS,TIFA,TLR3,TRIM32	8
Drug Metabolism, Endocrine System Development and Function, Lipid Metabolism, Small Molecule Biochemistry	binding of progesterone	2,37E-03	DNAJB1,PTGES3	2
Cell Death and Survival	delay in apoptosis of fibroblast cell lines	2,37E-03	BIRC3,MTF1	2
Cell-mediated Immune Response, Cellular Development, Cellular Function and Maintenance, Cellular Growth and Proliferation, Hematological System Development and Function, Hematopoiesis, Lymphoid Tissue Structure and Development	expansion of innate-like lymphocytes	2,37E-03	IL4R,LY9	2
Endocrine System Disorders, Hereditary Disorder, Organismal Injury and Abnormalities, Reproductive System Disease	panhypopituitarism - X-linked	2,37E-03	ICAM1,SELP	2
Infectious Disease	replication of virus	2,44E-03	BIRC3,DTX2,DUSP3,EXOSC5,GPR146,HSF1,IRF3,MAVS,MINK1,PLIN3,SFPQ,STX5,TGFB3,TLR3,XRN1,ZBTB2	16
Cell Morphology	diameter of skeletal muscle cells	2,66E-03	DMPK,PARL,SEPN1	3
Infectious Disease	replication of RNA virus	2,82E-03	DTX2,DUSP3,EXOSC5,GPR146,HSF1,IRF3,MAVS,MINK1,PLIN3,SFPQ,STX5,TGFB3,TLR3,XRN1,ZBTB2	15
Cellular Function and Maintenance, Hematological System Development and Function	function of T lymphocytes	2,86E-03	ARHGDIA,BIRC3,ECM1,ICAM1,IFNGR2,IL4R,INPP5D,SELP,SPHK2,TLR3	10
Cell Death and Survival	cell death of connective tissue cells	2,88E-03	ARID1A,ATF4,AXIN1,BIRC3,CAPNS1,CASP7,CD300LD,CREB3L2,FKBP4,GNA13,HSF1,IRF3,ITGB3,IVNS1ABP,MAVS,MTF1,SPHK2,TLR3	18
Lipid Metabolism, Small Molecule Biochemistry	incorporation of glycosphingolipid	3,28E-03	SGMS1,SPHK2	2
Cellular Movement, Connective Tissue Development and Function	migration of dermal fibroblasts	3,28E-03	ITGB3,TGFB3	2
DNA Replication, Recombination, and Repair	o-dealkylation of DNA	3,28E-03	ALKBH2,ALKBH3	2
Cardiovascular System Development and Function, Ophthalmic Disease, Organismal Development, Visual System Development and Function	neovascularization of choroid	3,80E-03	ICAM1,ITGB3,PTGS2,TLR3	4
Cardiovascular Disease, Developmental Disorder, Organismal Injury and Abnormalities	hypertrophy of right ventricle	3,87E-03	PBX2,PBX3,PTGS2	3
Infectious Disease	replication of vesicular stomatitis virus	4,08E-03	GPR146,IRF3,MAVS,TLR3	4
Inflammatory Disease, Inflammatory Response, Organismal Injury and Abnormalities, Renal and Urological Disease	acute phase crescentic glomerulonephritis	4,34E-03	ACTN4,ICAM1	2
Cell-To-Cell Signaling and Interaction, Renal and Urological System Development and Function, Tissue Development	adhesion of glomerular cells	4,34E-03	ACTN4,ICAM1	2
Cellular Growth and Proliferation	cytostasis of keratinocyte cancer cell lines	4,34E-03	RLIM,TGFB3	2
DNA Replication, Recombination, and Repair, Gene Expression	demethylation of DNA	4,34E-03	ALKBH2,ALKBH3	2
Lipid Metabolism, Small Molecule Biochemistry	production of hydroxyeicosatetraenoic acid	4,34E-03	CYP4F2,PTGS2	2
Cell Signaling	Rho protein signal transduction	4,47E-03	ARAP3,ARHGDIA,FLCN,GNA13,RTKN	5
Cell Death and Survival	apoptosis of fibrosarcoma cell lines	4,68E-03	BIRC3,CASP7,IRF3,MAVS	4
Infectious Disease	quantity of virus	4,68E-03	ICAM1,IRF3,MAVS,PTGS2	4
Cellular Movement	migration of epithelial cells	4,70E-03	ACTN4,ICAM1,ITGB3,PIK3IP1,TGFB3	5
Hematological System Development and Function	bleeding time	5,01E-03	INPP5D,ITGB3,RASGRP2,SELP	4
Post-Translational Modification	ubiquitination of protein	5,11E-03	ANAPC11,AXIN1,BIRC3,CD300LD,KLHL8,NXN,RLIM,TRIM32,TRPC4AP,UBE2L3,UBE2O	11
Hematological Disease	cytopenia	5,41E-03	CD79B,IFNGR2,INPP5D,ITGB3,MAF,PTGS2,SPHK2,XRCC5,ZFP36L2	9
Organismal Injury and Abnormalities, Reproductive System Disease	bleeding of uterus	5,53E-03	ITGB3,SPHK2	2
Embryonic Development, Organismal Development, Reproductive System Development and Function	implantation of blastocyst	5,53E-03	FKBP4,PTGS2	2
Reproductive System Development and Function	superovulation	5,53E-03	FKBP4,PTGS2	2
Cancer, Hematological Disease, Immunological Disease, Organismal Injury and Abnormalities	Richter's syndrome	5,91E-03	ARID1A,BIRC3,CD79B	3
Cell-To-Cell Signaling and Interaction, Reproductive System Development and Function	binding of gonadal cell lines	6,51E-03	CHST1,IL4R,SELP	3
Hematological Disease, Infectious Disease, Neurological Disease	cerebral malaria	6,86E-03	ICAM1,PTGS2	2
Cellular Compromise, Tissue Morphology	degeneration of epithelial cells	6,86E-03	ARHGDIA,XRCC5	2
Cell-mediated Immune Response, Cellular Movement, Hematological System Development and Function, Immune Cell Trafficking	migration of peripheral T lymphocyte	6,86E-03	CCL19,ICAM1	2
Cellular Function and Maintenance, Hematological System Development and Function	function of lymphocytes	6,96E-03	ARHGDIA,BIRC3,ECM1,ICAM1,IFNGR2,IL4R,INPP5D,MAVS,SELP,SPHK2,TLR3	11
Carbohydrate Metabolism, Lipid Metabolism, Molecular Transport, Small Molecule Biochemistry	accumulation of phosphoinositide	7,14E-03	CCL19,ICAM1,INPP5D	3
Inflammatory Disease, Inflammatory Response	inflammation of peritoneum	7,14E-03	BIRC3,PTGS2,SELP	3
Cellular Function and Maintenance, Hematological System Development and Function, Humoral Immune Response	function of B lymphocytes	7,49E-03	ARHGDIA,INPP5D,MAVS,SPHK2,TLR3	5
Cell-To-Cell Signaling and Interaction, Tissue Development	adhesion of breast cancer cell lines	7,71E-03	ICAM1,ITGB3,MINK1,PTGES3	4
Cell-To-Cell Signaling and Interaction, Hematological System Development and Function, Immune Cell Trafficking, Inflammatory Response, Tissue Development	binding of neutrophils	7,81E-03	ARAP3,ICAM1,SELP	3
Cell Death and Survival	cell death of bone marrow-derived macrophages	7,81E-03	INPP5D,IRF3,TLR3	3
Hematological System Development and Function, Hematopoiesis, Tissue Morphology	quantity of erythroid progenitor cells	7,87E-03	CAPNS1,CBFA2T3,INPP5D,ITGB3,MAF,SELP	6
Hematological System Development and Function, Tissue Morphology	quantity of blood cells	8,07E-03	ARHGDIA,ARID1A,ATF4,BIRC3,CAPNS1,CBFA2T3,CCL19,CD79B,CHST1,GNA13,ICAM1,IL4R,INPP5D,ITGB3,LY9,MAEA,MAF,MAVS,NIPAL3,PARL,PTGS2,RHOF,SELP,SPHK2,TLR3,XRCC5,ZFP36L2	27
Cellular Function and Maintenance, Hematological System Development and Function	function of macrophages	8,09E-03	BIRC3,ICAM1,IL4R,ITGB3,MAVS,PTGS2,TLR3	7
Cellular Movement	migration of dermal cells	8,16E-03	ACTN4,ICAM1,ITGB3,TGFB3	4
Organismal Injury and Abnormalities, Renal and Urological Disease	cortical renal glomerulopathies	8,31E-03	ACTN4,PTGS2	2
Cellular Movement, Hematological System Development and Function, Hypersensitivity Response, Immune Cell Trafficking, Inflammatory Response	infiltration by mast cells	8,31E-03	ICAM1,SELP	2
Cellular Compromise	stress response of cervical cancer cell lines	8,31E-03	ATF4,HSF1	2
Cancer	transformation of hematopoietic progenitor cells	8,31E-03	MLLT1,PBX3	2
Respiratory Disease	dyspnea	8,43E-03	PARL,PTGES3,PTGS2,SLC5A3,TGFB3,XRCC5	6
Immunological Disease	abnormal quantity of INTERLEUKIN	8,51E-03	ICAM1,INPP5D,TLR3	3
Cell-To-Cell Signaling and Interaction, Hematological System Development and Function, Immune Cell Trafficking, Tissue Development	adhesion of antigen presenting cells	8,51E-03	ICAM1,MAEA,PTGS2	3
Cancer, Hematological Disease, Immunological Disease, Organismal Injury and Abnormalities	mature B-cell lymphoma	8,82E-03	ARID1A,BIRC3,CD79B,CDC123,CRELD2,GNA13,TBC1D31	7
Cell Death and Survival	cell death of macrophages	9,25E-03	BIRC3,CASP7,INPP5D,IRF3,TLR3	5
Cellular Movement, Hematological System Development and Function, Immune Cell Trafficking, Inflammatory Response	chemotaxis of myeloid cells	9,54E-03	ARAP3,CCL19,ICAM1,IL4R,INPP5D,ITGB3,NCKAP1L,SELP,SPHK2	9
Cell Morphology, Cellular Assembly and Organization, Cellular Function and Maintenance	formation of filopodia	9,64E-03	ACTN4,ARAP1,BCAS3,FGD3,RHOF,TGFB3	6
Cellular Movement, Hematological System Development and Function, Immune Cell Trafficking, Inflammatory Response	chemotaxis of phagocytes	9,97E-03	ARAP3,CCL19,ICAM1,IL4R,INPP5D,ITGB3,NCKAP1L,SELP,SPHK2	9
Cell Morphology, Organ Morphology, Organismal Development, Renal and Urological System Development and Function	abnormal morphology of podocytes	1,00E-02	ACTN4,ARHGDIA,KIRREL	3
Organ Morphology, Reproductive System Development and Function	abnormal morphology of vas deferens	1,00E-02	ATF4,FKBP4,LASP1	3
Cellular Movement, Hematological System Development and Function, Hypersensitivity Response, Immune Cell Trafficking, Inflammatory Response	cell movement of mast cells	1,00E-02	ICAM1,SELP,SPHK2	3
Cell-To-Cell Signaling and Interaction, Hematological System Development and Function, Immune Cell Trafficking, Tissue Development	adhesion of immune cells	1,00E-02	ARAP3,CCL19,CD300LD,ICAM1,INPP5D,ITGB3,MAEA,PTGS2,RASGRP2,SELP	10
Gene Expression	transactivation of RNA	1,08E-02	ACTN4,ARID1A,AXIN1,DUSP3,GNA13,HOXC6,HSF1,INPP5D,IRF3,NAB2,PTGS2,SPHK2,XRCC5,YWHAH	14
Cellular Movement, Hematological System Development and Function, Humoral Immune Response, Immune Cell Trafficking	migration of B lymphocytes	1,08E-02	CCL19,GNA13,SPHK2	3
Cellular Development, Hematological System Development and Function, Hematopoiesis, Lymphoid Tissue Structure and Development	development of mononuclear leukocytes	1,11E-02	CD79B,Fus,ICAM1,IFNGR2,IL4R,INPP5D,ITGB3,LY9,MAF,MINK1,NCKAP1L,PKNOX1,PTGS2,XRCC5,ZFP36L2	15
Hematological System Development and Function, Hematopoiesis, Tissue Morphology	quantity of red blood cells	1,15E-02	CAPNS1,CBFA2T3,INPP5D,ITGB3,MAEA,MAF,SELP,ZFP36L2	8
Lipid Metabolism, Small Molecule Biochemistry	metabolism of D-sphingosine	1,16E-02	Ppap2a,SPHK2	2
Reproductive System Development and Function	decidualization	1,17E-02	FKBP4,PTGS2,SPHK2	3
Organismal Survival	organismal death	1,17E-02	ACTN4,ALKBH3,AMACR,ARAP3,ARHGDIA,ARID1A,ATF4,AXIN1,BIRC3,CAPNS1,CASP7,CREB3L2,DNAJB1,DNAJB9,ECM1,FKBP4,FLCN,GNA13,GRIA3,HSF1,HSPA4L,ICAM1,IL4R,ING4,INPP5D,IRF3,ITGB3,IVNS1ABP,KAT8,MAEA,MAF,MAVS,MKKS,MLLT1,MTF1,NAB2,PARL,PBX2,PBX3,PKNOX1,PTGES3,PTGS2,SELP,SGMS1,SLC5A3,TGFB3,TIAL1,TLR3,TTL,TWIST2,TXNRD1,UBE2L3,XRCC5,ZFP36L2	54
Cellular Development, Hematological System Development and Function, Hematopoiesis	development of blood cells	1,26E-02	CD79B,FLCN,Fus,ICAM1,IFNGR2,IL4R,INPP5D,ITGB3,LY9,MAEA,MAF,MINK1,NCKAP1L,PKNOX1,PTGS2,XRCC5,ZFP36L2	17
Cancer, Neurological Disease, Organismal Injury and Abnormalities	medulloblastoma	1,26E-02	AKNA,ARID1A,AXIN1,TRAPPC5,XRCC5	5
Cellular Movement, Hematological System Development and Function, Immune Cell Trafficking, Inflammatory Response	chemotaxis of leukocytes	1,27E-02	ARAP3,CCL19,GNA13,ICAM1,IL4R,INPP5D,ITGB3,NCKAP1L,SELP,SPHK2	10
Developmental Disorder, Hereditary Disorder, Neurological Disease	Bardet-Biedl syndrome type 6	1,28E-02	MKKS	1
DNA Replication, Recombination, and Repair	DNA damage response of embryonic cell lines	1,28E-02	KAT8	1
DNA Replication, Recombination, and Repair	DNA damage response of epithelial cell lines	1,28E-02	KAT8	1
Developmental Disorder, Hereditary Disorder, Organismal Injury and Abnormalities, Reproductive System Disease	McKusick-Kaufman syndrome	1,28E-02	MKKS	1
Hereditary Disorder, Neurological Disease, Psychological Disorders, Skeletal and Muscular Disorders	Parkinson disease 9	1,28E-02	ATP13A2	1
Organ Morphology, Reproductive System Development and Function	abnormal morphology of foreskin of penis	1,28E-02	FKBP4	1
Nervous System Development and Function, Organ Morphology, Organismal Development	abnormal morphology of putamen	1,28E-02	HSF1	1
Cell-To-Cell Signaling and Interaction, Nervous System Development and Function	activation of inspiratory neurons	1,28E-02	PBX3	1
Cell Death and Survival	activation-induced cell death of naive helper T cells	1,28E-02	ICAM1	1
Inflammatory Response, Respiratory Disease, Respiratory System Development and Function	acute inflammation of airway	1,28E-02	ICAM1	1
Immunological Disease, Organismal Injury and Abnormalities, Reproductive System Disease	adenosis of mammary duct	1,28E-02	PTGS2	1
Cell-To-Cell Signaling and Interaction, Hematological System Development and Function, Hematopoiesis, Tissue Development	adhesion of erythroblasts	1,28E-02	MAEA	1
Cell-To-Cell Signaling and Interaction, Cellular Compromise, Tissue Development, Tumor Morphology	adhesion of myelomonocytic cells	1,28E-02	ICAM1	1
Cell-To-Cell Signaling and Interaction, Tissue Development	adhesion of osteoclast precursor cells	1,28E-02	ITGB3	1
Cell-To-Cell Signaling and Interaction, Cell-mediated Immune Response, Cellular Movement, Hematological System Development and Function, Immune Cell Trafficking, Tissue Development	adhesion of regulatory T lymphocytes	1,28E-02	ICAM1	1
Nervous System Development and Function, Skeletal and Muscular System Development and Function	after-discharge response	1,28E-02	GFRA2	1
Hematological Disease, Hereditary Disorder, Immunological Disease	agammaglobulinemia type 6	1,28E-02	CD79B	1
Developmental Disorder, Hereditary Disorder, Metabolic Disease	alpha-methylacyl-CoA racemase deficiency	1,28E-02	AMACR	1
Cardiovascular System Development and Function, Connective Tissue Development and Function, Organismal Development, Tissue Development	angiogenesis of stromal tissue	1,28E-02	PTGS2	1
Cell Morphology, Cell-To-Cell Signaling and Interaction, Cellular Assembly and Organization, Tissue Development	area of focal adhesions	1,28E-02	ACTN4	1
Immunological Disease, Inflammatory Disease, Respiratory Disease	aspirin-intolerant asthma/rhinitis	1,28E-02	PTGS2	1
Cell Cycle, Reproductive System Development and Function	asymmetric division of oocytes	1,28E-02	HSF1	1
Organismal Injury and Abnormalities, Respiratory Disease	atrophy of olfactory epithelium	1,28E-02	HSF1	1
Cell-To-Cell Signaling and Interaction, Skeletal and Muscular System Development and Function, Tissue Development	attachment of smooth muscle cell lines	1,28E-02	ITGB3	1
Cell-To-Cell Signaling and Interaction, Tissue Development	attachment of stomach cancer cell lines	1,28E-02	ARAP3	1
Developmental Disorder, Hereditary Disorder, Metabolic Disease	atypical mucolipidosis III alpha/beta	1,28E-02	GNPTAB	1
Hereditary Disorder, Organismal Injury and Abnormalities, Renal and Urological Disease	autosomal dominant focal segmental glomerulosclerosis	1,28E-02	ACTN4	1
Developmental Disorder, Hereditary Disorder, Neurological Disease	autosomal dominant mental retardation type 14	1,28E-02	ARID1A	1
Hereditary Disorder, Neurological Disease	autosomal dominant spastic paraplegia type 6	1,28E-02	NIPA1	1
Auditory Disease, Hereditary Disorder, Neurological Disease	autosomal recessive deafness type 82	1,28E-02	GPSM2	1
Connective Tissue Disorders, Developmental Disorder, Hereditary Disorder, Neurological Disease, Skeletal and Muscular Disorders	autosomal recessive mental retardation type 15	1,28E-02	MAN1B1	1
Cancer, Cell-To-Cell Signaling and Interaction	binding of adenocarcinoma cells	1,28E-02	SELP	1
Cell-To-Cell Signaling and Interaction, Hematological System Development and Function, Immune Cell Trafficking, Inflammatory Response, Tissue Development	binding of bone marrow-derived neutrophils	1,28E-02	ARAP3	1
Cell Signaling, Nucleic Acid Metabolism, Small Molecule Biochemistry	binding of cyclic AMP	1,28E-02	PDE3B	1
Gene Expression	binding of metal response element	1,28E-02	MTF1	1
Gene Expression	binding of origin of replication in the short region	1,28E-02	DNAJB1	1
Gastrointestinal Disease, Hepatic System Disease, Organismal Injury and Abnormalities	bleeding of liver parenchyma	1,28E-02	PTGS2	1
Connective Tissue Disorders, Hereditary Disorder	branchiootorenal syndrome 2	1,28E-02	SIX5	1
Developmental Disorder	caudal duplication anomaly	1,28E-02	AXIN1	1
Cell Death and Survival	cell death of mesencephalic neurons	1,28E-02	CAPNS1	1
Cellular Movement	cell rolling of colon cancer cell lines	1,28E-02	SELP	1
Cancer, Cell Morphology	cell rounding of astrocytoma cells	1,28E-02	GNA13	1
Cell Morphology, Connective Tissue Development and Function	cell rounding of cardiac fibroblasts	1,28E-02	ARHGDIA	1
Cardiovascular System Development and Function, Cell Death and Survival, Skeletal and Muscular System Development and Function	cell survival of cardiomyocytes	1,28E-02	FBXO32	1
Cellular Movement, Hematological System Development and Function, Immune Cell Trafficking, Inflammatory Response	chemotaxis of spleen-derived dendritic cells	1,28E-02	CCL19	1
Infectious Disease	co-localization of HIV-1	1,28E-02	ICAM1	1
Cellular Assembly and Organization, Cellular Function and Maintenance	co-localization of microtubules	1,28E-02	FKBP4	1
Developmental Disorder, Gastrointestinal Disease, Hepatic System Disease, Hereditary Disorder, Metabolic Disease	congenital bile acid synthesis defect type 4	1,28E-02	AMACR	1
Developmental Disorder, Hereditary Disorder, Ophthalmic Disease	congenital cerulean cataract-4	1,28E-02	MAF	1
Cell Morphology, Skeletal and Muscular System Development and Function	contraction of vascular smooth muscle cells	1,28E-02	PTGS2	1
Lipid Metabolism, Nucleic Acid Metabolism, Small Molecule Biochemistry	conversion of (2R,6)-dimethylheptanoyl-coenzyme A	1,28E-02	AMACR	1
Organismal Survival	death by West Nile virus	1,28E-02	TLR3	1
Cellular Compromise, Organismal Injury and Abnormalities, Renal and Urological Disease, Tissue Morphology	degeneration of renal tubular epithelial cells	1,28E-02	ARHGDIA	1
Cell Death and Survival	degradation of mast cells	1,28E-02	INPP5D	1
Cellular Compromise, Hypersensitivity Response, Inflammatory Response	degranulation of MCTC mast cell	1,28E-02	INPP5D	1
Cellular Compromise, Hypersensitivity Response, Inflammatory Response	degranulation of mucosal mast cells	1,28E-02	INPP5D	1
Connective Tissue Development and Function, Organismal Functions, Skeletal and Muscular System Development and Function	delay in healing of tibia	1,28E-02	PTGS2	1
Cell Death and Survival, Embryonic Development	delay in initiation of apoptosis of embryonic stem cell lines	1,28E-02	MTF1	1
Cellular Development, Hematological System Development and Function, Hematopoiesis	delay in initiation of maturation of MCTC mast cell	1,28E-02	INPP5D	1
Cellular Development, Hematological System Development and Function, Hematopoiesis	delay in initiation of maturation of mucosal mast cells	1,28E-02	INPP5D	1
Cell Cycle, Reproductive System Development and Function	delay in initiation of metaphase I of oocytes	1,28E-02	HSF1	1
RNA Post-Transcriptional Modification	demethylation of RNA	1,28E-02	ALKBH3	1
Hair and Skin Development and Function, Organ Morphology	density of hair follicle	1,28E-02	PTGS2	1
Cell Morphology, Cellular Assembly and Organization, Cellular Development, Cellular Function and Maintenance, Nervous System Development and Function, Tissue Development	development of corticothalamic axons	1,28E-02	TTL	1
Cellular Development, Embryonic Development, Organ Development, Organismal Development, Renal and Urological System Development and Function, Reproductive System Development and Function, Tissue Development	differentiation of mammary lobuloalveolar unit	1,28E-02	PTGS2	1
Cellular Assembly and Organization, Cellular Compromise, DNA Replication, Recombination, and Repair	disruption of chromatin	1,28E-02	HSF1	1
Cellular Assembly and Organization, Cellular Compromise	disruption of septin filaments	1,28E-02	RTKN	1
Cellular Movement	dissemination of stomach cancer cell lines	1,28E-02	ARAP3	1
Renal and Urological System Development and Function	effacement of kidney	1,28E-02	ACTN4	1
Cellular Function and Maintenance, Hematological System Development and Function	elimination of myeloid-derived suppressor cells	1,28E-02	IL4R	1
Infectious Disease	entrance of West Nile virus	1,28E-02	ITGB3	1
Endocrine System Development and Function	exocytotic capacity of beta islet cells	1,28E-02	PDE3B	1
Cardiovascular Disease, Developmental Disorder, Organismal Injury and Abnormalities	familial arrhythmogenic right ventricular dysplasia type 1	1,28E-02	TGFB3	1
Behavior, Nutritional Disease	fasting	1,28E-02	PTGS2	1
Hereditary Disorder	fatal infantile multiorgan disease	1,28E-02	PDSS1	1
Organismal Injury and Abnormalities, Reproductive System Disease	fibrosis of mammary duct	1,28E-02	PTGS2	1
Organismal Functions	flow of cerebrospinal fluid	1,28E-02	HSF1	1
Cellular Assembly and Organization	formation of actin foci	1,28E-02	NCKAP1L	1
Organismal Injury and Abnormalities	formation of adhesions	1,28E-02	PTGS2	1
Cell Death and Survival	fragmentation of blood platelets	1,28E-02	ITGB3	1
Lipid Metabolism, Small Molecule Biochemistry	generation of eicosapentenoic acid	1,28E-02	PTGS2	1
Cellular Growth and Proliferation, Connective Tissue Development and Function, Skeletal and Muscular System Development and Function, Tissue Development	generation of osteoblasts	1,28E-02	PTGS2	1
Metabolic Disease, Neurological Disease, Psychological Disorders	grade 5 Alzheimer's disease	1,28E-02	PTGS2	1
Cell-mediated Immune Response, Cellular Function and Maintenance, Hematological System Development and Function	homeostasis of naive T lymphocytes	1,28E-02	CCL19	1
Lipid Metabolism, Small Molecule Biochemistry	hydroxylation of leukotriene B4	1,28E-02	CYP4F2	1
Cancer	hyperplasia of transitional cells	1,28E-02	PTGS2	1
Dermatological Diseases and Conditions, Hereditary Disorder	hypotrichosis-lymphedema-telangiectasia syndrome	1,28E-02	SOX18	1
Embryonic Development	immune protection of embryonic cell lines	1,28E-02	MAVS	1
Tissue Development	incidence of fibrous tissue	1,28E-02	PTGS2	1
Cell-To-Cell Signaling and Interaction, Cellular Growth and Proliferation, Embryonic Development	induction of embryonic stem cells	1,28E-02	RLIM	1
Drug Metabolism, Lipid Metabolism, Small Molecule Biochemistry	induction of prostaglandin E2	1,28E-02	PTGS2	1
Infectious Disease	infectivity of rhinovirus	1,28E-02	ICAM1	1
Cellular Movement, Connective Tissue Development and Function	infiltration by dermal fibroblasts	1,28E-02	ITGB3	1
Cardiovascular System Development and Function, Cell-To-Cell Signaling and Interaction, Inflammatory Disease, Inflammatory Response, Skeletal and Muscular Disorders, Tissue Development	inflammation of cardiomyocytes	1,28E-02	FBXO32	1
Cell Morphology, Cellular Movement, Nervous System Development and Function	innervation of parasympathetic neurons	1,28E-02	GFRA2	1
Cellular Movement	invasion by stromal cell lines	1,28E-02	PTGS2	1
Cellular Movement	invasion by uterine cell lines	1,28E-02	PTGS2	1
Nervous System Development and Function	lack of phrenic nerve	1,28E-02	SLC5A3	1
Gastrointestinal Disease, Organismal Injury and Abnormalities	lesioning of gastric mucosa	1,28E-02	HSF1	1
Developmental Disorder, Hereditary Disorder, Skeletal and Muscular Disorders	limb-girdle muscular dystrophy type 2H	1,28E-02	TRIM32	1
Dermatological Diseases and Conditions, Hereditary Disorder, Metabolic Disease	lipoid proteinosis of urbach and wiethe	1,28E-02	ECM1	1
Cardiovascular System Development and Function, Organismal Development	maturation of capillary vessel	1,28E-02	ITGB3	1
Neurological Disease, Organismal Injury and Abnormalities, Skeletal and Muscular Disorders	mechanical hyperalgesia of hindpaw	1,28E-02	PTGS2	1
Cancer	metastasis of stomach cancer cell lines	1,28E-02	KDM4B	1
Cellular Movement	migration of stromal cell lines	1,28E-02	PTGS2	1
Neurological Disease	mild hydrocephalus	1,28E-02	HSF1	1
Cellular Assembly and Organization	mobilization of nucleosomes	1,28E-02	ARID1A	1
Developmental Disorder, Hereditary Disorder, Metabolic Disease	mucolipidosis, type II	1,28E-02	GNPTAB	1
Developmental Disorder, Hereditary Disorder, Metabolic Disease	muscle glycogenosis X-linked	1,28E-02	PHKA1	1
Lipid Metabolism, Small Molecule Biochemistry, Vitamin and Mineral Metabolism	omega-hydroxylation of alpha-tocopherol	1,28E-02	CYP4F2	1
Cellular Development, Skeletal and Muscular System Development and Function, Tissue Development	onset of differentiation of osteoblasts	1,28E-02	ATF4	1
Cell-To-Cell Signaling and Interaction	opening of junctional complexes	1,28E-02	ARHGDIA	1
Inflammatory Disease, Inflammatory Response, Skeletal and Muscular Disorders	paralytic autoimmune myositis	1,28E-02	IFNGR2	1
Cell Morphology	polarity of neutrophils	1,28E-02	INPP5D	1
Organismal Injury and Abnormalities	postoperative dental pain	1,28E-02	PTGS2	1
Cell Cycle	premature senescence of skeletal muscle satellite cells	1,28E-02	DMPK	1
Hereditary Disorder, Metabolic Disease	primary coenzyme Q10 deficiency type 2	1,28E-02	PDSS1	1
Respiratory Disease	primary spontaneous pneumothorax	1,28E-02	FLCN	1
Cellular Function and Maintenance, Hematological System Development and Function, Hematopoiesis, Humoral Immune Response	progression of pro-B lymphocytes	1,28E-02	CD79B	1
Tissue Development	proliferation of vascular tissue	1,28E-02	PTGS2	1
Cell Death and Survival, Embryonic Development	quantity of apoptotic neural crest cells	1,28E-02	CAPNS1	1
Hematological System Development and Function, Hematopoiesis, Tissue Morphology	quantity of innate-like lymphocytes	1,28E-02	LY9	1
Digestive System Development and Function, Nervous System Development and Function, Tissue Morphology	quantity of myenteric ganglion cells	1,28E-02	GFRA2	1
Hematological System Development and Function, Tissue Morphology	quantity of naive helper T cells	1,28E-02	ICAM1	1
Cellular Response to Therapeutics	radiosensitivity of lung cell lines	1,28E-02	XRCC5	1
Cell Cycle, Respiratory System Development and Function	re-entry into M phase of lung cell lines	1,28E-02	XRCC5	1
Cellular Function and Maintenance, Molecular Transport	reabsorption of chloride	1,28E-02	SORL1	1
Infectious Disease	reactivation of Enterobacteria phage MS2	1,28E-02	ALKBH3	1
Organismal Injury and Abnormalities	recurrent low back pain	1,28E-02	PTGS2	1
Cardiovascular Disease, Organismal Injury and Abnormalities, Skeletal and Muscular Disorders	recurrent myocardial infarction	1,28E-02	ITGB3	1
Cell Signaling, Small Molecule Biochemistry, Vitamin and Mineral Metabolism	regulation of Ca2+	1,28E-02	GNA13	1
Developmental Disorder, Hereditary Disorder, Skeletal and Muscular Disorders	rigid spine syndrome	1,28E-02	SEPN1	1
Connective Tissue Disorders, Developmental Disorder, Hereditary Disorder, Skeletal and Muscular Disorders	severe chondrodysplasia	1,28E-02	CREB3L2	1
Connective Tissue Disorders, Hematological Disease, Tissue Morphology	severe erythropenia	1,28E-02	MAF	1
Immunological Disease	severe lupus-like autoimmune disease	1,28E-02	INPP5D	1
Connective Tissue Disorders, Developmental Disorder, Hereditary Disorder, Skeletal and Muscular Disorders	spondyloepimetaphyseal dysplasia with joint laxity type 1	1,28E-02	B3GALT6	1
Metabolic Disease, Neurological Disease, Psychological Disorders	stage 1 Alzheimer's disease	1,28E-02	PTGS2	1
Metabolic Disease, Neurological Disease, Psychological Disorders	stage 2 Alzheimer's disease	1,28E-02	PTGS2	1
Cancer, Endocrine System Disorders, Organismal Injury and Abnormalities, Reproductive System Disease	stage 2 ovarian adenocarcinoma	1,28E-02	PTGS2	1
Organismal Injury and Abnormalities, Reproductive System Disease	stage 4 endometriosis	1,28E-02	ICAM1	1
Cell-To-Cell Signaling and Interaction, Cellular Growth and Proliferation, Hematological System Development and Function	suppressive capacity of monocytic myeloid derived suppressor cells	1,28E-02	FKBP5	1
Cell Death and Survival, Skeletal and Muscular System Development and Function	survival of myoblasts	1,28E-02	DYRK1B	1
Cell Death and Survival	survival of stromal cell lines	1,28E-02	PTGS2	1
Cell Death and Survival	survival of uterine cell lines	1,28E-02	PTGS2	1
Connective Tissue Disorders, Hereditary Disorder, Organ Morphology, Organismal Injury and Abnormalities, Skeletal and Muscular Disorders, Tissue Morphology	susceptibility to hip fracture	1,28E-02	ITGB3	1
Lipid Metabolism, Small Molecule Biochemistry	synthesis of 11(R)-HETE	1,28E-02	PTGS2	1
Nucleic Acid Metabolism, Small Molecule Biochemistry	synthesis of phosphoadenosine phosphosulfate	1,28E-02	PAPSS1	1
Lipid Metabolism, Small Molecule Biochemistry	synthesis of prostaglandin G2	1,28E-02	PTGS2	1
Organismal Injury and Abnormalities, Tissue Morphology	thickening of carotid artery	1,28E-02	ATF4	1
Embryonic Development, Tissue Morphology	thickening of mesenchyme	1,28E-02	TGFB3	1
Tissue Morphology	thickness of olfactory epithelium	1,28E-02	HSF1	1
Gene Expression	transcription termination of RNA	1,28E-02	MTERF1	1
Carbohydrate Metabolism, Lipid Metabolism, Small Molecule Biochemistry	transduction of phosphatidylinositol-3,4,5-triphosphate	1,28E-02	INPP5D	1
Digestive System Development and Function	transition of small intestine	1,28E-02	GFRA2	1
Cancer	tumorigenesis of transitional-cell carcinoma	1,28E-02	PTGS2	1
DNA Replication, Recombination, and Repair	unwinding of origin of replication in the short region	1,28E-02	DNAJB1	1
Cell Death and Survival	apoptosis of breast cancer cell lines	1,31E-02	ARHGDIA,BIRC3,CASP7,FBXO32,HOXC6,KIFC3,PTGS2,SPHK2,TLR3	9
Cell Death and Survival	cell death of breast cancer cell lines	1,37E-02	ARHGDIA,BIRC3,CASP7,FBXO32,HOXC6,KIFC3,PTGS2,RTKN,SPHK2,TLR3	10
Cellular Development, Cellular Growth and Proliferation, Hematological System Development and Function, Humoral Immune Response	proliferation of B lymphocytes	1,37E-02	ARHGDIA,CD79B,Fus,HSF1,IL4R,INPP5D,MAVS,NCKAP1L,TLR3	9
Cellular Function and Maintenance, Hematological System Development and Function	function of myeloid cells	1,41E-02	BIRC3,ICAM1,IL4R,ITGB3,MAVS,PTGS2,SELP,TLR3	8
Cellular Movement, Hematological System Development and Function, Immune Cell Trafficking, Inflammatory Response	chemotaxis of neutrophils	1,44E-02	ARAP3,CCL19,ICAM1,INPP5D,NCKAP1L,SELP	6
Cell-To-Cell Signaling and Interaction, Hematological System Development and Function, Inflammatory Response	binding of blood platelets	1,44E-02	ICAM1,ITGB3,SELP	3
RNA Damage and Repair	catabolism of RNA	1,44E-02	EXOSC5,XRN1,ZFP36L2	3
Cell Death and Survival	cell death of tumor cell lines	1,45E-02	ALKBH3,ARHGDIA,ATF4,ATP13A2,AXIN1,BIRC3,CAPNS1,CASP7,CD79B,CREB3L2,DNAJB1,FBXO32,FKBP5,HAUS8,HOXC6,HSF1,INPP5D,IRF3,ITGB3,KIFC3,MAVS,PBX3,PTGS2,RTKN,SFPQ,SGMS1,SH3BP5,SPHK2,TLR3,TRIM32,TXNRD1,UBE2L3,XRCC5,YWHAH	34
Cellular Compromise, Cellular Function and Maintenance	endoplasmic reticulum stress response	1,46E-02	ATF4,DNAJB1,DNAJB9,HSPA4L,PIK3IP1	5
Antimicrobial Response, Inflammatory Response	antimicrobial response	1,47E-02	BIRC3,CCL19,HIST1H2BI,IFNGR2,IRF3,IVNS1ABP,MAVS,TLR3	8
Cell Death and Survival	cell death of fibroblasts	1,47E-02	BIRC3,CAPNS1,CASP7,HSF1,IRF3,MAVS,SPHK2,TLR3	8
Cancer, Hematological Disease, Immunological Disease, Organismal Injury and Abnormalities	diffuse large B-cell lymphoma	1,48E-02	ARID1A,CD79B,CDC123,CRELD2,GNA13,TBC1D31	6
Cellular Assembly and Organization, Cellular Compromise	formation of cellular inclusion bodies	1,50E-02	ATP13A2,DNAJA4,DNAJB1,HSF1	4
Cell Morphology, Digestive System Development and Function, Endocrine System Development and Function, Organ Morphology, Organismal Development	morphology of pancreatic cells	1,50E-02	ATF4,PDE3B,SGMS1,TLR3	4
Cell Death and Survival	apoptosis of bone marrow-derived macrophages	1,53E-02	INPP5D,IRF3	2
Cell Death and Survival	cell death of naive T lymphocytes	1,53E-02	CCL19,ICAM1	2
Cell Death and Survival, Gastrointestinal Disease, Hepatic System Disease	necrosis of liver	1,54E-02	AMACR,CASP7,IRF3,ITGB3,MTF1,PTGS2,SELP,SH3BP5	8
Cell Morphology	morphology of leukocytes	1,57E-02	ATF4,CBFA2T3,CD79B,GNA13,ICAM1,IL4R,INPP5D,LY9,PARL,SELP,XRCC5	11
Cellular Movement, Hematological System Development and Function, Immune Cell Trafficking, Inflammatory Response	cell movement of neutrophils	1,60E-02	ARAP3,CCL19,ICAM1,INPP5D,ITGB3,MAVS,NCKAP1L,PTGS2,SELP	9
Cell-To-Cell Signaling and Interaction, Hematological System Development and Function, Inflammatory Response, Organismal Functions	activation of blood platelets	1,71E-02	GNA13,INPP5D,ITGB3,SELP	4
Cellular Movement, Hematological System Development and Function, Immune Cell Trafficking, Inflammatory Response	chemotaxis of antigen presenting cells	1,73E-02	CCL19,ICAM1,IL4R,ITGB3,SELP	5
Cell Death and Survival	apoptosis of gastrointestinal cells	1,75E-02	HSF1,TGFB3,TLR3	3
Cell-To-Cell Signaling and Interaction, Tissue Development	adhesion of leukemia cell lines	1,78E-02	GNA13,ICAM1,RASGRP2,SELP	4
Hematological System Development and Function, Hematopoiesis, Tissue Morphology	quantity of hematopoietic progenitor cells	1,79E-02	ARHGDIA,ARID1A,ATF4,CAPNS1,CBFA2T3,CD79B,INPP5D,ITGB3,LY9,MAF,PARL,SELP,XRCC5	13
Cellular Movement, Hematological System Development and Function, Immune Cell Trafficking	cell movement of peripheral blood leukocytes	1,86E-02	CCL19,ICAM1,SELP	3
Hematological System Development and Function, Tissue Morphology	quantity of leukocytes	1,89E-02	ARHGDIA,BIRC3,CBFA2T3,CCL19,CD79B,CHST1,GNA13,ICAM1,IL4R,INPP5D,ITGB3,LY9,MAEA,MAF,MAVS,NIPAL3,PARL,PTGS2,SELP,SPHK2,TLR3,XRCC5,ZFP36L2	23
Hematological System Development and Function	hemostasis	1,91E-02	CYP4F2,GNA13,ICAM1,INPP5D,ITGB3,PTGS2,SELP	7
Cell-To-Cell Signaling and Interaction, Hematological System Development and Function, Immune Cell Trafficking, Inflammatory Response, Tissue Development	aggregation of myeloid cells	1,95E-02	ICAM1,SELP	2
Cell Death and Survival	apoptosis of enterocytes	1,95E-02	TGFB3,TLR3	2
Cellular Function and Maintenance	function of bone marrow cells	1,95E-02	INPP5D,ZFP36L2	2
Gene Expression	induction of RNA	1,95E-02	IRF3,TLR3	2
Inflammatory Disease, Inflammatory Response, Organismal Injury and Abnormalities, Renal and Urological Disease	interstitial nephritis	1,95E-02	ARHGDIA,PTGS2	2
Lipid Metabolism, Small Molecule Biochemistry	metabolism of ceramide	1,95E-02	ORMDL2,Ppap2a	2
Post-Translational Modification, Protein Folding	refolding of protein	1,95E-02	DNAJA4,HSF1	2
Cellular Function and Maintenance	Lymphocyte homeostasis	1,99E-02	CCL19,CD79B,ICAM1,IFNGR2,IL4R,INPP5D,LY9,MAF,MINK1,NCKAP1L,PKNOX1,PTGS2,XRCC5,ZFP36L2	14
Cellular Development, Hematological System Development and Function	differentiation of blood cells	2,00E-02	ATF4,ATPIF1,CBFA2T3,CD79B,FLCN,ICAM1,IFNGR2,IL4R,INPP5D,KAT8,MAF,MINK1,NCKAP1L,PKNOX1,PTGS2,SELP,TWIST2,XRCC5,ZFP36L2	19
Cell Death and Survival	cell death	2,02E-02	2010109I03Rik,ACTN4,ALKBH3,AMACR,ARHGDIA,ARID1A,ATF4,ATP13A2,AXIN1,BIRC3,CAPNS1,CASP7,CCBL1,CCL19,CD300LD,CD79B,CREB3L2,DNAJB1,FBXO32,FKBP4,FKBP5,FLCN,GFRA2,GNA13,HAUS8,HOXC6,HSF1,ICAM1,IFNGR2,IL4R,ING4,INPP5D,IRF3,ITGB3,IVNS1ABP,KAT8,KIFC3,MAVS,MTF1,NCKAP1L,ORC2,PARL,PBX3,PIK3IP1,PTGES3,PTGS2,RASGRP2,RTKN,SDF2L1,SELP,SEPN1,SFPQ,SGMS1,SH3BP5,SORL1,SPHK2,TGFB3,TLR3,TRIM32,TWIST2,TXNRD1,UBE2L3,XRCC…	64
Cell Death and Survival	necrosis of kidney	2,04E-02	ATP13A2,BIRC3,CASP7,CCBL1,GNA13,ICAM1,IRF3,ITGB3,PTGS2,TRIM32	10
Cell-To-Cell Signaling and Interaction, Hair and Skin Development and Function	response of epithelial cell lines	2,10E-02	BIRC3,TLR3,TRIM32	3
Cell-To-Cell Signaling and Interaction, Renal and Urological System Development and Function	response of kidney cell lines	2,10E-02	BIRC3,TLR3,TRIM32	3
Cell-mediated Immune Response, Cellular Development, Cellular Function and Maintenance, Cellular Growth and Proliferation, Hematological System Development and Function, Hematopoiesis, Lymphoid Tissue Structure and Development	proliferation of thymocytes	2,10E-02	IL4R,LY9,PTGS2,XRCC5	4
Cell Death and Survival	apoptosis of tumor cell lines	2,12E-02	ALKBH3,ARHGDIA,ATF4,AXIN1,BIRC3,CAPNS1,CASP7,CD79B,DNAJB1,FBXO32,FKBP5,HOXC6,HSF1,INPP5D,IRF3,KIFC3,MAVS,PBX3,PTGS2,RTKN,SFPQ,SGMS1,SPHK2,TLR3,TRIM32,TXNRD1,XRCC5	27
Carbohydrate Metabolism, Lipid Metabolism, Molecular Transport, Small Molecule Biochemistry	accumulation of phosphatidylinositol-3,4,5-triphosphate	2,18E-02	CCL19,INPP5D	2
Cell-To-Cell Signaling and Interaction, Hematological System Development and Function, Immune Cell Trafficking, Inflammatory Response, Tissue Development	adhesion of macrophages	2,18E-02	MAEA,PTGS2	2
Connective Tissue Disorders, Developmental Disorder, Gastrointestinal Disease, Skeletal and Muscular Disorders	cleft lip	2,18E-02	PBX2,PBX3	2
Carbohydrate Metabolism, Small Molecule Biochemistry	disposal of D-glucose	2,18E-02	PDE3B,PKNOX1	2
Hair and Skin Development and Function, Organ Development	pigmentation of hair	2,18E-02	PDE3B,XRCC5	2
Organ Morphology, Reproductive System Development and Function	abnormal morphology of epididymis	2,19E-02	ATF4,FKBP4,LASP1,PARL	4
Organ Morphology, Skeletal and Muscular System Development and Function	mass of skeletal muscle	2,19E-02	HSF1,ICAM1,PARL,SEPN1	4
Inflammatory Response	acute inflammation	2,22E-02	ICAM1,SELP,TLR3	3
Cell-To-Cell Signaling and Interaction, Embryonic Development	response of embryonic cell lines	2,22E-02	BIRC3,TLR3,TRIM32	3
Cellular Development, Hematological System Development and Function, Hematopoiesis, Lymphoid Tissue Structure and Development	development of lymphocytes	2,23E-02	CD79B,Fus,ICAM1,IFNGR2,IL4R,INPP5D,LY9,MAF,MINK1,NCKAP1L,PKNOX1,PTGS2,XRCC5,ZFP36L2	14
Cell Death and Survival	cell death of fibroblast cell lines	2,26E-02	ARID1A,ATF4,AXIN1,BIRC3,CAPNS1,CD300LD,FKBP4,GNA13,HSF1,IVNS1ABP,MTF1,SPHK2	12
Cellular Movement, Hematological System Development and Function, Immune Cell Trafficking, Inflammatory Response	chemotaxis of macrophages	2,28E-02	ICAM1,IL4R,ITGB3,SELP	4
Cellular Growth and Proliferation	proliferation of cells	2,30E-02	ACTN4,ALKBH3,AMACR,ARHGDIA,ARID1A,ATF4,ATPIF1,AXIN1,BIRC3,CAPNS1,CASP7,CBFA2T3,CCL19,CD79B,CDC123,CHERP,DAGLB,DNAJB1,DYRK1B,ECM1,FKBP4,FKBP5,FLCN,Fus,GFRA2,HOXC6,HSF1,ICAM1,IL4R,ING4,INPP5D,IRF3,ITGB3,IVNS1ABP,LY9,MAVS,NAB2,NCKAP1L,PBX3,PIK3IP1,PLIN3,PPP2R5B,PSMA4,PTGES3,PTGS2,RASGRP2,RBM3,RFX1,RLIM,RTKN,SELK,SELP,SFPQ,SGMS1,SIX5,SOX18,SPHK2,TBRG4,TGFB3,TIAL1,TIFA,TLR3,TRIM32,TWIST2,TXNRD1,UBE2L3…	68
Cell Death and Survival	cell death of epithelial cells	2,32E-02	2010109I03Rik,ATP13A2,BIRC3,CASP7,FKBP4,ICAM1,IRF3,PTGS2,SH3BP5,SPHK2,TGFB3,TLR3,TRIM32	13
Cellular Function and Maintenance, Hematological System Development and Function	function of Th2 cells	2,35E-02	ECM1,IFNGR2,IL4R	3
Cellular Compromise	stress response of tumor cell lines	2,35E-02	ATF4,HSF1,PIK3IP1	3
Cellular Development, Cellular Growth and Proliferation, Hematological System Development and Function	proliferation of lymphocytes	2,40E-02	ARHGDIA,BIRC3,CD79B,Fus,HSF1,ICAM1,IL4R,INPP5D,ITGB3,LY9,MAVS,NCKAP1L,PTGS2,SELK,SPHK2,TLR3,XRCC5	17
Hematological Disease	abnormal function of hematopoietic system	2,42E-02	ARID1A,ITGB3	2
Organ Morphology, Organismal Development, Renal and Urological System Development and Function	abnormal morphology of collecting tubule	2,42E-02	ARHGDIA,PTGS2	2
Cellular Movement	cell movement of stomach cancer cell lines	2,42E-02	ARAP3,KDM4B	2
Organismal Injury and Abnormalities, Renal and Urological Disease	degeneration of kidney	2,42E-02	ARHGDIA,PTGS2	2
Dermatological Diseases and Conditions, Organismal Injury and Abnormalities	fibrosis of skin	2,42E-02	ICAM1,SELP	2
Skeletal and Muscular System Development and Function, Tissue Development	osteoclastogenesis of connective tissue	2,42E-02	INPP5D,ITGB3	2
Respiratory Disease	pleural effusion	2,42E-02	IVNS1ABP,TGFB3	2
Hematological System Development and Function, Organismal Functions	coagulation of blood	2,47E-02	CYP4F2,GNA13,INPP5D,ITGB3,PTGS2,SELP	6
Organismal Injury and Abnormalities, Renal and Urological Disease	proteinuria	2,53E-02	ACTN4,AMN,ARHGDIA,ICAM1,KIRREL,PTGS2	6
DNA Replication, Recombination, and Repair	DNA damage response of kidney cell lines	2,54E-02	KAT8	1
Cancer, Endocrine System Disorders, Organismal Injury and Abnormalities, Reproductive System Disease	FIGO stage III ovarian adenocarcinoma	2,54E-02	PTGS2	1
Cell Cycle	G2/M phase of T lymphocytes	2,54E-02	IL4R	1
Hematological Disease, Hereditary Disorder	Glanzmann's thrombasthenia	2,54E-02	ITGB3	1
Dermatological Diseases and Conditions, Developmental Disorder, Hereditary Disorder, Organismal Injury and Abnormalities	Setleis syndrome	2,54E-02	TWIST2	1
Embryonic Development, Organ Development, Organ Morphology, Organismal Development, Tissue Development, Visual System Development and Function	abnormal morphology of posterior chamber	2,54E-02	TGFB3	1
Nervous System Development and Function	abnormal morphology of small submandibular ganglion	2,54E-02	GFRA2	1
Tissue Development	accumulation of pancreatic cancer cell lines	2,54E-02	DYRK1B	1
Cell-To-Cell Signaling and Interaction, Nervous System Development and Function	activation of afferent neurons	2,54E-02	PTGS2	1
Cell-To-Cell Signaling and Interaction, Nervous System Development and Function	activation of spinal neuron	2,54E-02	PTGS2	1
Digestive System Development and Function, Gastrointestinal Disease, Hepatic System Development and Function, Hepatic System Disease, Inflammatory Disease, Inflammatory Response, Organ Development	acute inflammation of liver	2,54E-02	TLR3	1
Cell-To-Cell Signaling and Interaction, Renal and Urological System Development and Function, Tissue Development	adhesion of podocytes	2,54E-02	ACTN4	1
Cancer, Cell Cycle	aneuploidization of tumor cell lines	2,54E-02	YWHAH	1
Cell Death and Survival	apoptosis of decidual cells	2,54E-02	SPHK2	1
Cell Death and Survival	apoptosis of gastric mucous cells	2,54E-02	HSF1	1
Cell Morphology, Cellular Assembly and Organization	area of lamellipodia	2,54E-02	ACTN4	1
Cell Cycle, Reproductive System Development and Function	arrest in cell cycle progression of germ cells	2,54E-02	HSF1	1
Cell Cycle, Reproductive System Development and Function	arrest in meiosis I of oocytes	2,54E-02	HSF1	1
Cellular Compromise, Organismal Injury and Abnormalities, Skeletal and Muscular Disorders	atrophy of myotube	2,54E-02	FBXO32	1
Developmental Disorder, Hereditary Disorder, Metabolic Disease	attenuated Sanfilippo syndrome type A	2,54E-02	GNPTAB	1
Cellular Assembly and Organization	binding of microparticles	2,54E-02	SELP	1
Infectious Disease	candidemia	2,54E-02	IFNGR2	1
Cancer, Cardiovascular Disease, Endocrine System Disorders, Organismal Injury and Abnormalities	carcinoid heart disease	2,54E-02	TGFB3	1
Endocrine System Development and Function, Lipid Metabolism, Small Molecule Biochemistry, Vitamin and Mineral Metabolism	catabolism of glucocorticoid	2,54E-02	YWHAH	1
Cellular Movement, Nervous System Development and Function	cell overmigration of Purkinje cells	2,54E-02	GNA13	1
Cell Morphology, Hematological System Development and Function, Inflammatory Response	cell spreading of bone marrow-derived neutrophils	2,54E-02	ARAP3	1
Cell-To-Cell Signaling and Interaction, Tissue Development	cell-cell contact of blood platelets	2,54E-02	INPP5D	1
Cell-To-Cell Signaling and Interaction, Cellular Movement, Hematological System Development and Function, Immune Cell Trafficking, Inflammatory Response	chemoattraction of Langerhans cells	2,54E-02	CCL19	1
Cellular Movement, Hematological System Development and Function, Hypersensitivity Response, Immune Cell Trafficking, Inflammatory Response	chemotaxis of liver-derived mast cells	2,54E-02	SPHK2	1
Cellular Movement, Hematological System Development and Function, Hypersensitivity Response, Immune Cell Trafficking, Inflammatory Response	chemotaxis of peritoneal mast cells	2,54E-02	SPHK2	1
Antimicrobial Response	clearance of Reoviridae	2,54E-02	TLR3	1
Cardiovascular System Development and Function, Embryonic Development, Organismal Development, Tissue Development, Tissue Morphology	closure of ductus arteriosus	2,54E-02	PTGS2	1
Respiratory System Development and Function	compliance of respiratory system	2,54E-02	PTGS2	1
Developmental Disorder, Hereditary Disorder, Metabolic Disease	congenital disorder of glycosylation type 1a	2,54E-02	ICAM1	1
Developmental Disorder, Hereditary Disorder, Metabolic Disease	congenital disorder of glycosylation type 1b	2,54E-02	ICAM1	1
Developmental Disorder, Hereditary Disorder, Metabolic Disease	congenital disorder of glycosylation type 1k	2,54E-02	ICAM1	1
Cell Cycle, Cell-To-Cell Signaling and Interaction, Cellular Growth and Proliferation	contact growth inhibition of keratinocyte cancer cell lines	2,54E-02	RLIM	1
Cell Cycle, Cell-To-Cell Signaling and Interaction, Cellular Growth and Proliferation	contact growth inhibition of macrophage cancer cell lines	2,54E-02	TIFA	1
Lipid Metabolism, Small Molecule Biochemistry	conversion of D-sphingosine	2,54E-02	SPHK2	1
Cancer, Cell-To-Cell Signaling and Interaction, Endocrine System Disorders, Inflammatory Response	cytotoxic reaction of pancreatic cancer cell lines	2,54E-02	GNA13	1
Nervous System Development and Function	dedepression of CA1 neuron	2,54E-02	GRIA3	1
Cellular Compromise, Gastrointestinal Disease, Hepatic System Disease, Organismal Injury and Abnormalities, Tissue Morphology	degeneration of hepatocytes	2,54E-02	XRCC5	1
Cellular Compromise	degradation of autophagosomes	2,54E-02	ATP13A2	1
Cellular Compromise, Inflammatory Response	degranulation of bone marrow-derived neutrophils	2,54E-02	ARAP3	1
Drug Metabolism, Lipid Metabolism, Small Molecule Biochemistry	delay in production of prostaglandin E2	2,54E-02	PTGS2	1
Tissue Morphology	density of T lymphocytes	2,54E-02	PTGS2	1
Skeletal and Muscular System Development and Function, Tissue Morphology	density of trabecula	2,54E-02	INPP5D	1
Carbohydrate Metabolism, Lipid Metabolism, Small Molecule Biochemistry	dephosphorylation of phosphatidylinositol 3,4-diphosphate	2,54E-02	INPP5D	1
Nervous System Development and Function	depotentiation of CA1 neuron	2,54E-02	GRIA3	1
Embryonic Development, Hair and Skin Development and Function, Organ Development, Organismal Development, Tissue Development	development of fur	2,54E-02	SOX18	1
Cellular Development, Hematological System Development and Function, Hematopoiesis, Humoral Immune Response	differentiation of B-1a lymphocytes	2,54E-02	CD79B	1
Inflammatory Disease, Inflammatory Response, Organismal Injury and Abnormalities, Renal and Urological Disease	diffuse proliferative lupus nephritis	2,54E-02	ACTN4	1
Cellular Assembly and Organization	dissociation of chromosomes	2,54E-02	XRCC5	1
Developmental Disorder, Neurological Disease	ectopia of cerebral cortex	2,54E-02	GNA13	1
Cellular Development, Connective Tissue Development and Function, Tissue Development	elastogenesis of fibroblasts	2,54E-02	GNA13	1
Developmental Disorder, Neurological Disease	encephalopathy of neural tube	2,54E-02	SPHK2	1
Cellular Compromise, Cellular Function and Maintenance	endoplasmic reticulum stress response of beta islet cells	2,54E-02	DNAJB9	1
Inflammatory Response	endotoxin tolerance of leukemia cell lines	2,54E-02	INPP5D	1
Developmental Disorder, Hematological Disease, Hereditary Disorder, Metabolic Disease	enterocyte cobalamin malabsorption	2,54E-02	AMN	1
Cell Cycle	exit from quiescence of colon cancer cell lines	2,54E-02	DYRK1B	1
Cellular Development, Cellular Growth and Proliferation, Endocrine System Development and Function	expansion of beta islet cells	2,54E-02	AXIN1	1
Embryonic Development, Organismal Development, Tissue Development	formation of axial mesoderm	2,54E-02	AXIN1	1
Hematological System Development and Function, Tissue Development	formation of bone marrow	2,54E-02	ICAM1	1
Embryonic Development, Organismal Development	formation of dorsal-ventral axis	2,54E-02	PPP2R5B	1
Cell-To-Cell Signaling and Interaction, Cellular Assembly and Organization, Cellular Function and Maintenance, Tissue Development	function of tight junctions	2,54E-02	MPP7	1
Cellular Growth and Proliferation, Connective Tissue Development and Function, Tissue Development	generation of adipocytes	2,54E-02	PTGS2	1
Cancer, Skeletal and Muscular Disorders	grade 4 leiomyosarcoma	2,54E-02	PTGS2	1
Cellular Development, Hematological System Development and Function, Hematopoiesis, Tissue Development	granulopoiesis of bone marrow	2,54E-02	SELP	1
Cellular Development, Embryonic Development, Hematological System Development and Function, Hematopoiesis, Lymphoid Tissue Structure and Development, Organ Development, Organismal Development, Tissue Development	granulopoiesis of spleen	2,54E-02	SELP	1
Cancer, Gastrointestinal Disease	hyperplasia of mammalian glandular stomach	2,54E-02	PTGS2	1
Lipid Metabolism, Small Molecule Biochemistry	incorporation of D-erythro-C16-ceramide	2,54E-02	SPHK2	1
Infectious Disease, Neurological Disease	infection of cortical neurons	2,54E-02	IRF3	1
Infectious Disease	infection of neuroblastoma cell lines	2,54E-02	IRF3	1
Cell Cycle	interaction of DNA	2,54E-02	SFPQ	1
Cell Morphology, Organ Morphology, Organismal Development, Renal and Urological System Development and Function	lack of podocytes	2,54E-02	ARHGDIA	1
Organ Morphology, Organismal Development, Reproductive System Development and Function	lack of ventral prostatic lobe	2,54E-02	FKBP4	1
Cell Death and Survival	loss of beta islet cells	2,54E-02	DNAJB9	1
Organ Morphology, Skeletal and Muscular System Development and Function	mass of plantaris muscle	2,54E-02	ICAM1	1
Cellular Movement, Hematological System Development and Function, Immune Cell Trafficking	migration of PBMC-derived antigen presenting cells	2,54E-02	CCL19	1
Cell-mediated Immune Response, Cellular Movement, Hematological System Development and Function, Immune Cell Trafficking	migration of T lymphoblasts	2,54E-02	ICAM1	1
Cellular Movement	migration of osteoclast precursor cells	2,54E-02	ITGB3	1
Cellular Movement	migration of uterine cell lines	2,54E-02	PTGS2	1
Inflammatory Disease, Respiratory Disease	mild asthma	2,54E-02	PTGS2	1
Organismal Injury and Abnormalities	mild pain	2,54E-02	PTGS2	1
Cell Cycle	mitogenesis of anterior pituitary cells	2,54E-02	TGFB3	1
Cell Death and Survival	mitotic catastrophe of brain cancer cell lines	2,54E-02	YWHAH	1
Organismal Injury and Abnormalities	moderate pain	2,54E-02	PTGS2	1
Cardiovascular System Development and Function, Cell Morphology, Organismal Development, Tissue Morphology	morphology of microvascular endothelial cells	2,54E-02	ITGB3	1
Cell Death and Survival, Cellular Compromise, Neurological Disease, Organismal Injury and Abnormalities, Tissue Morphology	neurodegeneration of CA1 neuron	2,54E-02	PTGS2	1
Connective Tissue Development and Function, Embryonic Development, Nervous System Development and Function, Organ Development, Organismal Development, Respiratory System Development and Function, Skeletal and Muscular System Development and Function, Tissue Development	neurogenesis of turbinate bone	2,54E-02	HSF1	1
Cardiovascular Disease, Organismal Injury and Abnormalities, Skeletal and Muscular Disorders	nonfatal myocardial infarction	2,54E-02	ITGB3	1
Lipid Metabolism, Small Molecule Biochemistry	omega-hydroxylation of very long chain fatty acid	2,54E-02	CYP4F2	1
Cellular Assembly and Organization, Cellular Function and Maintenance, DNA Replication, Recombination, and Repair	organization of spindle pole	2,54E-02	GPSM2	1
Lipid Metabolism, Small Molecule Biochemistry	oxygenation of 2-arachidonoylglycerol	2,54E-02	PTGS2	1
Hematological Disease, Hereditary Disorder	platelet-type bleeding disorder type 16	2,54E-02	ITGB3	1
Cell Morphology, Cellular Assembly and Organization, Cellular Function and Maintenance	polarization of microtubules	2,54E-02	ICAM1	1
Cell Cycle	polyploidization of colon cancer cell lines	2,54E-02	XRCC5	1
Endocrine System Disorders, Gastrointestinal Disease, Inflammatory Disease	post-endoscopic retrograde cholangiopancreatography acute pancreatitis	2,54E-02	PTGS2	1
Lipid Metabolism, Small Molecule Biochemistry	production of protaglandin F1	2,54E-02	PTGS2	1
Cellular Growth and Proliferation, Reproductive System Development and Function, Tissue Development	proliferation of decidual cells	2,54E-02	SPHK2	1
Cellular Development, Cellular Growth and Proliferation, Endocrine System Development and Function, Nervous System Development and Function	proliferation of lactotropes	2,54E-02	TGFB3	1
Cellular Development, Cellular Growth and Proliferation, Hematological System Development and Function	proliferation of naive helper T cells	2,54E-02	ICAM1	1
Cellular Development, Cellular Growth and Proliferation, Hematological System Development and Function, Hematopoiesis, Humoral Immune Response	proliferation of pre-B1 lymphocytes	2,54E-02	IL4R	1
Infectious Disease	quantity of HIV-1	2,54E-02	ICAM1	1
Infectious Disease	quantity of West Nile virus	2,54E-02	IRF3	1
Cellular Assembly and Organization	quantity of chromaffin vesicles	2,54E-02	PTGS2	1
Infectious Disease	quantity of encephalomyocarditis virus	2,54E-02	MAVS	1
Cancer, Gastrointestinal Disease, Organismal Injury and Abnormalities	quantity of intestinal polyp	2,54E-02	PTGS2	1
Carbohydrate Metabolism, Molecular Transport, Small Molecule Biochemistry	quantity of keratan sulfate	2,54E-02	CHST1	1
Hematological System Development and Function, Hematopoiesis, Tissue Morphology	quantity of polychromatic normoblast cells	2,54E-02	MAF	1
Infectious Disease	quantity of vesicular stomatitis virus	2,54E-02	MAVS	1
Cell-To-Cell Signaling and Interaction, Cellular Movement, Immune Cell Trafficking	recruitment of lymphoid cells	2,54E-02	CCL19	1
Cancer, Gastrointestinal Disease	recurrent colorectal adenoma	2,54E-02	PTGS2	1
Organ Morphology, Respiratory System Development and Function	relaxation of trachea	2,54E-02	ITGB3	1
Cellular Function and Maintenance, Tissue Development, Tissue Morphology	reorganization of goblet cells	2,54E-02	PTGS2	1
Dental Disease	resorption of dentin	2,54E-02	ITGB3	1
Cell-To-Cell Signaling and Interaction, Inflammatory Response	response of monocyte-derived dendritic cells	2,54E-02	TLR3	1
Cardiovascular Disease, Organismal Injury and Abnormalities	retraction of fibrin clot	2,54E-02	ITGB3	1
Cellular Compromise, Connective Tissue Development and Function, Skeletal and Muscular System Development and Function	retraction of osteoclasts	2,54E-02	ITGB3	1
Molecular Transport, Protein Trafficking	secretion of green fluorescent protein	2,54E-02	SORL1	1
Cell Morphology, Cellular Assembly and Organization	size of vacuole	2,54E-02	ITGB3	1
Skeletal and Muscular Disorders	sprain	2,54E-02	PTGS2	1
Connective Tissue Development and Function, Skeletal and Muscular System Development and Function	strength of long bones	2,54E-02	INPP5D	1
Developmental Disorder, Hereditary Disorder, Metabolic Disease	succinate-coenzyme q reductase deficiency	2,54E-02	SDHAF1	1
Connective Tissue Disorders, Inflammatory Disease, Skeletal and Muscular Disorders	tendonitis	2,54E-02	PTGS2	1
Neurological Disease, Organismal Injury and Abnormalities, Skeletal and Muscular Disorders	thermal hyperalgesia of hindpaw	2,54E-02	PTGS2	1
Cellular Assembly and Organization, DNA Replication, Recombination, and Repair	translocation of chromosomes	2,54E-02	XRCC5	1
Carbohydrate Metabolism, Molecular Transport, Small Molecule Biochemistry	transport of myo-inositol	2,54E-02	SLC5A3	1
Cardiovascular System Development and Function, Embryonic Development, Organ Development, Organismal Development, Renal and Urological System Development and Function, Reproductive System Development and Function, Tissue Development	vascularization of mammary gland	2,54E-02	PTGS2	1
Nervous System Development and Function, Organ Morphology	volume of dentate gyrus	2,54E-02	TLR3	1
Cancer, Tumor Morphology	volume of secondary tumor	2,54E-02	ITGB3	1
Cell-To-Cell Signaling and Interaction, Hematological System Development and Function, Inflammatory Response	binding of professional phagocytic cells	2,55E-02	ARAP3,ICAM1,ITGB3,SELP	4
Cell Signaling	protein kinase cascade	2,56E-02	AXIN1,BIRC3,CCL19,DUSP3,ECM1,IRF3,ITGB3,MAVS,MINK1,TIFA,TLR3,TRIM32	12
Cellular Movement, Hematological System Development and Function, Immune Cell Trafficking	cell movement of lymphocytes	2,56E-02	ACTN4,CCL19,GNA13,ICAM1,INPP5D,ITGB3,MAVS,PTGS2,SELP,SPHK2	10
Cellular Movement, Hematological System Development and Function, Immune Cell Trafficking	cell movement of granulocytes	2,60E-02	ARAP3,CCL19,ICAM1,IL4R,INPP5D,ITGB3,MAVS,NCKAP1L,PTGS2,SELP	10
Embryonic Development, Organismal Development	development of face	2,61E-02	GNPTAB,TGFB3,TWIST2	3
Embryonic Development, Organismal Development, Tissue Development	formation of mesoderm	2,61E-02	AXIN1,RLIM,TXNRD1	3
Respiratory System Development and Function	function of respiratory system	2,61E-02	NIPAL3,SEPN1,TLR3	3
Cell Death and Survival	apoptosis of epithelial cells	2,65E-02	2010109I03Rik,CASP7,FKBP4,IRF3,PTGS2,SPHK2,TGFB3,TLR3	8
Cell Cycle	cell cycle progression	2,66E-02	ANAPC11,ANKS1A,ARID1A,CDC123,DUSP3,HAUS8,HSF1,IL4R,ING4,INPP5D,KAT8,ORC2,PHF13,PPP2R5B,PTGS2,RBM3,RLIM,SFPQ,SPHK2,TBRG4,TGFB3,TIFA,TRIM32	23
Cell Morphology, Cellular Function and Maintenance	autophagy of breast cancer cell lines	2,66E-02	ATF4,HSF1	2
Cellular Movement, Hematological System Development and Function, Immune Cell Trafficking, Inflammatory Response	cell movement of Langerhans cells	2,66E-02	CCL19,ICAM1	2
Lipid Metabolism, Molecular Transport, Small Molecule Biochemistry	concentration of arachidonic acid	2,66E-02	DAGLB,PTGS2	2
Reproductive System Development and Function	decidualization of uterus	2,66E-02	PTGS2,SPHK2	2
Cell-mediated Immune Response, Cellular Function and Maintenance, Hematological System Development and Function	T cell homeostasis	2,67E-02	CCL19,CD79B,ICAM1,IFNGR2,IL4R,LY9,MAF,MINK1,NCKAP1L,PKNOX1,PTGS2,XRCC5,ZFP36L2	13
Hematological Disease	anemia	2,69E-02	AMN,ATF4,CBFA2T3,INPP5D,IRF3,ITGB3,PKNOX1,PTGS2,TXNRD1,ZFP36L2	10
Cellular Movement, Hematological System Development and Function, Immune Cell Trafficking, Inflammatory Response	migration of neutrophils	2,74E-02	ICAM1,INPP5D,ITGB3,SELP	4
Cell Death and Survival	apoptosis of connective tissue cells	2,75E-02	BIRC3,CAPNS1,CREB3L2,IRF3,ITGB3,MAVS,SPHK2,TLR3	8
Cancer	Cancer	2,77E-02	ACAP3,ACTN4,AEN,AKNA,ALKBH3,AMACR,AMN,ANKS1A,ARAP1,ARAP3,ARHGDIA,ARID1A,ARSK,ATP13A2,AUTS2,AXIN1,BCAS3,BIRC3,BRWD1,C17orf85,C19orf57,C9orf3,CAB39L,CASP7,CBFA2T3,CCBL1,CCL19,CD300LD,CD79B,CDC123,CDR2,CELF4,CEP170,CFAP97,CHCHD10,CHERP,CHST1,CREB3L2,CRELD2,CYP4F2,DAGLB,DHX16,DMPK,DMWD,DNAJB1,DNAJB9,DTX2,DUSP3,DYRK1B,ECM1,EIF3K,ELMSAN1,ELP4,EMID1,FBXO32,FGD3,FKBP5,FLCN,GNA13,GNPTAB,GPR146,GPR85,GPRAS…	181
Infectious Disease	replication of HIV	2,84E-02	EXOSC5,HSF1,PLIN3,TGFB3	4
Cell Death and Survival	apoptosis of prostate cancer cell lines	2,85E-02	BIRC3,CASP7,HOXC6,PTGS2,SPHK2,TLR3	6
Cellular Development, Hematological System Development and Function, Hematopoiesis	differentiation of leukocytes	2,87E-02	CBFA2T3,CD79B,ICAM1,IFNGR2,IL4R,INPP5D,KAT8,MAF,MINK1,NCKAP1L,PKNOX1,PTGS2,SELP,TWIST2,XRCC5,ZFP36L2	16
Developmental Disorder, Hereditary Disorder, Neurological Disease	Bardet-Biedl syndrome	2,92E-02	MKKS,TRIM32	2
Post-Translational Modification	acetylation of protein	2,92E-02	ING4,MEAF6	2
Cell Signaling	androgen receptor signaling pathway	2,92E-02	ARID1A,FKBP4	2
Cell-mediated Immune Response, Cellular Movement, Hematological System Development and Function, Immune Cell Trafficking	cell movement of thymocytes	2,92E-02	CCL19,ITGB3	2
Cell Morphology	morphology of blood cells	2,93E-02	ATF4,CBFA2T3,CD79B,GNA13,ICAM1,IL4R,INPP5D,LY9,NCKAP1L,PARL,SELP,XRCC5	12
Hematological System Development and Function	increased hematocrit of organism	2,94E-02	ATF4,ITGB3,PTGS2,ZFP36L2	4
Cell Morphology, Lymphoid Tissue Structure and Development	morphology of lymphatic system cells	2,94E-02	ATF4,CBFA2T3,GNA13,SELP	4
Cellular Compromise, Inflammatory Response	degranulation of phagocytes	2,99E-02	ARAP3,CD300LD,IL4R,INPP5D,SPHK2	5
Cell-To-Cell Signaling and Interaction, Tissue Development	adhesion of tumor cell lines	3,02E-02	ARID1A,GNA13,ICAM1,ITGB3,MINK1,PTGES3,RASGRP2,SELP	8
Cellular Compromise, Cellular Function and Maintenance	endoplasmic reticulum stress response of cells	3,03E-02	ATF4,DNAJB9,PIK3IP1	3
Hematological System Development and Function, Hematopoiesis, Tissue Morphology	quantity of reticulocytes	3,03E-02	CBFA2T3,ITGB3,MAF	3
Hematological System Development and Function, Tissue Morphology	quantity of helper T lymphocytes	3,05E-02	ICAM1,IL4R,MAF,SELP	4
Cancer, Organismal Injury and Abnormalities	primitive neuroectodermal tumor	3,13E-02	AKNA,ARID1A,AXIN1,ING4,TRAPPC5,XRCC5	6
Reproductive System Development and Function	function of reproductive system	3,18E-02	ARHGDIA,FKBP4,PTGS2	3
Neurological Disease	abnormal conduction by nerves	3,18E-02	PARL,SLC5A3	2
Cardiovascular System Development and Function, Organ Morphology, Organismal Development, Renal and Urological System Development and Function, Tissue Morphology	abnormal morphology of glomerular capillary	3,18E-02	ACTN4,ARHGDIA	2
Cell-To-Cell Signaling and Interaction, Hematological System Development and Function, Hypersensitivity Response, Immune Cell Trafficking, Tissue Development	adhesion of eosinophils	3,18E-02	ICAM1,SELP	2
Cell-To-Cell Signaling and Interaction, Cellular Assembly and Organization, Cellular Function and Maintenance, Tissue Development	formation of tight junctions	3,18E-02	ING4,MPP7	2
Organismal Development	length of body region	3,18E-02	CAPNS1,FKBP4	2
Metabolic Disease, Organismal Injury and Abnormalities, Renal and Urological Disease	microalbuminuria	3,18E-02	ICAM1,PTGS2	2
Nervous System Development and Function	neuroprotection of brain cells	3,18E-02	HSF1,PTGS2	2
Cell Death and Survival	cell death of colon cancer cell lines	3,24E-02	AXIN1,HSF1,PTGS2,RTKN,SFPQ,SPHK2,XRCC5,YWHAH	8

## Sheet: GLA-SE turguoise
2000-2015 QIAGEN.
Categories	Diseases or Functions Annotation	p-Value	Molecules	# Molecules
Immunological Disease	systemic autoimmune syndrome	8,67E-46	9930111J21Rik1/Gm12185,9930111J21Rik2,AMICA1,ARHGEF6,ARRB1,ATM,BC023105,Bcl2a1c,BMP4,C130026I21Rik (includes others),C1orf162,CASP4,CCL2,Ccl2,CCL3L3,CCL4,Ccl7,CCR5,CCR6,CD274,CD40,CD47,CD69,CEBPB,CELF4,CFB,CLEC4D,CLEC4E,CTSC,CX3CR1,CXCL10,CXCL2,CXCL3,Cxcl9,CXCR1,CXCR3,CYBB,DAXX,F10,FAM26F,FCGR1A,FCGR3A/FCGR3B,FPR2,GADD45B,GBP2,GBP4,GBP6,Gbp8,Gm4841,Gm4951,Gm5431,Gm6377,GPR65,HCK,HELZ2,HERC6,HLA-A…	149
Endocrine System Disorders, Gastrointestinal Disease, Immunological Disease, Metabolic Disease	insulin-dependent diabetes mellitus	5,90E-42	9930111J21Rik1/Gm12185,9930111J21Rik2,AMICA1,ARHGEF6,BC023105,Bcl2a1c,C130026I21Rik (includes others),C1orf162,CASP4,CCL2,Ccl2,CCL3L3,CCL4,CCR5,CCR6,CD274,CD40,CFB,CX3CR1,CXCL10,Cxcl9,CXCR3,CYBB,FAM26F,FCGR1A,GBP2,GBP4,GBP6,Gbp8,Gm4841,Gm4951,Gm5431,Gm6377,GPR65,HERC6,HLA-A,HLA-DOB,HLA-DRA,HSPA1A/HSPA1B,HTT,IFI16,Ifi202b,Ifi27l2a/Ifi27l2b,IFI44,Ifi47,IFIH1,IFIT1B,IFIT2,IFIT3,IFNB1,IFNG,IGF1,Iigp1…	91
Infectious Disease	infection of mammalia	1,30E-31	Bst2,C5AR1,Ccl2,CCL3L3,CCR5,CCR6,CD274,CD40,CD47,CEBPB,CLEC4D,CLEC4E,CLIC4,CSF3,CX3CR1,CXCL10,CXCL3,CXCR3,CYBB,DDX58,DHX58,EIF2AK2,FCGR1A,FPR1,GBP2,GRB2,Gzmb,HCK,Ifi47,IFIH1,IFIT2,IFNB1,IFNG,Igtp,Iigp1,IL1B,IL1RN,IL6,IRF1,IRF7,Irgm1,ISG15,KMT2E,LGALS3,MB21D1,MSR1,MYD88,NFKBIZ,NOD2,NOS2,Oas1b,OASL,PDCD1LG2,PLAC8,PLAUR,PML,PSMB9,PTAFR,SAMHD1,SELP,SERPINE1,SMPD1,STAT1,STAT2,TAP1,TIMP1,Tlr11,TLR7,TNF…	72
Endocrine System Disorders, Gastrointestinal Disease, Metabolic Disease	diabetes mellitus	3,41E-31	9930111J21Rik1/Gm12185,9930111J21Rik2,ADORA2B,AMICA1,ARHGEF6,ASIC1,BC023105,Bcl2a1c,BMP4,C130026I21Rik (includes others),C1orf162,CA13,CASP4,CCL2,Ccl2,CCL3L3,CCL4,CCR5,CCR6,CD274,CD40,CDKN1A,CFB,CREM,CX3CR1,CXCL10,Cxcl9,CXCR3,CYBB,EPOR,F10,FAM26F,FCGR1A,GBP2,GBP4,GBP6,Gbp8,GDF15,Gm4841,Gm4951,Gm5431,Gm6377,GPR65,GRB2,HERC6,HLA-A,HLA-DOB,HLA-DRA,HSPA1A/HSPA1B,HTT,IFI16,Ifi202b,Ifi27l2a/Ifi27l2b,IF…	123
Metabolic Disease	glucose metabolism disorder	3,34E-29	9930111J21Rik1/Gm12185,9930111J21Rik2,ADORA2B,AMICA1,ARHGEF6,ASIC1,ATF3,BC023105,Bcl2a1c,BMP4,C130026I21Rik (includes others),C1orf162,CA13,CASP4,CCL2,Ccl2,CCL3L3,CCL4,CCR5,CCR6,CD274,CD40,CD55,CDKN1A,CEBPB,CFB,CREM,CX3CR1,CXCL10,Cxcl9,CXCR3,CYBB,EIF2AK2,EPOR,F10,FABP3,FAM26F,FCGR1A,FGF23,GBP2,GBP4,GBP6,Gbp8,GDF15,Gm4841,Gm4951,Gm5431,Gm6377,GPR65,GRB2,HDC,HERC6,HLA-A,HLA-DOB,HLA-DRA,HSPA1A/HSPA1…	137
Antimicrobial Response, Inflammatory Response	antiviral response	5,41E-27	ADAR,Bst2,CCL4,CD40,CD55,DDX58,DHX58,EIF2AK2,HLA-A,Ifi27l2a/Ifi27l2b,IFI44,IFIH1,IFIT1,IFIT1B,IFIT2,IFIT3,IFITM3,IFNA4,IFNB1,IFNG,IL12RB1,IL6,IRF7,ISG20,MB21D1,MSR1,Mx1/Mx2,MYD88,OAS1,Oas1b,OAS2,OAS3,OASL,Oasl2,PML,RSAD2,SOCS3,STAT1,TNF,ZC3HAV1	40
Hematological System Development and Function, Tissue Morphology	quantity of leukocytes	1,34E-26	ADAM10,ARHGEF6,ARID5A,ATF3,ATM,BATF,BMF,Bst2,C5AR1,CCL2,Ccl2,CCL3L3,CCL4,Ccl7,CCR5,CCR6,CD274,CD40,CD47,CD69,CDKN1A,CEBPB,CFLAR,CLEC4D,CLEC4E,CLIC4,COMT,CSF3,CX3CR1,CXCL10,CXCL2,CXCR3,CYBB,DDX58,DLL4,FCGR1A,FGF23,FPR1,FPR2,GADD45B,GADD45G,GDF15,Gzmb,HBEGF,HCK,HDC,HLA-A,HTT,IFNA4,IFNB1,IFNG,IGF1,IL12RB1,IL18BP,IL1A,IL1B,IL1RN,IL6,IRF1,ISG15,ITGA6,ITGAL,JAK3,KAT6A,KMT2E,LGALS3,LGALS8,LGALS9B,LILRB4…	114
Hematological System Development and Function, Tissue Morphology	quantity of blood cells	1,69E-26	ADAM10,ARHGEF6,ARID5A,ATF3,ATM,BATF,BMF,BMP4,Bst2,C5AR1,CCL2,Ccl2,CCL3L3,CCL4,Ccl7,CCR5,CCR6,CD274,CD40,CD47,CD69,CDKN1A,CEBPB,CFLAR,CLEC4D,CLEC4E,CLIC4,COMT,CSF3,CX3CR1,CXCL10,CXCL2,CXCR3,CYBB,DDX58,DLL4,EIF2AK2,EPOR,FCGR1A,FGF23,FPR1,FPR2,GADD45B,GADD45G,GDF15,Gzmb,HBEGF,HCK,HDC,HLA-A,HTT,IFNA4,IFNB1,IFNG,IGF1,IL12RB1,IL18BP,IL1A,IL1B,IL1RN,IL6,IRF1,Irgm1,ISG15,ITGA6,ITGAL,JAK3,JUN,KAT6A,KMT2E,…	123
Connective Tissue Disorders, Inflammatory Disease, Skeletal and Muscular Disorders	Rheumatic Disease	4,54E-26	ADAMTS14,ADAMTS4,ARRB1,ATM,BMP4,C5AR1,CCL2,Ccl2,CCL3L3,CCL4,Ccl7,CCR5,CCR6,CD274,CD40,CD69,CDKN1A,CEBPB,CELF4,CFB,CLEC4D,CLEC4E,CSF3,CTSC,CXCL10,CXCL2,CXCL3,Cxcl9,CXCR1,DAXX,EPOR,F10,FCGR1A,FCGR3A/FCGR3B,FPR2,GADD45B,GBP2,GBP6,HCK,HELZ2,HLA-A,HLA-DOB,HLA-DRA,HP,HSPA1A/HSPA1B,HTT,IFIT1,IFNB1,IFNG,IGF1,IL18BP,IL1A,IL1B,IL1RN,IL6,IRF1,JAK3,KIF5A,LGALS9B,LY6G6D,MAPK3,MEFV,MFHAS1,MMP13,Ms4a4b (include…	118
Antimicrobial Response, Inflammatory Response	antimicrobial response	7,93E-25	ADAMTS4,ADAR,Bst2,CCL4,CD40,CD55,DDX58,DHX58,EIF2AK2,FCGR1A,HCK,HLA-A,Ifi27l2a/Ifi27l2b,IFI44,IFIH1,IFIT1,IFIT1B,IFIT2,IFIT3,IFITM3,IFNA4,IFNB1,IFNG,IL12RB1,IL6,IRF7,IRGM,ISG15,ISG20,MB21D1,MSR1,Mx1/Mx2,MYD88,NOD2,NOS2,OAS1,Oas1b,OAS2,OAS3,OASL,Oasl2,PLAC8,PML,RSAD2,SOCS3,STAB2,STAT1,Tlr11,TNF,ZC3HAV1	50
Connective Tissue Disorders, Inflammatory Disease, Skeletal and Muscular Disorders	arthritis	2,41E-24	ADAMTS14,ADAMTS4,ARRB1,ATM,BMP4,C5AR1,CCL2,Ccl2,CCL3L3,CCL4,Ccl7,CCR5,CCR6,CD274,CD40,CD69,CDKN1A,CEBPB,CELF4,CFB,CLEC4D,CLEC4E,CSF3,CTSC,CXCL10,CXCL2,CXCL3,Cxcl9,CXCR1,DAXX,EPOR,F10,FCGR1A,FCGR3A/FCGR3B,FPR2,GADD45B,GBP2,GBP6,HCK,HELZ2,HLA-A,HLA-DOB,HLA-DRA,HP,HSPA1A/HSPA1B,HTT,IFNB1,IFNG,IGF1,IL18BP,IL1A,IL1B,IL1RN,IL6,IRF1,JAK3,KIF5A,LGALS9B,LY6G6D,MAPK3,MEFV,MFHAS1,MMP13,Ms4a4b (includes othe…	110
Inflammatory Response	inflammation of body region	2,02E-23	ADORA2B,AKAP12,ARID5A,ARRB1,ATF3,ATM,BATF,BMF,C5AR1,CA13,CASP4,CCL2,Ccl2,CCL3L3,CCL4,CCR5,CCR6,CD274,CD300LF,CD40,CD47,CD55,CDKN1A,CEBPB,CFB,CLEC4D,CLEC4E,CSF3,CX3CR1,CXCL10,CXCL2,CXCL3,CXCR3,CYBB,DDX58,DLL4,EFS,F10,FCGR1A,FCGR3A/FCGR3B,FPR2,GADD45B,GADD45G,HBEGF,HDC,HLA-A,HP,HTR7,HTT,IFIH1,IFNA4,IFNB1,IFNG,IGF1,IL18BP,IL1A,IL1B,IL1RN,IL6,IRF1,Irgm1,ITGAL,JAK3,JUN,LGALS3,LITAF,MAP3K8,MAPK3,MTHFR,…	102
Inflammatory Disease	chronic inflammatory disorder	2,36E-23	ANXA4,ARRB1,ATM,BMP4,CCL2,Ccl2,CCL4,Ccl7,CCR5,CCR6,CD274,CD40,CD69,CEBPB,CELF4,CFB,CLEC4D,CLEC4E,CSF3,CTSC,CXCL10,CXCL2,CXCL3,CXCR1,CXCR3,CYBB,CYSLTR2,DAXX,F10,FCGR1A,FCGR3A/FCGR3B,FPR2,GADD45B,GBP2,GBP6,HBEGF,HCK,HELZ2,HLA-A,HLA-DOB,HLA-DRA,HP,HSPA1A/HSPA1B,IFNB1,IFNG,IGF1,IL18BP,IL1A,IL1B,IL1RN,IL6,IRGM,JAK3,JUN,KCNIP3,KIF5A,LY6G6D,MAPK3,MEFV,MFHAS1,MMP13,Ms4a4b (includes others),MS4A6A,Ms4a6c,…	107
Infectious Disease	Bacterial Infection	1,27E-22	C5AR1,CASP4,CCL2,CCL3L3,CCL4,CCR5,CCR6,CD274,CD40,CD47,CEBPB,CLEC4D,CLIC4,CSF3,CXCL10,Cxcl9,CXCR1,CXCR3,CYBB,CYSLTR2,FCGR1A,FCGR3A/FCGR3B,FPR1,GDF15,HCK,IFNB1,IFNG,IL12RB1,IL1B,IL1RN,IL6,IRF7,IRG1,Irgm1,ITGAL,KMT2E,LGALS3,MAP3K8,MSR1,MYD88,NFKBIB,NOD2,NOS2,PLAC8,PLAUR,PML,PTAFR,PTGS1,PTGS2,SELP,SERPINE1,SMPD1,SP110,STAT1,STAT3,TAP1,TIMP1,Tlr11,TNF,TNFSF10,TRAFD1,Trim30a/Trim30d,USP18,VDR	64
Connective Tissue Disorders, Immunological Disease, Inflammatory Disease, Skeletal and Muscular Disorders	rheumatoid arthritis	1,15E-21	ARRB1,ATM,BMP4,CCL2,Ccl2,CCL4,Ccl7,CCR5,CCR6,CD274,CD40,CD69,CEBPB,CELF4,CFB,CLEC4D,CLEC4E,CTSC,CXCL10,CXCL2,CXCL3,CXCR1,DAXX,F10,FCGR3A/FCGR3B,FPR2,GADD45B,GBP2,GBP6,HCK,HELZ2,HLA-A,HLA-DOB,HLA-DRA,HP,HSPA1A/HSPA1B,IFNB1,IFNG,IGF1,IL18BP,IL1B,IL1RN,IL6,JAK3,KIF5A,LY6G6D,MAPK3,MEFV,MFHAS1,MMP13,Ms4a4b (includes others),MS4A6A,Ms4a6c,MTHFR,MYO1C,NAA25,NAMPT,NRM,PLAUR,PSMB8,PSMB9,PTGS1,PTGS2,RNF149…	86
Inflammatory Response	inflammation of organ	1,55E-21	ADORA2B,AKAP12,ARID5A,ARRB1,ATF3,ATM,BATF,BMF,C5AR1,CA13,CASP4,CCL2,Ccl2,CCL3L3,CCL4,CCR5,CCR6,CD274,CD300LF,CD40,CD47,CD55,CDKN1A,CEBPB,CFB,CLEC4D,CLEC4E,CSF3,CX3CR1,CXCL10,CXCL2,CXCL3,CXCR3,CYBB,CYSLTR2,DDX58,DLL4,EFS,EIF2AK2,ENTPD4,F10,FCGR1A,FCGR3A/FCGR3B,FPR2,GADD45B,GADD45G,HBEGF,HCK,HDC,HLA-A,HLA-DRA,HP,HTR7,HTT,IFIH1,IFNA4,IFNB1,IFNG,IGF1,IL18BP,IL1A,IL1B,IL1RN,IL6,IRF1,Irgm1,ITGA6,ITGAL,…	113
Cell Death and Survival	cell death of blood cells	1,23E-20	ARRB1,ATF3,ATM,BMF,BMP4,CASP4,Ccl2,CCL3L3,CCL4,CCR5,CD274,CD40,CD47,CDKN1A,CEBPB,CFLAR,COMT,CSF3,CXCL2,CYBB,DAXX,DHX58,DLL4,DRAM1,EIF2AK2,EPOR,FCGR1A,FCGR3A/FCGR3B,GADD45B,Gzmb,HCAR2,HK1,HSH2D,HTT,IFIH1,IFNA4,IFNB1,IFNG,IGF1,IL1B,IL1RN,IL6,INHBA,IRF1,Irgm1,ISG15,ITGAL,JAK3,JUN,LGALS3,LGALS8,MAPK3,MEFV,MSR1,MYC,MYD88,NAMPT,NFIL3,NFKBIB,NOS2,PARP14,PIK3AP1,PIK3R2,PML,PNP,PNPT1,PRKCB,RIPK1,SLC46A1,S…	80
Cell Death and Survival	cell death of immune cells	3,78E-20	ARRB1,ATF3,ATM,BMF,BMP4,CASP4,Ccl2,CCL4,CCR5,CD274,CD40,CD47,CDKN1A,CEBPB,CFLAR,COMT,CSF3,CXCL2,CYBB,DAXX,DHX58,DLL4,DRAM1,EIF2AK2,EPOR,FCGR1A,FCGR3A/FCGR3B,GADD45B,Gzmb,HCAR2,HK1,HSH2D,HTT,IFIH1,IFNA4,IFNB1,IFNG,IGF1,IL1B,IL1RN,IL6,INHBA,IRF1,Irgm1,ISG15,ITGAL,JAK3,JUN,LGALS3,LGALS8,MAPK3,MEFV,MSR1,MYC,MYD88,NAMPT,NFIL3,NFKBIB,NOS2,PARP14,PIK3AP1,PIK3R2,PNP,PNPT1,PRKCB,RIPK1,SMPD1,SOD2,SOX4,STAT…	77
Cell Death and Survival	apoptosis of blood cells	4,20E-20	ARRB1,ATF3,ATM,BMF,BMP4,CASP4,Ccl2,CCL3L3,CCL4,CCR5,CD274,CD40,CD47,CDKN1A,CEBPB,CFLAR,CSF3,CXCL2,CYBB,DHX58,DLL4,EIF2AK2,EPOR,FCGR1A,FCGR3A/FCGR3B,Gzmb,HCAR2,HSH2D,HTT,IFNA4,IFNB1,IFNG,IGF1,IL1B,IL1RN,IL6,IRF1,Irgm1,ISG15,JAK3,JUN,LGALS3,LGALS8,MEFV,MSR1,MYC,MYD88,NAMPT,NFKBIB,NOS2,PIK3AP1,PML,PNP,PRKCB,RIPK1,SLC46A1,SMPD1,SOD2,SOX4,STAT1,STAT3,TLR7,TNF,TNFSF10,VDR	65
Inflammatory Response	immune response of cells	4,86E-20	ATM,C5AR1,CCL2,Ccl2,CCR6,CD274,CD40,CD47,CD69,CDKN1A,CEBPB,CLIC4,CSF3,CXCL10,CXCL3,DDX58,EHD1,F10,FCGR1A,FCGR3A/FCGR3B,FPR1,GRB2,HBEGF,HCK,IFIH1,IFNA4,IFNB1,IFNG,IL12RB1,IL1B,IL6,IRF7,ISG15,ITGAL,LGALS3,LILRB4,MAP3K8,MSR1,MYC,MYD88,NOD2,NOS2,PDCD1LG2,PLAUR,PML,PNP,PRKCB,PSMB8,PSME2,SERPINE1,SMPD1,SOCS3,STAB2,STAT1,STAT3,TAP1,TAPBP,TLR7,TNF,TREML2,TREX1,TRIM14,TRIM21,TRIM25,TRIM26,TRIM5,TRIM56,UBE…	68
Hematological System Development and Function, Inflammatory Response, Tissue Morphology	quantity of phagocytes	4,88E-20	ATF3,C5AR1,CCL2,Ccl2,CCL3L3,Ccl7,CCR5,CCR6,CD40,CD47,CDKN1A,CLEC4D,CLEC4E,CLIC4,CSF3,CX3CR1,CXCL10,CYBB,FCGR1A,FPR1,FPR2,GDF15,HBEGF,HCK,HDC,IFNA4,IFNB1,IFNG,IL12RB1,IL18BP,IL1A,IL1B,IL1RN,IL6,IRF1,ITGAL,JAK3,KMT2E,LGALS3,LILRB4,LIPG,LITAF,Ly6a (includes others),MFAP2,MMP13,MYD88,NFKBIB,NOD2,NOS2,PLAC8,PML,SELP,SLFN12L,SMPD1,SOCS3,SPPL2A,STAT3,THRA,TIMP1,TNF,TNFSF10,VDR	62
Inflammatory Response	inflammatory response	2,04E-19	ADAM10,AMICA1,AOAH,ATF3,ATM,C5AR1,CASP4,CCL2,Ccl2,CCL3L3,CCL4,CCR5,CCR6,CD40,CD47,CD69,CDKN1A,CEBPB,CLCN7,CX3CR1,CXCL10,CXCL2,CXCL3,Cxcl9,CXCR1,CXCR3,CYBB,EFS,FCGR1A,FPR1,FPR2,HCAR2,HCK,HP,HTT,IFNB1,IFNG,IGF1,IL12RB1,IL1A,IL1B,IL1RN,IL6,IRG1,ISG15,ITGAL,KMT2E,LGALS3,LILRB4,LITAF,MEFV,MVK,MYD88,NFKBIZ,NMI,NOD2,NOS2,NUPR1,P2RY6,PIK3AP1,PLAUR,PRG3,PRKCB,PTAFR,PTGS1,PTGS2,RBL1,SAA1,SBNO2,SELP,SERPINE…	81
Hematological System Development and Function, Tissue Morphology	quantity of mononuclear leukocytes	2,59E-19	ADAM10,ARHGEF6,ARID5A,ATM,BATF,BMF,Bst2,C5AR1,CCL2,Ccl2,CCL4,Ccl7,CCR5,CCR6,CD274,CD40,CD47,CD69,CDKN1A,CEBPB,CFLAR,CLEC4E,COMT,CSF3,CX3CR1,CXCL10,CXCR3,DDX58,DLL4,FCGR1A,FGF23,GADD45B,GADD45G,Gzmb,HLA-A,IFNB1,IFNG,IGF1,IL1A,IL6,IRF1,ISG15,ITGA6,ITGAL,JAK3,KAT6A,KMT2E,LGALS3,LGALS8,LGALS9B,LILRB4,Ly6a (includes others),MAP3K8,MAPK3,MFAP2,MYC,MYD88,NFIL3,NFKBIB,NLRC5,NOD2,NOS2,PDCD1LG2,PIK3AP1,PML…	87
Cell Death and Survival	apoptosis of leukocytes	3,12E-19	ARRB1,ATF3,ATM,BMF,BMP4,CASP4,Ccl2,CCL4,CCR5,CD274,CD40,CD47,CDKN1A,CEBPB,CFLAR,CSF3,CXCL2,CYBB,DHX58,DLL4,EIF2AK2,FCGR1A,FCGR3A/FCGR3B,Gzmb,HCAR2,HSH2D,HTT,IFNA4,IFNB1,IFNG,IGF1,IL1B,IL1RN,IL6,IRF1,Irgm1,ISG15,JAK3,JUN,LGALS3,LGALS8,MEFV,MSR1,MYC,MYD88,NAMPT,NFKBIB,NOS2,PIK3AP1,PNP,PRKCB,RIPK1,SMPD1,SOD2,SOX4,STAT1,STAT3,TLR7,TNF,TNFSF10,VDR	61
Cellular Function and Maintenance	function of blood cells	3,19E-19	ADORA2B,ARHGEF6,ATF3,ATM,Ccl2,CCR5,CCR6,CD274,CD300LF,CD40,CD47,CD55,CD69,CDKN1A,CEBPB,CLEC4E,CTSC,CX3CR1,CXCL10,CYBB,DDX58,EFS,FCGR1A,FPR2,GADD45B,GADD45G,GPR84,Gzmb,HCK,HLA-A,HSH2D,IFIH1,IFNB1,IFNG,IL12RB1,IL1B,IL6,IRF1,IRF7,ITGAL,JAK3,KMT2E,LGALS3,LILRB4,MSR1,MYC,MYD88,NFKBIZ,NLRC5,NOD2,NOS2,P2RY6,PDCD1LG2,PLAC8,PLAUR,PNP,PSMB10,PSME2,PTGS1,PTGS2,RASGRP2,SELP,SMPD1,SPNS2,SPPL2A,STAT1,STAT2,STA…	75
Cellular Function and Maintenance	function of leukocytes	4,68E-19	ADORA2B,ARHGEF6,ATF3,ATM,Ccl2,CCR5,CCR6,CD274,CD300LF,CD40,CD47,CD69,CEBPB,CLEC4E,CTSC,CX3CR1,CXCL10,CYBB,DDX58,EFS,FCGR1A,FPR2,GADD45B,GADD45G,GPR84,Gzmb,HCK,HLA-A,HSH2D,IFIH1,IFNB1,IFNG,IL12RB1,IL1B,IL6,IRF1,IRF7,ITGAL,JAK3,KMT2E,LGALS3,LILRB4,MSR1,MYC,MYD88,NFKBIZ,NLRC5,NOD2,NOS2,P2RY6,PDCD1LG2,PLAC8,PLAUR,PNP,PSMB10,PSME2,PTGS2,SELP,SMPD1,SPNS2,SPPL2A,STAT1,STAT2,STAT3,TAP1,TAPBP,TLR7,TNF,TNF…	71
Cellular Movement	cell movement of blood cells	6,73E-19	ADAM10,ADORA2B,AMICA1,ARHGEF6,ARRB1,BATF,BMP4,C5AR1,CCL2,Ccl2,CCL3L3,CCL4,Ccl7,CCR5,CCR6,CD274,CD40,CD47,CD55,CD69,CDKN1A,CFB,CLEC4E,CSF3,CTSC,CX3CR1,CXCL10,CXCL2,CXCL3,Cxcl9,CXCR1,CXCR3,CYBB,CYSLTR2,DDX58,EFS,FCGR3A/FCGR3B,FPR1,FPR2,HCAR2,HCK,HDC,HLA-A,HP,HSPA1A/HSPA1B,IFNB1,IFNG,IL12RB1,IL18BP,IL1A,IL1B,IL1RN,IL6,Irgm1,ITGA6,ITGAL,JAK3,LGALS3,LITAF,MAP3K8,MSR1,MYC,MYD88,NFIC,NFKBIZ,NOD2,NOS2,PI…	90
Infectious Disease	replication of virus	7,30E-19	ADAR,AGO4,Bst2,CCL2,CCL3L3,CCL4,CCR5,CD40,CLIC4,CXCL10,DAXX,DDX58,EIF2AK2,FCGR1A,HCK,IFIH1,IFIT1,IFITM3,IFNA4,IFNB1,IFNG,Igtp,IL12RB1,IL1A,IL1B,IL6,IRF1,ISG15,ISG20,JUN,LARP1,LY6E,MAFK,MITD1,MSR1,Mx1/Mx2,MYC,MYD88,NFKBIB,NMI,NOS2,OAS1,Oas1b,OASL,PARP11,PARP12,PIK3R2,PML,RSAD2,SNX10,SOCS3,SP110,SRPK2,STAT1,STAT2,TAP1,TNF,TNFSF10,TNK2,TRIM14,TRIM21,TRIM25,TRIM5,UBA7,UBE2L6,ZC3HAV1	66
Cell Signaling	replication of viral replicon	7,79E-19	ADAR,Bst2,EIF2AK2,IFI16,IFIT1,IFITM3,IFNB1,ISG15,ISG20,Mx1/Mx2,OAS1,Oas1b,OAS3,OASL,PARP10,PTGS2,RSAD2,SRPK2,TNF,ZC3HAV1	20
Infectious Disease	replication of Herpesviridae	1,60E-18	ADAR,CXCL10,DDX58,IFIH1,IFNA4,IFNB1,IFNG,IL1B,IRF1,ISG20,MAFK,MITD1,MYD88,NFKBIB,NOS2,OAS1,PARP12,RSAD2,STAT1,STAT2,TNF	21
Cellular Movement, Immune Cell Trafficking	leukocyte migration	1,82E-18	ADAM10,ADORA2B,AMICA1,ARHGEF6,ARRB1,BATF,C5AR1,CCL2,Ccl2,CCL3L3,CCL4,Ccl7,CCR5,CCR6,CD274,CD40,CD47,CD55,CD69,CDKN1A,CFB,CLEC4E,CSF3,CTSC,CX3CR1,CXCL10,CXCL2,CXCL3,Cxcl9,CXCR1,CXCR3,CYBB,CYSLTR2,DDX58,EFS,FCGR3A/FCGR3B,FPR1,FPR2,HCAR2,HCK,HDC,HLA-A,HP,HSPA1A/HSPA1B,IFNB1,IFNG,IL12RB1,IL18BP,IL1A,IL1B,IL1RN,IL6,Irgm1,ITGA6,ITGAL,JAK3,LGALS3,LITAF,MAP3K8,MSR1,MYC,MYD88,NFIC,NFKBIZ,NOD2,NOS2,PIK3R2,…	89
Hematological System Development and Function, Tissue Morphology	quantity of antigen presenting cells	8,54E-18	C5AR1,CCL2,Ccl2,CCR5,CCR6,CD40,CD47,CLEC4D,CLEC4E,CLIC4,CSF3,CX3CR1,CXCL10,FPR2,GDF15,HBEGF,HCK,HTT,IFNA4,IFNB1,IFNG,IL12RB1,IL1A,IL1B,IL1RN,IL6,IRF1,JAK3,KMT2E,LGALS3,LILRB4,LIPG,LITAF,MFAP2,MYD88,NFKBIB,SELP,SLFN12L,SMPD1,SOCS3,SPPL2A,STAT3,THRA,TNF,VDR	45
Hematological System Development and Function, Tissue Morphology	quantity of lymphocytes	1,09E-17	ADAM10,ARHGEF6,ARID5A,ATM,BATF,BMF,Bst2,C5AR1,CCL2,Ccl2,CCL4,CCR5,CCR6,CD274,CD40,CD47,CD69,CDKN1A,CEBPB,CFLAR,CLEC4E,COMT,CSF3,CX3CR1,CXCL10,CXCR3,DDX58,DLL4,FCGR1A,FGF23,GADD45B,GADD45G,Gzmb,HLA-A,IFNB1,IFNG,IGF1,IL6,IRF1,ISG15,ITGA6,ITGAL,JAK3,KAT6A,KMT2E,LGALS3,LGALS8,LGALS9B,LILRB4,Ly6a (includes others),MAP3K8,MAPK3,MYC,MYD88,NFIL3,NFKBIB,NLRC5,NOD2,NOS2,PDCD1LG2,PIK3AP1,PNP,PRKCB,PSMB10,PS…	82
Inflammatory Response	inflammation of body cavity	1,82E-17	ADORA2B,AKAP12,ATF3,BMF,C5AR1,CCL2,Ccl2,CCL3L3,CCL4,CCR5,CD274,CD300LF,CD55,CDKN1A,CEBPB,CFB,CLEC4D,CXCL10,CXCL2,CXCL3,CXCR3,CYBB,EFS,F10,FCGR1A,FCGR3A/FCGR3B,GADD45B,GADD45G,HBEGF,HLA-A,HP,HTT,IFIH1,IFNA4,IFNG,IGF1,IL1A,IL1B,IL1RN,IL6,IRF1,ITGAL,JUN,LGALS3,MAP3K8,MTHFR,Mx1/Mx2,MYD88,NFKBIB,NFKBIZ,NOD2,NOS2,PLAUR,PTAFR,PTGS1,PTGS2,SELENBP1,SELP,SERPINE1,SOD2,STAT1,STAT3,TIMP1,Tlr11,TLR7,TNF,TNFAI…	72
Organismal Survival	survival of organism	3,90E-17	ADORA2B,ATM,C5AR1,CCL2,Ccl2,CCL3L3,CCR5,CD274,CD40,CD47,CDKN1A,CEBPB,CFB,CLEC4D,CLIC4,COLQ,CSF3,CTSC,CXCL10,CXCL2,Cxcl9,CXCR1,CXCR3,CYBB,DDX58,DHX58,ELK3,EPOR,FGL2,Gzmb,HLA-DRA,HP,HSPA1A/HSPA1B,HTT,IFI16,IFNB1,IFNG,IGF1,IL1B,IL1RN,IL6,INHBA,IRF1,IRF7,Irgm1,ITGAL,LITAF,MAP3K8,MTHFR,Mx1/Mx2,MYC,MYD88,NFKBIB,NOD2,NOS2,Nrg1,PIK3R2,PNP,PRKCB,PTGS1,PTGS2,PTP4A3,RBL1,RIPK1,RSAD2,SERPINE1,SLC40A1,SMPD1,S…	79
Hematological System Development and Function, Tissue Morphology	quantity of T lymphocytes	4,22E-17	ADAM10,ARHGEF6,ARID5A,ATM,BATF,BMF,Bst2,C5AR1,Ccl2,CCL4,CCR5,CCR6,CD274,CD40,CD47,CD69,CDKN1A,CFLAR,CSF3,CXCL10,CXCR3,DDX58,DLL4,GADD45B,GADD45G,Gzmb,HLA-A,IFNB1,IFNG,IGF1,IL6,IRF1,ITGA6,ITGAL,JAK3,KAT6A,KMT2E,LGALS8,LGALS9B,MAP3K8,MAPK3,MYC,MYD88,NFIL3,NFKBIB,NLRC5,NOD2,NOS2,PDCD1LG2,PNP,PSMB10,PSMB8,PSMB9,PTAFR,RIPK1,SELP,Slfn1,SOCS3,SPNS2,SPPL2A,STAT1,STAT3,TAP1,TAPBP,THRA,TNF,TNFSF15,VDR	68
Cell Death and Survival	apoptosis of phagocytes	4,41E-17	ATF3,CASP4,CD40,CDKN1A,CEBPB,CFLAR,CSF3,CXCL2,CYBB,EIF2AK2,HCAR2,IFNA4,IFNB1,IFNG,IL1B,IL1RN,IL6,IRF1,ISG15,LGALS3,MEFV,MSR1,MYD88,NAMPT,NOS2,PIK3AP1,RIPK1,SMPD1,SOD2,STAT1,STAT3,TNF,TNFSF10	33
Cell-To-Cell Signaling and Interaction, Inflammatory Response	immune response of leukocytes	5,46E-17	C5AR1,CCL2,Ccl2,CCR6,CD40,CD47,CD69,CEBPB,CLIC4,CSF3,CXCL10,CXCL3,DDX58,FCGR1A,FCGR3A/FCGR3B,FPR1,HCK,IFNA4,IFNB1,IFNG,IL12RB1,IL1B,IL6,ISG15,ITGAL,LGALS3,LILRB4,MAP3K8,MSR1,MYD88,NOD2,NOS2,PLAUR,PNP,PSMB8,PSME2,SERPINE1,STAT3,TAP1,TAPBP,TLR7,TNF,TREML2,TREX1,UBE2L6	45
Infectious Disease	replication of RNA virus	6,21E-17	ADAR,AGO4,Bst2,CCL3L3,CCL4,CCR5,CLIC4,CXCL10,DDX58,EIF2AK2,FCGR1A,HCK,IFIH1,IFIT1,IFITM3,IFNA4,IFNB1,IFNG,Igtp,IL12RB1,IL1A,IL1B,IL6,IRF1,ISG15,ISG20,JUN,LARP1,LY6E,MITD1,MSR1,Mx1/Mx2,MYC,MYD88,NMI,OAS1,Oas1b,OASL,PARP11,PARP12,PIK3R2,PML,RSAD2,SNX10,SOCS3,SP110,SRPK2,STAT1,STAT2,TAP1,TNF,TNFSF10,TNK2,TRIM14,TRIM21,TRIM25,TRIM5,UBA7,UBE2L6,ZC3HAV1	60
Cell Death and Survival	apoptosis of myeloid cells	9,64E-17	ATF3,CASP4,CDKN1A,CEBPB,CFLAR,CSF3,CXCL2,CYBB,EIF2AK2,FCGR1A,HCAR2,IFNB1,IFNG,IGF1,IL1B,IL1RN,IL6,IRF1,ISG15,LGALS3,MEFV,MSR1,MYC,MYD88,NAMPT,NOS2,PIK3AP1,RIPK1,SOD2,STAT1,STAT3,TNF,TNFSF10	33
Dermatological Diseases and Conditions	psoriasis	1,28E-16	ADAM10,ADAR,CASP4,CCL2,Ccl2,CD47,CEBPB,CFLAR,CSTA,CSTB,CXCL10,CXCL3,DDX58,EIF6,FAM26F,FCGR3A/FCGR3B,GBP2,HERC6,IFI16,IFI35,IFI44,IFI44L,IFIT1,IFIT3,IFNB1,IFNG,IL1A,IL1B,IL1RN,IL6,IRF7,ISG15,ISG20,ITGA6,ITGAL,JAK3,JUN,LGALS3,LGALS3BP,NAMPT,NFIL3,NMI,NOS2,OAS1,OAS2,OAS3,OASL,PARP9,PCBD1,PGD,PRKCB,PSMB10,PSME2,PTGS1,PTGS2,RSAD2,RTP4,SERPINE1,SOD2,STAT1,TNF,TNFAIP6,UBE2L6,UPP1,VDR	65
Protein Synthesis	production of protein	1,81E-16	ATF3,ATM,BATF,BMF,C5AR1,Ccl2,CCR5,CCR6,CD274,CD40,CD69,CDKN1A,CEBPB,CLEC4D,CLEC4E,CXCL10,Cxcl9,DDX58,EFS,FCGR1A,FPR2,GADD45B,GADD45G,IFNG,IL6,IRF1,JAK3,LGALS3,LILRB4,Ly6a (includes others),MAP3K8,MSR1,MYD88,NFIL3,NFKBIZ,NOD2,NOS2,PDCD1LG2,PIK3AP1,PTGS2,RSAD2,SELP,SPPL2A,STAT3,TLR7,TNF,TNFSF10,TNFSF15,TREX1	49
Inflammatory Response	inflammation of central nervous system	2,48E-16	ADORA2B,ARID5A,ARRB1,BATF,CASP4,Ccl2,CCL3L3,CCR6,CD274,CD300LF,CD40,CD47,CLEC4D,CLEC4E,CSF3,CX3CR1,CXCL10,DLL4,FCGR1A,FCGR3A/FCGR3B,GADD45B,HDC,HLA-A,IFNB1,IFNG,IL18BP,IL1B,IL6,IRF1,Irgm1,ITGAL,LGALS3,MAPK3,MYD88,NOS2,PDCD1LG2,PTAFR,STAT1,TIMP1,TNF,TNFSF10,TNFSF15,UPP1,USP18,VDR	45
Cell Death and Survival	cell death of phagocytes	2,50E-16	ATF3,CASP4,CCR5,CD40,CDKN1A,CEBPB,CFLAR,CSF3,CXCL2,CYBB,EIF2AK2,HCAR2,IFNA4,IFNB1,IFNG,IL1B,IL1RN,IL6,IRF1,ISG15,LGALS3,MEFV,MSR1,MYD88,NAMPT,NOS2,PIK3AP1,RIPK1,SMPD1,SOD2,STAT1,STAT3,TNF,TNFSF10	34
Cellular Development, Hematological System Development and Function	differentiation of blood cells	2,88E-16	ADAR,ADORA2B,ARRB1,ATM,BATF,BATF2,BMP4,C5AR1,CCL2,CD274,CD40,CD47,CD69,CDKN1A,CEBPB,CSF3,DDX58,DLL4,EIF2AK2,EPOR,FCGR1A,GADD45B,GADD45G,GRB2,HSPA1A/HSPA1B,HTT,IFI16,IFNA4,IFNB1,IFNG,IGF1,IL12RB1,IL1A,IL1B,IL1RN,IL6,INHBA,IRF1,IRF7,ISG15,ITGAL,JAK3,JUN,KAT6A,KMT2E,LGALS3,LGALS8,LILRB4,MAFK,MAX,MYC,MYD88,NFIL3,NOS2,PIK3AP1,PIK3R2,PML,PNP,PTGS2,RAB7B,RIPK1,RPA1,RSAD2,SELP,SLC46A1,SOCS3,SOD2,SOX4,SPP…	81
Cellular Movement, Hematological System Development and Function, Immune Cell Trafficking	cell movement of mononuclear leukocytes	4,90E-16	ADAM10,BATF,CCL2,Ccl2,CCL3L3,CCL4,CCR5,CCR6,CD40,CD47,CD55,CD69,CSF3,CX3CR1,CXCL10,CXCL3,Cxcl9,CXCR1,CXCR3,DDX58,EFS,FPR1,FPR2,HCK,HDC,HLA-A,HP,IFNB1,IFNG,IL18BP,IL1B,IL6,ITGA6,ITGAL,JAK3,LGALS3,MYD88,NFKBIZ,NOS2,PIK3R2,PLAUR,PRKCB,PROCR,PTGS2,SAA1,SELP,SERPINE1,SMPD1,SOCS3,SPNS2,STAT1,STAT3,TIMP1,TNF	54
Tissue Morphology	quantity of cells	6,44E-16	ADAM10,ARHGEF6,ARID5A,ARSG,ATF3,ATM,BATF,BMF,BMP4,Bst2,C5AR1,CCL2,Ccl2,CCL3L3,CCL4,Ccl7,CCR5,CCR6,CD274,CD40,CD47,CD69,CDKN1A,CEBPB,CFLAR,CLCN7,CLEC4D,CLEC4E,CLIC4,COMT,CREM,CSF3,CX3CR1,CXCL10,CXCL2,CXCR3,CYBB,DDX58,DLL4,EIF2AK2,EPOR,FCGR1A,FGF23,FPR1,FPR2,GADD45B,GADD45G,GDA,GDF15,GFRA2,Gzmb,HBEGF,HCK,HDC,HLA-A,HTT,Ifi202b,IFNA4,IFNB1,IFNG,IGF1,IL12RB1,IL18BP,IL1A,IL1B,IL1RN,IL6,INHBA,IRF1,Irgm1…	142
Humoral Immune Response, Protein Synthesis	quantity of IgG	6,61E-16	ATF3,ATM,BATF,Ccl2,CCR5,CCR6,CD274,CD40,CD69,CDKN1A,CEBPB,CLEC4D,CLEC4E,CXCL10,Cxcl9,EFS,FCGR1A,FPR2,GADD45B,GADD45G,IFNG,IL6,JAK3,LGALS3,MAP3K8,MYD88,NFIL3,NOD2,NOS2,PDCD1LG2,PIK3AP1,PTGS2,RSAD2,SELP,SPPL2A,TNF,TNFSF10,TNFSF15,TREX1	39
Cell Death and Survival	cell death of myeloid cells	9,89E-16	ATF3,CASP4,CCR5,CDKN1A,CEBPB,CFLAR,CSF3,CXCL2,CYBB,EIF2AK2,FCGR1A,HCAR2,IFNB1,IFNG,IGF1,IL1B,IL1RN,IL6,IRF1,ISG15,LGALS3,MEFV,MSR1,MYC,MYD88,NAMPT,NOS2,PIK3AP1,RIPK1,SOD2,STAT1,STAT3,TNF,TNFSF10	34
Cellular Movement, Hematological System Development and Function, Immune Cell Trafficking	cell movement of leukocytes	1,00E-15	ADAM10,AMICA1,ARRB1,BATF,C5AR1,CCL2,Ccl2,CCL3L3,CCL4,CCR5,CCR6,CD274,CD40,CD47,CD55,CD69,CDKN1A,CFB,CSF3,CX3CR1,CXCL10,CXCL2,CXCL3,Cxcl9,CXCR1,CXCR3,CYBB,CYSLTR2,DDX58,EFS,FCGR3A/FCGR3B,FPR1,FPR2,HCAR2,HCK,HDC,HLA-A,HP,IFNB1,IFNG,IL12RB1,IL18BP,IL1A,IL1B,IL1RN,IL6,Irgm1,ITGA6,ITGAL,JAK3,LGALS3,LITAF,MAP3K8,MSR1,MYC,MYD88,NFKBIZ,NOD2,NOS2,PIK3R2,PLAUR,PRKCB,PROCR,PTGS2,SAA1,SELP,SERPINE1,SMPD1,SOC…	76
Cell Signaling	viral life cycle	1,05E-15	ADAR,Bst2,CHMP4B,EIF2AK2,IFI16,IFIT1,IFITM3,IFNB1,ISG15,ISG20,Mx1/Mx2,OAS1,Oas1b,OAS3,OASL,PARP10,PTGS2,RSAD2,SRPK2,TNF,ZC3HAV1	21
Organismal Survival	morbidity or mortality	1,40E-15	ADAM10,ADORA2B,BATF2,CASP4,Ccl2,CCR5,CD274,CD47,CDKN1A,CLEC4D,CLEC4E,CLIC4,CSF3,CXCL10,CXCL3,CXCR3,DHX58,FPR1,HLA-A,HTT,IFIT2,IFNG,IL1B,IL6,IRF7,ISG15,MB21D1,MSR1,MYD88,NFKBIB,NOD2,NOS2,OASL,PTGS2,SOCS3,STAT2,TAP1,TLR7,TNF,TNFSF10,TNIP3	41
Inflammatory Response	inflammation of intestine	1,50E-15	ATM,BATF,CCL2,Ccl2,CCL3L3,CCR5,CD274,CD40,CD47,CFB,CXCL10,CXCL2,CXCL3,DDX58,EFS,F10,FPR2,HTR7,IFNB1,IFNG,IL1A,IL1B,IL1RN,IL6,JAK3,LGALS3,MAP3K8,MYD88,NFIL3,NOD2,NOS2,PROCR,PTGS1,PTGS2,SELP,SERPINE1,SMTN,SOCS3,STAT1,STAT3,TNF,TREX1,VDR	43
Infectious Disease	replication of vesicular stomatitis virus	1,63E-15	DDX58,FCGR1A,IFIH1,IFITM3,IFNB1,IFNG,IRF1,ISG20,LY6E,MITD1,OAS1,OASL,PARP11,PARP12,PML,SP110,STAT2,TAP1,TRIM25	19
Cell-To-Cell Signaling and Interaction, Cellular Movement, Hematological System Development and Function, Immune Cell Trafficking	recruitment of leukocytes	1,70E-15	ADORA2B,C5AR1,CCL2,Ccl2,CCL3L3,CCL4,Ccl7,CCR5,CCR6,CD40,CD47,CD69,CLEC4E,CSF3,CTSC,CX3CR1,CXCL10,CXCL2,CXCL3,Cxcl9,CXCR3,DDX58,FCGR3A/FCGR3B,HDC,HSPA1A/HSPA1B,IFNG,IL1A,IL1B,IL1RN,IL6,LGALS3,MAP3K8,MYD88,NFIC,NOD2,RASGRP2,SELP,SERPINE1,SLFN12L,TLR7,TNF,TREML2,VDR	43
Cellular Development, Hematological System Development and Function, Hematopoiesis	differentiation of leukocytes	1,77E-15	ADAR,ADORA2B,ARRB1,ATM,BATF,BATF2,BMP4,C5AR1,CCL2,CD274,CD40,CD47,CD69,CDKN1A,CEBPB,CSF3,DDX58,DLL4,EIF2AK2,EPOR,FCGR1A,GADD45B,GADD45G,GRB2,IFI16,IFNA4,IFNB1,IFNG,IGF1,IL12RB1,IL1A,IL1B,IL1RN,IL6,INHBA,IRF1,IRF7,ITGAL,JAK3,JUN,KAT6A,KMT2E,LGALS3,LGALS8,LILRB4,MYC,MYD88,NFIL3,NOS2,PIK3AP1,PIK3R2,PML,PNP,PTGS2,RIPK1,RSAD2,SELP,SOCS3,SOX4,SPPL2A,STAT1,STAT2,STAT3,TIMP1,TLR7,TNF,TNFSF10,TNFSF15,ULK1…	71
Humoral Immune Response, Protein Synthesis	quantity of immunoglobulin	1,85E-15	ATF3,ATM,BATF,BMF,Ccl2,CCR5,CCR6,CD274,CD40,CD69,CDKN1A,CEBPB,CLEC4D,CLEC4E,CXCL10,Cxcl9,EFS,FCGR1A,FPR2,GADD45B,GADD45G,IFNG,IL6,IRF1,JAK3,LGALS3,LILRB4,Ly6a (includes others),MAP3K8,MSR1,MYD88,NFIL3,NFKBIZ,NOD2,NOS2,PDCD1LG2,PIK3AP1,PTGS2,RSAD2,SELP,SPPL2A,TNF,TNFSF10,TNFSF15,TREX1	45
Protein Synthesis	quantity of interleukin	1,99E-15	ARID5A,C5AR1,CASP4,Ccl2,CEBPB,CLEC4D,CLEC4E,CLIC4,CTSC,DHX58,IFIT2,IFNG,Igtp,IL1B,IL1RN,IL6,IRF1,Irgm1,ITGAL,LGALS3BP,MYD88,NFIL3,NFKBIB,NOD2,SELP,SERPINE1,STAT1,STAT3,TNF,TRAFD1	30
Cell-To-Cell Signaling and Interaction	activation of cells	2,44E-15	ADAM10,ATF3,ATM,C5AR1,CCL2,Ccl2,CCR6,CD300LF,CD40,CD47,CD55,CDKN1A,CEBPB,CLCN7,CSF3,CX3CR1,CXCL2,CXCL3,CXCR1,CYBB,CYSLTR2,DDX58,DLL4,EIF2AK2,FCGR1A,FCGR3A/FCGR3B,FPR1,FPR2,GRB2,Gzmb,HBEGF,HCK,HLA-A,HLA-DRA,HSH2D,HTT,IFNB1,IFNG,IGF1,IL12RB1,IL1A,IL1B,IL1RN,IL6,IRF1,ITGAL,JAK3,KCNJ10,KMT2E,LGALS3,LILRB4,MMP13,MYD88,NFKBIZ,NOD2,NOS2,Nrg1,NTS,P2RY6,PDCD1LG2,PLEK,PRG3,PRKCB,PROCR,PSMB8,PSMB9,PSME1,PSM…	82
Inflammatory Disease, Inflammatory Response, Neurological Disease	Encephalitis	3,08E-15	ADORA2B,ARID5A,ARRB1,BATF,CASP4,Ccl2,CCR6,CD274,CD300LF,CD40,CD47,CLEC4D,CLEC4E,CSF3,CX3CR1,CXCL10,DLL4,FCGR1A,FCGR3A/FCGR3B,GADD45B,HDC,HLA-A,IFNB1,IFNG,IL18BP,IL1B,IL6,IRF1,Irgm1,ITGAL,LGALS3,MAPK3,MYD88,NOS2,PDCD1LG2,STAT1,TIMP1,TNF,TNFSF10,TNFSF15,UPP1,USP18,VDR	43
Cellular Development, Cellular Growth and Proliferation, Hematological System Development and Function	proliferation of T lymphocytes	5,72E-15	ARHGEF6,ATM,BATF,BMP4,C5AR1,Ccl2,CCL4,CCR5,CCR6,CD274,CD2AP,CD40,CD47,CD55,CD69,CDKN1A,CFLAR,CXCR3,DLL4,EIF2AK2,EOMES,FCGR3A/FCGR3B,FGL2,GADD45B,Gzmb,HSH2D,HSPA1A/HSPA1B,IFNA4,IFNB1,IFNG,IGF1,IL12RB1,IL1A,IL1B,IL6,IRF1,Irgm1,ISG20,ITGAL,JAK3,KCNIP3,LGALS3,LILRB4,Ly6a (includes others),MAP3K8,MAPK3,MYC,MYD88,NOS2,PDCD1LG2,PIK3R2,PNP,PSMB10,PTGS2,Serpina3g (includes others),Slfn1,SOCS3,STAT1,STAT3,…	64
Cellular Function and Maintenance	function of phagocytes	9,82E-15	ADORA2B,ATM,Ccl2,CCR6,CD274,CD300LF,CD40,CD47,CEBPB,CLEC4E,CXCL10,CYBB,DDX58,FCGR1A,FPR2,GADD45B,HCK,IFIH1,IFNB1,IFNG,IL1B,IL6,IRF1,ITGAL,JAK3,KMT2E,LGALS3,LILRB4,MSR1,MYD88,NOD2,NOS2,P2RY6,PDCD1LG2,PLAC8,PLAUR,PTGS2,SELP,STAT1,STAT2,STAT3,TLR7,TNF,TPCN1	44
Cell-To-Cell Signaling and Interaction, Cellular Movement	recruitment of cells	1,22E-14	ADORA2B,C5AR1,CCL2,Ccl2,CCL3L3,CCL4,Ccl7,CCR5,CCR6,CD40,CD47,CD69,CLEC4E,CSF3,CTSC,CX3CR1,CXCL10,CXCL2,CXCL3,Cxcl9,CXCR3,DDX58,FCGR3A/FCGR3B,HDC,HSPA1A/HSPA1B,HTT,IFNG,IL1A,IL1B,IL1RN,IL6,LGALS3,MAP3K8,MYD88,NFIC,NOD2,RASGRP2,SELP,SERPINE1,SLFN12L,TLR7,TNF,TREML2,VDR	44
Cellular Growth and Proliferation, Tissue Development	generation of leukocytes	1,40E-14	CD40,CD69,CEBPB,CXCL10,CXCR3,DLL4,EOMES,HLA-A,IFNB1,IFNG,IL12RB1,IL1B,IL6,JAK3,JUN,MYD88,NFIL3,PSMB8,PSMB9,RBL1,SMPD1,SOCS3,STAT1,STAT3,THRA,TNF,TNFSF15,USP18	28
Cellular Development, Cellular Growth and Proliferation, Hematological System Development and Function	proliferation of immune cells	1,48E-14	ARHGEF6,ATM,BATF,BMP4,C5AR1,Ccl2,CCL4,CCR5,CCR6,CD274,CD2AP,CD40,CD47,CD55,CD69,CDKN1A,CEBPB,CFLAR,CSF3,CXCL2,CXCR3,CYSLTR2,DLL4,EIF2AK2,EOMES,FCGR3A/FCGR3B,FGL2,GADD45B,Gzmb,HSH2D,HSPA1A/HSPA1B,IFNA4,IFNB1,IFNG,IGF1,IL12RB1,IL1A,IL1B,IL6,IRF1,Irgm1,ISG15,ISG20,ITGAL,JAK3,KCNIP3,LGALS3,LILRB4,Ly6a (includes others),MAP3K8,MAPK3,MYC,MYD88,NFIL3,NOS2,PDCD1LG2,PIK3AP1,PIK3R2,PML,PNP,PRKCB,PSMB10,PTG…	75
Organismal Injury and Abnormalities	Lesion Formation	1,59E-14	ARG2,BATF,BMP4,CAMK2A,CCL2,Ccl2,CCL3L3,CCR5,CD40,CEBPB,CSF3,CX3CR1,CXCL10,CXCL2,CXCL3,CYBB,DAXX,FPR2,GDF15,HLA-A,HSPA1A/HSPA1B,HTT,IFNG,IL1A,IL1B,IL1RN,IL6,IRF1,KAT6A,LGALS3,LIPG,MSR1,MYC,MYD88,NAMPT,NFIL3,NFKBIZ,NOS2,PRKCB,PTGS2,RBL1,SELP,SERPINE1,SGCB,SOCS3,STAT1,STAT3,TIMP1,TNF,TNFSF10,UPP1,VDR	52
Infectious Disease	Viral Infection	1,72E-14	ADAM10,ADAR,AGO4,ARID5A,ARRB1,Bst2,CCL2,Ccl2,CCL3L3,CCL4,CCR5,CCR6,CD274,CD40,CD47,CD55,CD69,CHMP4B,CLEC4E,CLIC4,COASY,CXCL10,CXCR1,CXCR3,CYBB,DAXX,DCP2,DDX58,DHX58,DUSP16,EIF2AK2,EPOR,F10,FCGR1A,FCGR3A/FCGR3B,FPR1,GRB2,Gzmb,HCK,HLA-A,HP,IFI35,IFIH1,IFIT1,IFIT2,IFIT3,IFITM3,IFNA4,IFNB1,IFNG,Igtp,IL12RB1,IL1A,IL1B,IL1RN,IL6,IRF1,IRF7,ISG15,ISG20,ITPKA,JUN,KAT6A,KCNIP3,LARP1,LGALS9B,LY6E,MAFK,MB21D…	126
Cell Death and Survival	apoptosis of antigen presenting cells	1,77E-14	CASP4,CD40,CDKN1A,CEBPB,CFLAR,CSF3,EIF2AK2,IFNA4,IFNB1,IFNG,IRF1,ISG15,LGALS3,MEFV,MSR1,MYD88,NOS2,PIK3AP1,RIPK1,SMPD1,SOD2,STAT1,STAT3,TNF,TNFSF10	25
Cellular Development, Cellular Growth and Proliferation, Hematological System Development and Function	proliferation of mononuclear leukocytes	2,45E-14	ARHGEF6,ATM,BATF,BMP4,C5AR1,Ccl2,CCL4,CCR5,CCR6,CD274,CD2AP,CD40,CD47,CD55,CD69,CDKN1A,CEBPB,CFLAR,CSF3,CXCL2,CXCR3,DLL4,EIF2AK2,EOMES,FCGR3A/FCGR3B,FGL2,GADD45B,Gzmb,HSH2D,HSPA1A/HSPA1B,IFNA4,IFNB1,IFNG,IGF1,IL12RB1,IL1A,IL1B,IL6,IRF1,Irgm1,ISG15,ISG20,ITGAL,JAK3,KCNIP3,LGALS3,LILRB4,Ly6a (includes others),MAP3K8,MAPK3,MYC,MYD88,NFIL3,NOS2,PDCD1LG2,PIK3AP1,PIK3R2,PNP,PRKCB,PSMB10,PTGS2,Serpina3g…	72
Cellular Movement	homing of blood cells	2,62E-14	ADAM10,AMICA1,BATF,BMP4,C5AR1,CCL2,Ccl2,CCL3L3,CCL4,CCR5,CCR6,CD47,CD69,CDKN1A,CX3CR1,CXCL10,CXCL2,CXCL3,Cxcl9,CXCR1,CXCR3,FPR1,FPR2,HCAR2,HCK,HP,IFNB1,IFNG,IL12RB1,IL1B,ITGAL,JAK3,LGALS3,LITAF,MYC,MYD88,NOD2,PLAUR,PRKCB,SAA1,SELP,SERPINE1,SOCS3,STAT3,TNF,TREML2	46
Hematological System Development and Function, Tissue Development	accumulation of blood cells	2,69E-14	C5AR1,CCL2,Ccl2,CCL3L3,Ccl7,CCR5,CD274,CD40,CSF3,CTSC,CX3CR1,CXCL10,CXCL2,CXCL3,Cxcl9,CXCR3,CYBB,FCGR3A/FCGR3B,HDC,IFNB1,IFNG,IL1B,IL1RN,IL6,IRF1,ITGA6,ITGAL,MAPK3,MYD88,PML,SELP,SLC46A1,SPPL2A,STAT1,STAT3,TIMP1,TNF,TNFSF10	38
Cell Death and Survival	cell death of antigen presenting cells	2,74E-14	CASP4,CCR5,CD40,CDKN1A,CEBPB,CFLAR,CSF3,EIF2AK2,IFNA4,IFNB1,IFNG,IL1B,IRF1,ISG15,LGALS3,MEFV,MSR1,MYD88,NOS2,PIK3AP1,RIPK1,SMPD1,SOD2,STAT1,STAT3,TNF,TNFSF10	27
Hematological System Development and Function, Immune Cell Trafficking, Inflammatory Response, Tissue Development	accumulation of leukocytes	3,08E-14	C5AR1,CCL2,Ccl2,CCL3L3,Ccl7,CCR5,CD274,CD40,CSF3,CTSC,CX3CR1,CXCL10,CXCL2,CXCL3,Cxcl9,CXCR3,CYBB,FCGR3A/FCGR3B,HDC,IFNB1,IFNG,IL1B,IL1RN,IL6,IRF1,ITGA6,ITGAL,MAPK3,MYD88,PML,SELP,SPPL2A,STAT1,STAT3,TIMP1,TNF,TNFSF10	37
Cellular Movement, Hematological System Development and Function, Immune Cell Trafficking	cell movement of myeloid cells	3,19E-14	AMICA1,ARRB1,C5AR1,CCL2,Ccl2,CCL3L3,CCL4,CCR5,CCR6,CD47,CD55,CD69,CDKN1A,CFB,CSF3,CX3CR1,CXCL10,CXCL2,CXCL3,Cxcl9,CXCR1,CXCR3,CYBB,CYSLTR2,FPR1,FPR2,HCAR2,HCK,HP,IFNB1,IFNG,IL12RB1,IL1A,IL1B,IL1RN,IL6,Irgm1,ITGAL,JAK3,LGALS3,LITAF,MAP3K8,MSR1,MYD88,NFKBIZ,NOD2,NOS2,PLAUR,PRKCB,PTGS2,SAA1,SELP,SERPINE1,SOCS3,STAT3,TIMP1,TNF,TREML2	58
Cellular Movement, Hematological System Development and Function, Immune Cell Trafficking, Inflammatory Response	cell movement of neutrophils	3,27E-14	AMICA1,C5AR1,CCL2,Ccl2,CCL3L3,CCL4,CCR6,CD47,CD55,CD69,CFB,CSF3,CXCL10,CXCL2,CXCL3,CXCR1,CYBB,FPR1,FPR2,HCK,IFNG,IL1A,IL1B,IL1RN,IL6,ITGAL,JAK3,LGALS3,MAP3K8,MYD88,NOD2,NOS2,PRKCB,PTGS2,SAA1,SELP,SOCS3,STAT3,TIMP1,TNF,TREML2	41
Cellular Movement	homing of cells	3,45E-14	ADAM10,AKAP12,AMICA1,ARRB1,BATF,BMP4,C5AR1,CCL2,Ccl2,CCL3L3,CCL4,CCR5,CCR6,CD47,CD69,CDKN1A,CSF3,CX3CR1,CXCL10,CXCL2,CXCL3,Cxcl9,CXCR1,CXCR3,F10,FPR1,FPR2,GRB2,HBEGF,HCAR2,HCK,HP,IFNB1,IFNG,IGF1,IL12RB1,IL1B,ITGA6,ITGAL,JAK3,JUN,LGALS3,LITAF,MYC,MYD88,NOD2,PLAUR,PRKCB,PTAFR,PTGS2,SAA1,Saa3,SELP,SERPINE1,SOCS3,STAT3,TNF,TREML2	58
Cell Death and Survival, Gastrointestinal Disease, Hepatic System Disease	necrosis of liver	3,98E-14	ADAR,BMF,CD274,CD40,CDKN1A,CEBPB,CFLAR,CXCL3,DAXX,EPOR,FGL2,GADD45B,IFNG,IGF1,IL1RN,IL6,IRF1,JUN,MAP3K8,MAPK3,MYC,MYD88,NFKBIB,NOS2,PTGS2,SELP,SERPINE1,SMPD1,SOCS3,SOD2,STAT1,STAT3,TIMP1,TLR7,TNF,TNFSF10,TREX1	37
Cellular Function and Maintenance, Hematological System Development and Function	function of lymphocytes	4,16E-14	ARHGEF6,ATF3,ATM,Ccl2,CCR5,CCR6,CD274,CD40,CD69,CEBPB,CTSC,CX3CR1,CXCL10,EFS,GADD45B,GADD45G,GPR84,Gzmb,HLA-A,HSH2D,IFNG,IL12RB1,IL1B,IL6,IRF1,IRF7,ITGAL,JAK3,MYC,MYD88,NLRC5,NOD2,NOS2,PDCD1LG2,PNP,PSMB10,PSME2,SELP,SPNS2,SPPL2A,STAT1,TAP1,TAPBP,TNF,TNFSF10,VDR	46
Cellular Development, Cellular Growth and Proliferation	proliferation of blood cells	4,23E-14	ARHGEF6,ATM,BATF,BMP4,C5AR1,Ccl2,CCL3L3,CCL4,CCR5,CCR6,CD274,CD2AP,CD40,CD47,CD55,CD69,CDKN1A,CEBPB,CFLAR,CSF3,CXCL2,CXCR3,CYSLTR2,DLL4,EIF2AK2,EOMES,EPOR,FCGR3A/FCGR3B,FGL2,GADD45B,Gzmb,HSH2D,HSPA1A/HSPA1B,IFNA4,IFNB1,IFNG,IGF1,IL12RB1,IL1A,IL1B,IL6,IRF1,Irgm1,ISG15,ISG20,ITGAL,JAK3,KCNIP3,LGALS3,LILRB4,Ly6a (includes others),MAP3K8,MAPK3,MYC,MYD88,NFIL3,NOS2,PDCD1LG2,PIK3AP1,PIK3R2,PML,PNP,PRKC…	77
Cellular Movement, Hematological System Development and Function, Immune Cell Trafficking, Inflammatory Response	chemotaxis of myeloid cells	4,24E-14	AMICA1,C5AR1,CCL2,Ccl2,CCL3L3,CCL4,CCR5,CCR6,CD47,CD69,CDKN1A,CX3CR1,CXCL10,CXCL2,CXCL3,Cxcl9,CXCR1,CXCR3,FPR1,FPR2,HCAR2,HCK,HP,IFNB1,IFNG,IL12RB1,IL1B,ITGAL,LGALS3,LITAF,MYD88,NOD2,PLAUR,PRKCB,SAA1,SELP,SERPINE1,TNF,TREML2	39
Immunological Disease, Inflammatory Disease, Inflammatory Response, Neurological Disease	experimental autoimmune encephalomyelitis	5,01E-14	ADORA2B,ARID5A,ARRB1,BATF,CASP4,Ccl2,CCR6,CD274,CD300LF,CD40,CD47,CLEC4D,CLEC4E,CSF3,CX3CR1,CXCL10,DLL4,GADD45B,HDC,HLA-A,IFNB1,IFNG,IL18BP,IL6,IRF1,Irgm1,ITGAL,MAPK3,MYD88,NOS2,PDCD1LG2,STAT1,TIMP1,TNF,TNFSF10,TNFSF15,USP18,VDR	38
Cellular Movement	homing	6,08E-14	ADAM10,AKAP12,AMICA1,ARRB1,BATF,BMP4,C5AR1,CCL2,Ccl2,CCL3L3,CCL4,CCR5,CCR6,CD47,CD69,CDKN1A,CSF3,CX3CR1,CXCL10,CXCL2,CXCL3,Cxcl9,CXCR1,CXCR3,F10,FPR1,FPR2,GRB2,HBEGF,HCAR2,HCK,HP,IFNB1,IFNG,IGF1,IL12RB1,IL1B,ITGA6,ITGAL,JAK3,JUN,LGALS3,LITAF,MYC,MYD88,NOD2,PLAUR,PRKCB,PTAFR,PTGS2,SAA1,Saa3,SELP,SERPINE1,SOCS3,STAT3,TNF,TREML2,XCR1	59
Protein Synthesis	quantity of cytokine	6,31E-14	ADAR,ARID5A,C5AR1,CASP4,Ccl2,CEBPB,CLEC4D,CLEC4E,CLIC4,CTSC,DHX58,HDC,IFIT2,IFNB1,IFNG,IGF1,Igtp,IL12RB1,IL1B,IL1RN,IL6,IRF1,Irgm1,ITGAL,LGALS3BP,MYD88,NFIL3,NFKBIB,NOD2,NOS2,PTGS2,RSAD2,SELP,SERPINE1,SIK3,SOCS3,STAT1,STAT3,TNF,TRAFD1	40
Cellular Function and Maintenance	function of antigen presenting cells	6,61E-14	ADORA2B,ATM,Ccl2,CCR6,CD274,CD40,CEBPB,CLEC4E,CXCL10,CYBB,DDX58,FCGR1A,FPR2,GADD45B,HCK,IFIH1,IFNB1,IFNG,IL1B,IL6,IRF1,JAK3,LGALS3,MSR1,MYD88,NOD2,NOS2,P2RY6,PDCD1LG2,PLAUR,PTGS2,STAT1,STAT2,STAT3,TLR7,TNF,TPCN1	37
Cell-To-Cell Signaling and Interaction, Cellular Movement, Hematological System Development and Function, Immune Cell Trafficking, Inflammatory Response	recruitment of phagocytes	7,43E-14	C5AR1,CCL2,Ccl2,CCL3L3,CCL4,Ccl7,CCR5,CD40,CD47,CD69,CLEC4E,CTSC,CX3CR1,CXCL10,CXCL2,CXCL3,FCGR3A/FCGR3B,HSPA1A/HSPA1B,IFNG,IL1A,IL1B,IL1RN,IL6,LGALS3,MAP3K8,MYD88,NFIC,NOD2,RASGRP2,SELP,SERPINE1,SLFN12L,TNF,TREML2,VDR	35
Tissue Development	accumulation of cells	8,10E-14	C5AR1,CCL2,Ccl2,CCL3L3,Ccl7,CCR5,CD274,CD40,CDKN1A,CSF3,CTSC,CX3CR1,CXCL10,CXCL2,CXCL3,Cxcl9,CXCR3,CYBB,FCGR3A/FCGR3B,GADD45G,HDC,IFNB1,IFNG,IGF1,IL1B,IL1RN,IL6,IRF1,ITGA6,ITGAL,MAPK3,MYC,MYD88,PML,RIPK1,SAMHD1,SELP,SLC46A1,SPPL2A,STAT1,STAT3,TIMP1,TNF,TNFSF10	44
Inflammatory Response	inflammation of large intestine	8,15E-14	ATM,BATF,CCL2,Ccl2,CCL3L3,CCR5,CD274,CD40,CD47,CFB,CXCL10,CXCL2,CXCL3,DDX58,F10,FPR2,HTR7,IFNB1,IFNG,IL1B,IL1RN,IL6,JAK3,MYD88,NFIL3,NOD2,NOS2,PROCR,PTGS1,PTGS2,SELP,SERPINE1,SOCS3,STAT1,STAT3,TNF,TREX1,VDR	38
Cellular Movement, Hematological System Development and Function, Immune Cell Trafficking	homing of leukocytes	8,38E-14	ADAM10,AMICA1,BATF,C5AR1,CCL2,Ccl2,CCL3L3,CCL4,CCR5,CCR6,CD47,CD69,CDKN1A,CX3CR1,CXCL10,CXCL2,CXCL3,Cxcl9,CXCR1,CXCR3,FPR1,FPR2,HCAR2,HCK,HP,IFNB1,IFNG,IL12RB1,IL1B,ITGAL,JAK3,LGALS3,LITAF,MYC,MYD88,NOD2,PLAUR,PRKCB,SAA1,SELP,SERPINE1,SOCS3,STAT3,TNF,TREML2	45
Cell Death and Survival	cell death	8,42E-14	ADAR,ADORA2B,AGO4,AK1,AKAP12,ANXA4,ARG2,ARHGEF6,ARRB1,ATF3,ATM,ATP13A2,B4GALT5,BCL2L14,BMF,BMP4,Bmyc,BOK,C5AR1,CACYBP,CAMK2A,CASP4,CCL2,Ccl2,CCL3L3,CCL4,CCR5,CD274,CD2AP,CD40,CD47,CD55,CD69,CDKN1A,CEBPB,CFB,CFLAR,CHL1,CLCN7,CLIC4,COMT,CREM,CSF3,CSTA,CSTB,CTSC,CX3CR1,CXCL2,CXCL3,CXCR1,CXCR3,CYBB,CYSLTR2,DAXX,DDX4,DDX58,DHX58,DLL4,DPM3,DRAM1,EHD1,EIF2AK2,EIF6,EMILIN2,EMP1,EPOR,ETV5,FCGR1A,FCGR3A/FC…	213
Cardiovascular Disease	disorder of artery	9,29E-14	ADAR,ADORA2B,ARG2,ARID5A,ASIC1,ATM,C5AR1,CACYBP,CCL2,Ccl2,CCL3L3,CCR5,CD40,CD47,CD55,CDKN1A,COMT,CTSC,CX3CR1,CXCL10,CXCL2,DLL4,ECE2,EPOR,F10,FCGR1A,FCGR3A/FCGR3B,FPR1,GDF15,HBEGF,HCK,HSPA1A/HSPA1B,HTT,IFNG,IGF1,IL1A,IL1B,IL1RN,IL6,ITGAL,JUN,KAT6A,LGALS3,LIPG,LPXN,LRRC17,MMP11,MMP13,MSR1,MTHFR,MYD88,NOS2,PLAUR,PRKCB,PTGS1,PTGS2,RSAD2,SELP,SERPINE1,SNX10,SOCS3,SOX4,STAT3,TIMP1,TLR7,TNF,TNFSF10,TOR1…	74
Cell Death and Survival, Gastrointestinal Disease, Hepatic System Disease	cell death of liver cells	1,03E-13	ADAR,BMF,CD274,CD40,CDKN1A,CEBPB,CFLAR,CXCL3,DAXX,EPOR,FGL2,GADD45B,IFNG,IGF1,IL1RN,IL6,IRF1,JUN,MAPK3,MYC,MYD88,NFKBIB,NOS2,PTGS2,SMPD1,SOCS3,SOD2,STAT3,TIMP1,TLR7,TNF,TNFSF10	32
Cellular Development, Cellular Growth and Proliferation, Hematological System Development and Function	proliferation of lymphocytes	1,04E-13	ARHGEF6,ATM,BATF,BMP4,C5AR1,Ccl2,CCL4,CCR5,CCR6,CD274,CD2AP,CD40,CD47,CD55,CD69,CDKN1A,CEBPB,CFLAR,CXCR3,DLL4,EIF2AK2,EOMES,FCGR3A/FCGR3B,FGL2,GADD45B,Gzmb,HSH2D,HSPA1A/HSPA1B,IFNA4,IFNB1,IFNG,IGF1,IL12RB1,IL1A,IL1B,IL6,IRF1,Irgm1,ISG15,ISG20,ITGAL,JAK3,KCNIP3,LGALS3,LILRB4,Ly6a (includes others),MAP3K8,MAPK3,MYC,MYD88,NFIL3,NOS2,PDCD1LG2,PIK3AP1,PIK3R2,PNP,PRKCB,PSMB10,PTGS2,Serpina3g (includes …	70
Cardiovascular Disease	occlusion of artery	1,13E-13	ADAR,ADORA2B,ARG2,ARID5A,ASIC1,ATM,C5AR1,CACYBP,CCL2,Ccl2,CCL3L3,CCR5,CD40,CD47,CD55,CDKN1A,COMT,CTSC,CX3CR1,CXCL10,CXCL2,F10,FCGR1A,FCGR3A/FCGR3B,FPR1,GDF15,HCK,HSPA1A/HSPA1B,HTT,IFNG,IGF1,IL1A,IL1B,IL6,ITGAL,JUN,LGALS3,LIPG,LPXN,LRRC17,MMP11,MMP13,MSR1,MTHFR,MYD88,NOS2,PLAUR,PRKCB,PTGS1,PTGS2,RSAD2,SELP,SERPINE1,SNX10,SOCS3,STAT3,TIMP1,TLR7,TNF,TNFSF10,TOR1AIP1,TRIM14,TUBG2,VDR,VWA3B,XDH	66
Cellular Movement, Hematological System Development and Function, Immune Cell Trafficking, Inflammatory Response	cell movement of phagocytes	1,32E-13	AMICA1,ARRB1,C5AR1,CCL2,Ccl2,CCL3L3,CCL4,CCR5,CCR6,CD40,CD47,CD55,CD69,CDKN1A,CFB,CSF3,CX3CR1,CXCL10,CXCL2,CXCL3,CXCR1,CXCR3,CYBB,CYSLTR2,FPR1,FPR2,HCAR2,HCK,HP,IFNB1,IFNG,IL12RB1,IL1A,IL1B,IL1RN,IL6,Irgm1,ITGAL,JAK3,LGALS3,LITAF,MAP3K8,MYD88,NFKBIZ,NOD2,NOS2,PLAUR,PRKCB,PTGS2,SAA1,SELP,SERPINE1,SOCS3,STAT3,TIMP1,TNF,TREML2	57
Gastrointestinal Disease, Inflammatory Disease, Inflammatory Response	colitis	1,99E-13	ATM,BATF,CCL2,Ccl2,CCR5,CD274,CD40,CD47,CFB,CXCL10,CXCL2,CXCL3,DDX58,F10,FPR2,HTR7,IFNB1,IFNG,IL1B,IL1RN,IL6,JAK3,MYD88,NFIL3,NOD2,NOS2,PROCR,PTGS1,PTGS2,SELP,SERPINE1,SOCS3,STAT1,STAT3,TNF,TREX1,VDR	37
Hematological System Development and Function, Tissue Morphology	quantity of granulocytes	2,35E-13	C5AR1,CCL2,Ccl2,CCL3L3,CCR5,CCR6,CD40,CD47,CDKN1A,CLEC4E,CSF3,CYBB,DDX58,FCGR1A,FPR1,FPR2,HDC,IFNG,IL18BP,IL1A,IL1B,IL6,ITGAL,JAK3,KMT2E,LGALS3,Ly6a (includes others),MFAP2,MMP13,MYD88,NOD2,NOS2,PLAC8,PML,SELP,SERPINE1,SLFN12L,SOCS3,THRA,TIMP1,TNF,TNFSF10,VDR	43
Gastrointestinal Disease, Immunological Disease, Ophthalmic Disease	Sjogren's syndrome	2,40E-13	Ccl2,CCL3L3,CCL4,Ccl7,CCR5,CD40,CD69,CXCL10,CXCL3,ETV5,GBP2,HP,IFIH1,IFIT3,IFITM3,IL1A,IRF1,PML,PSMB8,SOCS3,STAT1,TAP2,TIMP1,TRIM21	24
Cell-To-Cell Signaling and Interaction, Cellular Movement, Hematological System Development and Function, Immune Cell Trafficking, Inflammatory Response	recruitment of neutrophils	2,40E-13	C5AR1,Ccl2,CCL3L3,CCL4,Ccl7,CD47,CD69,CLEC4E,CTSC,CX3CR1,CXCL10,CXCL2,CXCL3,FCGR3A/FCGR3B,HSPA1A/HSPA1B,IFNG,IL1A,IL1B,IL1RN,IL6,LGALS3,MAP3K8,MYD88,NOD2,RASGRP2,SELP,SERPINE1,TNF,TREML2	29
Cellular Movement, Hematological System Development and Function, Immune Cell Trafficking, Inflammatory Response	chemotaxis of phagocytes	2,63E-13	AMICA1,C5AR1,CCL2,Ccl2,CCL3L3,CCL4,CCR5,CCR6,CD47,CD69,CDKN1A,CX3CR1,CXCL10,CXCL2,CXCL3,CXCR1,CXCR3,FPR1,FPR2,HCAR2,HCK,HP,IFNB1,IFNG,IL12RB1,IL1B,ITGAL,LGALS3,LITAF,MYD88,NOD2,PLAUR,PRKCB,SAA1,SELP,SERPINE1,TNF,TREML2	38
Cell Death and Survival	apoptosis of macrophages	2,64E-13	CASP4,CDKN1A,CEBPB,CFLAR,EIF2AK2,IFNB1,IFNG,IRF1,ISG15,LGALS3,MEFV,MSR1,MYD88,NOS2,PIK3AP1,RIPK1,SOD2,STAT1,STAT3,TNF,TNFSF10	21
Hematological System Development and Function, Inflammatory Response, Tissue Morphology	quantity of macrophages	3,25E-13	C5AR1,CCL2,Ccl2,CCR5,CCR6,CD40,CLIC4,CX3CR1,CXCL10,GDF15,HBEGF,HCK,IFNG,IL12RB1,IL1A,IL1B,KMT2E,LGALS3,LILRB4,LIPG,LITAF,MFAP2,MYD88,NFKBIB,SELP,SLFN12L,SMPD1,SOCS3,STAT3,THRA,TNF,VDR	32
Cellular Movement, Hematological System Development and Function, Immune Cell Trafficking	cell movement of granulocytes	3,53E-13	AMICA1,C5AR1,CCL2,Ccl2,CCL3L3,CCL4,CCR6,CD47,CD55,CD69,CFB,CSF3,CXCL10,CXCL2,CXCL3,Cxcl9,CXCR1,CXCR3,CYBB,FPR1,FPR2,HCK,IFNG,IL1A,IL1B,IL1RN,IL6,ITGAL,JAK3,LGALS3,MAP3K8,MSR1,MYD88,NOD2,NOS2,PLAUR,PRKCB,PTGS2,SAA1,SELP,SOCS3,STAT3,TIMP1,TNF,TREML2	45
Hematological System Development and Function, Inflammatory Response, Tissue Morphology	quantity of neutrophils	3,96E-13	C5AR1,CCL2,Ccl2,CCL3L3,CCR5,CD40,CD47,CLEC4E,CSF3,CYBB,FCGR1A,FPR1,HDC,IFNG,IL18BP,IL1A,IL1B,IL6,ITGAL,JAK3,KMT2E,MFAP2,MMP13,MYD88,NOD2,NOS2,PLAC8,PML,SELP,SLFN12L,SOCS3,TIMP1,TNF,TNFSF10,VDR	35
Inflammatory Disease, Inflammatory Response, Organismal Injury and Abnormalities, Renal and Urological Disease	Nephritis	4,01E-13	ADORA2B,BMF,C5AR1,Ccl2,CCL3L3,CCL4,CDKN1A,CEBPB,CFB,CXCR3,EFS,FCGR3A/FCGR3B,GADD45B,GADD45G,HBEGF,IFIH1,IFNG,IGF1,IL1RN,IL6,IRF1,ITGAL,JUN,MTHFR,MYD88,NOS2,PTGS2,SELP,SERPINE1,Tlr11,TNF,TREX1,VDR,XDH	34
Gene Expression	binding of DNA	4,16E-13	ATM,Ccl2,CD40,CDKN1A,CEBPB,CFLAR,CREM,CSF3,CYSLTR2,DDX58,EPOR,F10,GBP2,HCK,HDC,HP,HSPA1A/HSPA1B,HTT,IFI16,Ifi202b,IFNB1,IFNG,IGF1,IL1A,IL1B,IL1RN,IL6,IRF1,IRF7,JAK3,JUN,MAX,MYC,NFIC,NFKBIB,NFKBIZ,NOS2,OAS1,PML,PNPT1,PTAFR,RIPK1,RPA1,SOCS3,SOD2,STAT1,STAT3,THRA,TNF,USF2,VDR,YWHAG,ZBP1	53
Hematological System Development and Function, Tissue Morphology	quantity of myeloid cells	4,55E-13	C5AR1,CCL2,Ccl2,CCL3L3,CCR5,CCR6,CD40,CD47,CDKN1A,CLEC4E,CSF3,CYBB,DDX58,FCGR1A,FPR1,FPR2,HDC,HTT,IFNG,IL18BP,IL1A,IL1B,IL6,ITGAL,JAK3,KMT2E,LGALS3,LGALS9B,Ly6a (includes others),MFAP2,MMP13,MYC,MYD88,NOD2,NOS2,PLAC8,PML,SELP,SERPINE1,SLFN12L,SOCS3,THRA,TIMP1,TNF,TNFSF10,VDR	46
Cell-To-Cell Signaling and Interaction	response of antigen presenting cells	4,55E-13	CCR6,CD47,CEBPB,CLIC4,CSF3,DDX58,FCGR1A,HCK,IFNA4,IFNB1,IFNG,IL1B,IL6,ISG15,LGALS3,LILRB4,MAP3K8,MYD88,NOD2,NOS2,PLAUR,PSMB8,SERPINE1,STAT3,TAP1,TAPBP,TLR7,TNF,UBE2L6	29
Infectious Disease	replication of Murine herpesvirus 4	4,96E-13	ADAR,CXCL10,DDX58,IFIH1,IRF1,ISG20,MAFK,MITD1,OAS1,PARP12	10
Cell-To-Cell Signaling and Interaction, Inflammatory Response	immune response of antigen presenting cells	5,02E-13	CCR6,CD47,CEBPB,CLIC4,CSF3,DDX58,FCGR1A,HCK,IFNA4,IFNB1,IFNG,IL1B,IL6,ISG15,LGALS3,LILRB4,MAP3K8,MYD88,NOD2,NOS2,PLAUR,PSMB8,SERPINE1,TAP1,TAPBP,TLR7,TNF,UBE2L6	28
Cell-To-Cell Signaling and Interaction, Cellular Movement, Hematological System Development and Function, Immune Cell Trafficking	recruitment of myeloid cells	6,47E-13	ADORA2B,C5AR1,CCL2,Ccl2,CCL3L3,CCL4,Ccl7,CCR6,CD47,CD69,CLEC4E,CTSC,CX3CR1,CXCL10,CXCL2,CXCL3,FCGR3A/FCGR3B,HSPA1A/HSPA1B,IFNG,IL1A,IL1B,IL1RN,IL6,LGALS3,MAP3K8,MYD88,NOD2,RASGRP2,SELP,SERPINE1,TNF,TREML2	32
Cell Death and Survival	cell death of mononuclear leukocytes	6,79E-13	ARRB1,ATM,BMF,BMP4,CASP4,Ccl2,CCL4,CCR5,CD274,CD40,CD47,CDKN1A,CFLAR,COMT,CSF3,DHX58,DLL4,DRAM1,EIF2AK2,FCGR1A,FCGR3A/FCGR3B,Gzmb,HSH2D,HTT,IFNB1,IFNG,IL6,Irgm1,ITGAL,JAK3,JUN,LGALS8,MYC,NFKBIB,NOS2,PIK3R2,PNP,PRKCB,RIPK1,SMPD1,SOX4,STAT1,STAT3,TLR7,TNF,TNFSF10,VDR	47
Cell-To-Cell Signaling and Interaction, Cellular Movement, Hematological System Development and Function, Immune Cell Trafficking	recruitment of granulocytes	6,95E-13	ADORA2B,C5AR1,Ccl2,CCL3L3,CCL4,Ccl7,CCR6,CD47,CD69,CLEC4E,CTSC,CX3CR1,CXCL10,CXCL2,CXCL3,FCGR3A/FCGR3B,HSPA1A/HSPA1B,IFNG,IL1A,IL1B,IL1RN,IL6,LGALS3,MAP3K8,MYD88,NOD2,RASGRP2,SELP,SERPINE1,TNF,TREML2	31
Cell Morphology	morphology of leukocytes	7,11E-13	ACP2,ADAR,ARSG,ATM,BATF,BMF,Ccl2,Ccl7,CCR5,CCR6,CD274,CD40,CDKN1A,CEBPB,DDX58,Gzmb,HCK,HDC,HLA-A,IFNG,IL1RN,IL6,IRF1,Irgm1,JAK3,KAT6A,LGALS3,LILRB4,Ly6a (includes others),MYC,MYD88,NFIL3,NFKBIZ,NOD2,PIK3AP1,PML,PSMB10,PSMB9,RBL1,SELP,Serpina3g (includes others),SMPD1,SOX4,STAT1,TAP1,TNF	46
Cell Death and Survival	cell death of leukemia cell lines	7,26E-13	C5AR1,CCR5,CD47,CD55,CDKN1A,CFLAR,CREM,EMILIN2,FCGR1A,GLO1,HCK,HSPA1A/HSPA1B,IFNA4,IFNG,IGF1,IL6,INHBA,JUN,LGALS3,LGALS3BP,LGALS8,MAX,MEFV,MSR1,MYC,NFIL3,NFKBIB,PML,PRKCB,RIPK1,SGMS1,SMPD1,SOCS3,SOD2,STAT3,TNF,TNFSF10,TUBB6,UBA7,USP18,YWHAG	41
Cell-To-Cell Signaling and Interaction, Cellular Movement, Hematological System Development and Function, Immune Cell Trafficking	recruitment of lymphocytes	8,77E-13	Ccl2,CCL2,CCR5,CCR6,CD40,CD47,CLEC4E,CSF3,CX3CR1,CXCL10,CXCR3,DDX58,HDC,IFNG,IL1B,IL6,MYD88,SELP,TNF	19
Cardiovascular Disease	vascular disease	9,31E-13	ADAR,ADORA2B,ARG2,ARID5A,ASIC1,ATM,C5AR1,CACYBP,CCL2,Ccl2,CCL3L3,CCR5,CD274,CD40,CD47,CD55,CDKN1A,CFB,COMT,CTSC,CX3CR1,CXCL10,CXCL2,CXCL3,CYBB,CYSLTR2,DLL4,ECE2,EPOR,F10,FABP3,FCGR1A,FCGR3A/FCGR3B,FPR1,GDF15,HBEGF,HCK,HSPA1A/HSPA1B,HTT,IFNG,IGF1,IL1A,IL1B,IL1RN,IL6,ITGAL,JUN,KAT6A,LGALS3,LIPG,LPXN,LRRC17,MMP11,MMP13,MSR1,MTHFR,MYD88,NOS2,PLAUR,PRKCB,PROCR,PTAFR,PTGS1,PTGS2,RSAD2,SELP,SERPINE1,SNX…	85
Cell Death and Survival	cell death of lymphocytes	1,01E-12	ARRB1,ATM,BMF,BMP4,CASP4,Ccl2,CCL4,CCR5,CD274,CD40,CD47,CDKN1A,CFLAR,COMT,CSF3,DHX58,DLL4,DRAM1,EIF2AK2,FCGR1A,FCGR3A/FCGR3B,Gzmb,HSH2D,HTT,IFNB1,IFNG,IL6,Irgm1,ITGAL,JAK3,JUN,MYC,NFKBIB,NOS2,PIK3R2,PNP,PRKCB,RIPK1,SMPD1,SOX4,STAT1,STAT3,TLR7,TNF,TNFSF10,VDR	46
Connective Tissue Disorders, Inflammatory Disease, Skeletal and Muscular Disorders	experimentally-induced arthritis	1,05E-12	ARRB1,CCL3L3,CCL4,CCR5,CD69,CFB,CSF3,CXCL2,Cxcl9,FCGR1A,FCGR3A/FCGR3B,IFNG,IL1B,IL1RN,IL6,MSR1,MYD88,NAMPT,NFKBIB,NOD2,PTGS1,Saa3,SELP,STAT1,STAT3,TNF,TNFAIP6	27
Cell-To-Cell Signaling and Interaction, Tissue Development	adhesion of blood cells	1,10E-12	CCL2,Ccl2,CCL3L3,CCL4,CCR5,CD40,CD47,CD55,CXCL10,CXCL2,CXCL3,CXCR1,CXCR3,F10,FCGR1A,FCGR3A/FCGR3B,FPR1,FPR2,HCK,IFNG,IL1A,IL1B,IL6,Irgm1,ITGA6,ITGAL,JAK3,LGALS3,LIPG,Ly6a (includes others),MSR1,MYC,MYD88,NFKBIB,PLAUR,PROCR,PTGS2,RASGRP2,SAA1,SELP,STAT1,TNF,Wfdc17	43
Cellular Growth and Proliferation, Hematological System Development and Function, Tissue Development	generation of lymphocytes	1,49E-12	CD40,CD69,CEBPB,CXCL10,CXCR3,DLL4,EOMES,HLA-A,IFNB1,IFNG,IL12RB1,IL1B,IL6,JAK3,JUN,MYD88,NFIL3,PSMB8,PSMB9,RBL1,SOCS3,STAT3,THRA,TNFSF15	24
Cellular Movement, Hematological System Development and Function, Immune Cell Trafficking, Inflammatory Response	chemotaxis of leukocytes	1,94E-12	ADAM10,AMICA1,C5AR1,CCL2,Ccl2,CCL3L3,CCL4,CCR5,CCR6,CD47,CD69,CDKN1A,CX3CR1,CXCL10,CXCL2,CXCL3,Cxcl9,CXCR1,CXCR3,FPR1,FPR2,HCAR2,HCK,HP,IFNB1,IFNG,IL12RB1,IL1B,ITGAL,LGALS3,LITAF,MYD88,NOD2,PLAUR,PRKCB,SAA1,SELP,SERPINE1,SOCS3,TNF,TREML2	41
Cell Death and Survival	cell death of macrophages	2,02E-12	CASP4,CCR5,CDKN1A,CEBPB,CFLAR,EIF2AK2,IFNB1,IFNG,IRF1,ISG15,LGALS3,MEFV,MSR1,MYD88,NOS2,PIK3AP1,RIPK1,SOD2,STAT1,STAT3,TNF,TNFSF10	22
Cell-To-Cell Signaling and Interaction, Hematological System Development and Function, Immune Cell Trafficking, Inflammatory Response	activation of leukocytes	2,31E-12	ADAM10,ATF3,ATM,CCL2,Ccl2,CD300LF,CD40,CD47,CD55,CDKN1A,CEBPB,CLCN7,CX3CR1,CXCL3,CYBB,DDX58,DLL4,FCGR1A,FCGR3A/FCGR3B,FPR1,Gzmb,HCK,HLA-A,HLA-DRA,HSH2D,HTT,IFNB1,IFNG,IL12RB1,IL1A,IL1B,IL1RN,IL6,IRF1,ITGAL,JAK3,KMT2E,LGALS3,MYD88,NFKBIZ,NOD2,NOS2,PDCD1LG2,PRG3,PRKCB,PSMB8,PSMB9,PSME1,PSME2,PTGS2,SBNO2,SMPD1,STAT1,STAT3,TLR7,TNF,TNFSF10,TREML2	58
Cell Death and Survival	necrosis of epithelial tissue	2,34E-12	ADAR,ATF3,ATM,ATP13A2,BMF,BMP4,BOK,CASP4,CCR5,CD40,CDKN1A,CEBPB,CFLAR,CLIC4,CSF3,CXCL3,DAXX,EIF2AK2,EMP1,EPOR,FGL2,GADD45B,HK1,HTT,IFNG,IGF1,IL1B,IL1RN,IL6,IRF1,JUN,MAP3K8,MAPK3,MAX,MEFV,MYC,MYD88,NAMPT,NFKBIB,NOS2,Nrg1,PLAUR,PROCR,PSMB10,PSMB8,PTAFR,PTGS1,PTGS2,RBL1,RIPK1,RNF31,SERPINE1,SMPD1,SOD2,STAT3,TIMP1,TNF,TNFSF10,TNFSF15	59
Cellular Movement	chemotaxis of cells	2,68E-12	ADAM10,AMICA1,ARRB1,BMP4,C5AR1,CCL2,Ccl2,CCL3L3,CCL4,CCR5,CCR6,CD47,CD69,CDKN1A,CX3CR1,CXCL10,CXCL2,CXCL3,Cxcl9,CXCR1,CXCR3,F10,FPR1,FPR2,GRB2,HBEGF,HCAR2,HCK,HP,IFNB1,IFNG,IGF1,IL12RB1,IL1B,ITGA6,ITGAL,JUN,LGALS3,LITAF,MYD88,NOD2,PLAUR,PRKCB,PTAFR,PTGS2,SAA1,Saa3,SELP,SERPINE1,SOCS3,TNF,TREML2	52
Cellular Function and Maintenance, Hematological System Development and Function	function of myeloid cells	3,22E-12	ADORA2B,ATM,Ccl2,CCR6,CD47,CEBPB,CLEC4E,CXCL10,CYBB,DDX58,FCGR1A,HCK,IFNB1,IFNG,IL1B,IL6,IRF1,ITGAL,KMT2E,LGALS3,MSR1,MYD88,NOD2,NOS2,P2RY6,PLAC8,PLAUR,PTGS2,SELP,SMPD1,STAT1,STAT3,TNF,TPCN1	34
Cell-To-Cell Signaling and Interaction, Hematological System Development and Function	activation of blood cells	3,30E-12	ADAM10,ATF3,ATM,CCL2,Ccl2,CD300LF,CD40,CD47,CD55,CDKN1A,CEBPB,CLCN7,CX3CR1,CXCL3,CYBB,CYSLTR2,DDX58,DLL4,FCGR1A,FCGR3A/FCGR3B,FPR1,Gzmb,HCK,HLA-A,HLA-DRA,HSH2D,HTT,IFNB1,IFNG,IL12RB1,IL1A,IL1B,IL1RN,IL6,IRF1,ITGAL,JAK3,KMT2E,LGALS3,MYD88,NFKBIZ,NOD2,NOS2,PDCD1LG2,PLEK,PRG3,PRKCB,PSMB8,PSMB9,PSME1,PSME2,PTGS2,SBNO2,SELP,SMPD1,STAT1,STAT3,TLR7,TNF,TNFSF10,TREML2	61
Cellular Function and Maintenance, Hematological System Development and Function	function of T lymphocytes	3,35E-12	ARHGEF6,ATF3,ATM,Ccl2,CCR5,CCR6,CD274,CD69,CEBPB,CTSC,CXCL10,EFS,GADD45B,GADD45G,GPR84,Gzmb,HLA-A,HSH2D,IFNG,IL6,IRF7,ITGAL,JAK3,MYD88,NLRC5,NOD2,NOS2,PDCD1LG2,PNP,PSMB10,PSME2,SELP,SPNS2,TAPBP,TNF,TNFSF10,VDR	37
Gene Expression	binding of protein binding site	4,16E-12	ATM,Ccl2,CD40,CEBPB,CSF3,CYSLTR2,F10,GBP2,HCK,HSPA1A/HSPA1B,HTT,IFI16,IFNB1,IFNG,IGF1,IL1A,IL1B,IL6,IRF1,JAK3,JUN,MAX,MYC,NFIC,NFKBIB,NFKBIZ,NOS2,PNPT1,PTAFR,RIPK1,SOD2,STAT1,STAT3,TNF,USF2	35
Cellular Movement	cell movement	4,82E-12	ADAM10,ADORA2B,AKAP12,AMICA1,ARFGEF1,ARHGEF6,ARRB1,ASIC1,ATF3,BATF,BMP4,C5AR1,CCL2,Ccl2,CCL3L3,CCL4,Ccl7,CCR5,CCR6,CD274,CD40,CD47,CD55,CD69,CDKN1A,CFB,CHL1,CLEC4E,CLIC4,CSF3,CTSC,CX3CR1,CXCL10,CXCL2,CXCL3,Cxcl9,CXCR1,CXCR3,CYBB,CYSLTR2,DAXX,DDX4,DDX58,DLL4,DRAM1,EFS,EHD1,EIF2AK2,ELK3,EOMES,EPOR,ETV5,F10,FCGR3A/FCGR3B,FGL2,FPR1,FPR2,GDF15,GRB2,HBEGF,HCAR2,HCK,HDC,HLA-A,HP,HSPA1A/HSPA1B,HTR7,HTT,I…	141
Cellular Movement	chemotaxis	4,83E-12	ADAM10,AMICA1,ARRB1,BMP4,C5AR1,CCL2,Ccl2,CCL3L3,CCL4,CCR5,CCR6,CD47,CD69,CDKN1A,CX3CR1,CXCL10,CXCL2,CXCL3,Cxcl9,CXCR1,CXCR3,F10,FPR1,FPR2,GRB2,HBEGF,HCAR2,HCK,HP,IFNB1,IFNG,IGF1,IL12RB1,IL1B,ITGA6,ITGAL,JUN,LGALS3,LITAF,MYD88,NOD2,PLAUR,PRKCB,PTAFR,PTGS2,SAA1,Saa3,SELP,SERPINE1,SOCS3,TNF,TREML2,XCR1	53
Hematological System Development and Function, Immune Cell Trafficking, Inflammatory Response, Tissue Development	accumulation of granulocytes	5,43E-12	Ccl2,CCL2,Ccl7,CSF3,CTSC,CXCL10,CXCL2,Cxcl9,FCGR3A/FCGR3B,HDC,IFNG,IL1B,IL1RN,ITGA6,MAPK3,MYD88,SELP,STAT3,TNF,TNFSF10	20
Cellular Movement	infiltration of cells	5,91E-12	ARRB1,CCL2,Ccl2,CCL3L3,CCL4,CCR5,CCR6,CD274,CD40,CD47,CD55,CFB,CSF3,CXCL10,CXCL2,CXCL3,CYBB,CYSLTR2,EFS,FGL2,FPR2,HCK,HLA-A,IFNG,IL18BP,IL1A,IL1B,IL1RN,IL6,ITGAL,JAK3,LGALS3,MAP3K8,MSR1,MYD88,NFKBIZ,NOS2,PIK3R2,PTGS2,SELP,SERPINE1,SOCS3,STAT1,STAT3,TIMP1,TNF	46
Cell Death and Survival	necrosis	6,41E-12	ADAR,ADORA2B,AKAP12,ARHGEF6,ARRB1,ATF3,ATM,ATP13A2,B4GALT5,BMF,BMP4,BOK,C5AR1,CASP4,CCL2,Ccl2,CCL3L3,CCL4,CCR5,CD274,CD2AP,CD40,CD47,CD55,CDKN1A,CEBPB,CFLAR,CHL1,CLCN7,CLIC4,COMT,CREM,CSF3,CSTA,CXCL2,CXCL3,CXCR1,CXCR3,CYBB,DAXX,DDX58,DHX58,DLL4,DPM3,DRAM1,EIF2AK2,EIF6,EMILIN2,EMP1,EPOR,FCGR1A,FCGR3A/FCGR3B,FGL2,GADD45B,GADD45G,GDA,GDF15,GEM,GFRA2,GLO1,GPR65,GRB2,Gzmb,HBEGF,HCAR2,HCK,HK1,HSH2D,HSP…	169
Cardiovascular Disease	vascular lesion	6,68E-12	ARG2,CCL2,Ccl2,CCL3L3,CCR5,CD40,CTSC,CX3CR1,CXCL10,CXCL2,IFNG,IGF1,IL1B,IL6,LIPG,MMP11,MMP13,MSR1,MTHFR,MYC,NOS2,PRKCB,PTGS2,SELP,SERPINE1,SGCB,SOCS3,STAT3,TIMP1,TNFSF10,VDR	31
Hematological System Development and Function, Immune Cell Trafficking, Inflammatory Response, Tissue Development	accumulation of myeloid cells	6,78E-12	C5AR1,CCL2,Ccl2,Ccl7,CD40,CSF3,CTSC,CX3CR1,CXCL10,CXCL2,Cxcl9,FCGR3A/FCGR3B,HDC,IFNG,IL1B,IL1RN,IRF1,ITGA6,MAPK3,MYD88,PML,SELP,STAT3,TIMP1,TNF,TNFSF10	26
Cellular Movement, Hematological System Development and Function, Immune Cell Trafficking, Inflammatory Response	chemotaxis of antigen presenting cells	7,63E-12	Ccl2,CCL2,CCL3L3,CCL4,CCR5,CCR6,CDKN1A,CX3CR1,CXCL10,CXCR1,CXCR3,FPR2,HCAR2,IFNB1,IFNG,IL12RB1,IL1B,LGALS3,LITAF,MYD88,SAA1,SELP,TNF	23
Cell-To-Cell Signaling and Interaction, Inflammatory Response	immune response of phagocytes	9,01E-12	CCL2,CD47,CEBPB,CLIC4,CSF3,CXCL10,CXCL3,DDX58,FCGR1A,FCGR3A/FCGR3B,FPR1,HCK,IFNA4,IFNB1,IFNG,IL1B,IL6,ISG15,ITGAL,LGALS3,MYD88,NOD2,NOS2,PLAUR,SERPINE1,STAT3,TLR7,TNF	28
Cellular Movement, Hematological System Development and Function, Immune Cell Trafficking	migration of mononuclear leukocytes	9,61E-12	ADAM10,BATF,CCL2,Ccl2,CCL3L3,CCL4,CCR5,CCR6,CD40,CD47,CD69,CSF3,CX3CR1,CXCL10,Cxcl9,CXCR3,DDX58,EFS,HDC,HLA-A,IFNB1,IFNG,IL18BP,IL1B,IL6,ITGA6,ITGAL,JAK3,LGALS3,MYD88,NOS2,PROCR,SELP,SMPD1,SOCS3,SPNS2,STAT1,STAT3,TIMP1,TNF	40
Cell-To-Cell Signaling and Interaction, Hematological System Development and Function, Immune Cell Trafficking, Tissue Development	adhesion of immune cells	1,06E-11	CCL2,Ccl2,CCL3L3,CCL4,CCR5,CD40,CD47,CXCL10,CXCL2,CXCL3,CXCR1,FCGR1A,FCGR3A/FCGR3B,FPR1,FPR2,HCK,IFNG,IL1A,IL1B,IL6,Irgm1,ITGA6,ITGAL,JAK3,LGALS3,LIPG,Ly6a (includes others),MSR1,MYC,MYD88,NFKBIB,PLAUR,PROCR,PTGS2,RASGRP2,SELP,STAT1,TNF,Wfdc17	39
Cellular Growth and Proliferation, Tissue Development	generation of cells	1,10E-11	ATM,CD40,CD69,CEBPB,CXCL10,CXCR3,DLL4,EOMES,HLA-A,IFNB1,IFNG,IL12RB1,IL1B,IL6,JAK3,JUN,MYC,MYD88,NFIL3,Nrg1,PSMB8,PSMB9,PTGS2,RBL1,SMPD1,SOCS3,SOX4,STAT1,STAT3,THRA,TNF,TNFSF15,USP18	33
Cellular Movement	migration of cells	1,15E-11	ADAM10,ADORA2B,AMICA1,ARFGEF1,ARHGEF6,ARRB1,ASIC1,ATF3,BATF,BMP4,C5AR1,CCL2,Ccl2,CCL3L3,CCL4,Ccl7,CCR5,CCR6,CD274,CD40,CD47,CD55,CD69,CDKN1A,CFB,CHL1,CLEC4E,CLIC4,CSF3,CTSC,CX3CR1,CXCL10,CXCL2,CXCL3,Cxcl9,CXCR1,CXCR3,CYBB,CYSLTR2,DDX58,DLL4,EFS,EHD1,EIF2AK2,ELK3,EOMES,EPOR,F10,FCGR3A/FCGR3B,FPR1,FPR2,GRB2,HBEGF,HCAR2,HCK,HDC,HLA-A,HP,HSPA1A/HSPA1B,HTR7,HTT,IFIT2,IFNB1,IFNG,IGF1,IL12RB1,IL18BP,IL1…	128
Cardiovascular Disease	atherosclerosis	1,29E-11	ADORA2B,ARG2,ASIC1,ATM,CCL2,Ccl2,CCL3L3,CCR5,CD40,CD47,CD55,CDKN1A,COMT,CX3CR1,CXCL10,CXCL2,F10,GDF15,HTT,IFNG,IGF1,IL1A,IL1B,IL6,ITGAL,JUN,LGALS3,LIPG,LRRC17,MMP11,MMP13,MSR1,MYD88,NOS2,PLAUR,PRKCB,PTGS1,PTGS2,RSAD2,SELP,SERPINE1,SOCS3,STAT3,TIMP1,TNF,TNFSF10,TUBG2,VDR,VWA3B,XDH	50
Cell-To-Cell Signaling and Interaction, Hematological System Development and Function, Immune Cell Trafficking, Inflammatory Response	activation of myeloid cells	1,33E-11	ADAM10,ATF3,ATM,CCL2,Ccl2,CD300LF,CD40,CEBPB,CLCN7,CX3CR1,CXCL3,CYBB,FPR1,HCK,HTT,IFNB1,IFNG,IL1A,IL1B,IL1RN,IL6,KMT2E,LGALS3,MYD88,NOS2,PRG3,PTGS2,SBNO2,STAT1,STAT3,TNF,TREML2	32
Cell Death and Survival	apoptosis of leukemia cell lines	1,61E-11	C5AR1,CCR5,CD47,CD55,CDKN1A,CFLAR,CREM,FCGR1A,GLO1,HCK,HSPA1A/HSPA1B,IFNG,IGF1,IL6,INHBA,JUN,LGALS3,LGALS3BP,LGALS8,MAX,MSR1,MYC,NFIL3,NFKBIB,PML,PRKCB,RIPK1,SGMS1,SMPD1,SOCS3,SOD2,STAT3,TNF,TNFSF10,UBA7,USP18	36
Cellular Movement, Hematological System Development and Function, Immune Cell Trafficking	cell movement of lymphocytes	1,97E-11	ADAM10,BATF,CCL2,Ccl2,CCL3L3,CCL4,CCR5,CCR6,CD40,CD47,CD69,CSF3,CX3CR1,CXCL10,Cxcl9,CXCR3,DDX58,EFS,HDC,HLA-A,IFNB1,IFNG,IL18BP,IL1B,IL6,ITGA6,ITGAL,JAK3,MYD88,NOS2,PIK3R2,PROCR,PTGS2,SAA1,SELP,SMPD1,SOCS3,SPNS2,STAT1,STAT3,TIMP1,TNF	42
Cellular Movement, Hematological System Development and Function, Immune Cell Trafficking	Lymphocyte migration	2,25E-11	ADAM10,BATF,CCL2,Ccl2,CCL3L3,CCL4,CCR5,CCR6,CD40,CD47,CD69,CSF3,CX3CR1,CXCL10,Cxcl9,CXCR3,DDX58,EFS,HDC,HLA-A,IFNG,IL18BP,IL1B,IL6,ITGA6,ITGAL,JAK3,MYD88,NOS2,PROCR,SELP,SMPD1,SOCS3,SPNS2,STAT1,STAT3,TIMP1,TNF	38
Cellular Development, Cellular Growth and Proliferation	proliferation of leukemia cell lines	2,37E-11	BMP4,CDKN1A,CEBPB,CREM,CSF3,EPOR,GRB2,HCK,IFNB1,IFNG,IGF1,IL12RB1,IL1A,IL1B,IL6,INHBA,JUN,LGALS3,MYC,Nrg1,RIPK1,SGMS1,SOCS3,SOX4,STAT3,TNF,TNFSF10,USP18,YWHAG,ZMIZ1	30
Cell-To-Cell Signaling and Interaction, Cellular Movement, Hematological System Development and Function, Immune Cell Trafficking	recruitment of mononuclear leukocytes	2,59E-11	Ccl2,CCL2,CCR5,CCR6,CD40,CD47,CLEC4E,CSF3,CX3CR1,CXCL10,Cxcl9,CXCR3,DDX58,HDC,IFNG,IL1B,IL6,MYD88,SELP,TNF	20
Immunological Disease	hypersensitive reaction	3,16E-11	ADORA2B,ATM,CASP4,CCL2,Ccl2,CCL3L3,CCL4,CCR5,CCR6,CD300LF,CD40,CD47,CEBPB,CLEC4D,CLEC4E,CXCL10,CYSLTR2,EIF2AK2,ENTPD4,FCGR1A,GADD45G,HCK,HLA-A,HLA-DRA,IFNG,IL1A,IL1B,IL1RN,ITGA6,JUN,LGALS3BP,LILRB4,Ly6a (includes others),MYL9,NFKBIZ,NOS2,PRKCB,PSME2,PTAFR,PTGS1,PTGS2,SELP,SMPD1,SOD2,STAT1,TIMP1,TNF,TNFSF10	48
Cell Morphology	morphology of blood cells	3,48E-11	ACP2,ADAR,ARSG,ATM,BATF,BMF,Ccl2,Ccl7,CCR5,CCR6,CD274,CD40,CDKN1A,CEBPB,DDX58,EPOR,Gzmb,HCK,HDC,HLA-A,IFNG,IL1RN,IL6,IRF1,Irgm1,JAK3,KAT6A,KMT2E,LGALS3,LILRB4,Ly6a (includes others),MYC,MYD88,NFIL3,NFKBIZ,NOD2,PIK3AP1,PML,PSMB10,PSMB9,RBL1,SELP,Serpina3g (includes others),SMPD1,SOX4,STAT1,TAP1,TNF,ULK1	49
Cellular Movement, Hematological System Development and Function, Immune Cell Trafficking	infiltration of leukocytes	3,83E-11	ARRB1,CCL2,Ccl2,CCL3L3,CCL4,CCR5,CCR6,CD274,CD47,CD55,CFB,CSF3,CXCL10,CXCL2,CXCL3,CYBB,CYSLTR2,EFS,FPR2,HCK,HLA-A,IFNG,IL18BP,IL1A,IL1B,IL1RN,IL6,ITGAL,JAK3,MAP3K8,MSR1,MYD88,NFKBIZ,NOS2,PIK3R2,PTGS2,SELP,SERPINE1,SOCS3,STAT1,STAT3,TIMP1,TNF	43
Hematological System Development and Function, Immune Cell Trafficking, Inflammatory Response, Tissue Development	accumulation of phagocytes	3,84E-11	C5AR1,Ccl2,CCL2,CD40,CSF3,CTSC,CX3CR1,CXCL10,CXCL2,FCGR3A/FCGR3B,IFNG,IL1B,IL1RN,IRF1,ITGA6,MYD88,SELP,STAT1,STAT3,TIMP1,TNF,TNFSF10	22
Cell Death and Survival	cell death of epithelial cells	5,13E-11	ADAR,ATF3,ATM,ATP13A2,BMF,BMP4,BOK,CASP4,CD40,CDKN1A,CEBPB,CFLAR,CLIC4,CXCL3,DAXX,EIF2AK2,EMP1,EPOR,FGL2,GADD45B,HK1,HTT,IFNG,IGF1,IL1B,IL1RN,IL6,IRF1,JUN,MAP3K8,MEFV,MYC,MYD88,NAMPT,NFKBIB,NOS2,Nrg1,PLAUR,PTAFR,PTGS1,PTGS2,RBL1,RIPK1,RNF31,SERPINE1,SMPD1,SOD2,STAT3,TIMP1,TNF,TNFSF10	51
Cell Death and Survival	apoptosis of mononuclear leukocytes	6,23E-11	ARRB1,ATM,BMF,BMP4,CASP4,Ccl2,CCL4,CCR5,CD274,CD40,CD47,CDKN1A,CFLAR,DHX58,DLL4,EIF2AK2,FCGR1A,FCGR3A/FCGR3B,Gzmb,HSH2D,HTT,IFNG,IL6,Irgm1,JAK3,JUN,LGALS8,MYC,NFKBIB,NOS2,PNP,PRKCB,RIPK1,SMPD1,SOX4,STAT1,STAT3,TLR7,TNF,TNFSF10,VDR	41
Infectious Disease, Respiratory Disease	infection of lung	6,47E-11	CASP4,CD274,CXCL10,Cxcl9,IFNB1,IFNG,IL6,IRF1,MAP3K8,MYD88,STAT1,TNF	12
Cellular Function and Maintenance, Hematological System Development and Function	function of macrophages	6,59E-11	ADORA2B,ATM,Ccl2,CCR6,CEBPB,CLEC4E,CXCL10,CYBB,FCGR1A,HCK,IFNB1,IFNG,IL1B,IL6,IRF1,LGALS3,MSR1,MYD88,NOD2,NOS2,P2RY6,PLAUR,PTGS2,STAT1,STAT3,TNF,TPCN1	27
Hematological Disease	toxemia	8,77E-11	CASP4,CCR5,CLIC4,CXCL10,Cxcl9,HCK,IFNG,IL6,ITGAL,MAP3K8,MYD88,NFKBIB,NOD2,NOS2,PTGS2,STAT1,STAT3,TNF,TRAFD1,Trim30a/Trim30d	20
Cellular Development, Hematological System Development and Function, Hematopoiesis	differentiation of phagocytes	9,77E-11	BATF,BATF2,BMP4,CD40,CD47,CDKN1A,CSF3,FCGR1A,IFI16,IFNA4,IFNB1,IFNG,IL1A,IL1RN,IL6,INHBA,IRF7,JAK3,JUN,KMT2E,MYC,MYD88,RIPK1,SOCS3,STAT3,TIMP1,TNF,TNFSF15,ULK1,VDR	30
Cell Death and Survival	apoptosis of lymphocytes	1,01E-10	ARRB1,ATM,BMF,BMP4,CASP4,Ccl2,CCL4,CCR5,CD274,CD40,CD47,CDKN1A,CFLAR,DHX58,DLL4,EIF2AK2,FCGR1A,FCGR3A/FCGR3B,Gzmb,HSH2D,HTT,IFNG,IL6,Irgm1,JAK3,JUN,MYC,NFKBIB,NOS2,PNP,PRKCB,RIPK1,SMPD1,SOX4,STAT1,STAT3,TLR7,TNF,TNFSF10,VDR	40
Cellular Development, Connective Tissue Development and Function, Embryonic Development, Organ Development, Organismal Development, Skeletal and Muscular System Development and Function, Tissue Development	differentiation of osteoclasts	1,08E-10	C5AR1,CCL2,CCL3L3,CD300LF,CD47,CEBPB,GLO1,IFNB1,IFNG,IGF1,IL1A,IL6,INHBA,JUN,LILRB4,LRRC17,Ly6a (includes others),LY6E,MYD88,NOS2,PTGS2,SBNO2,SNX10,SOCS3,STAT1,TNF	26
Inflammatory Response, Respiratory Disease	inflammation of respiratory system	1,19E-10	ADORA2B,ATF3,C5AR1,CCL2,Ccl2,CCL3L3,CCR5,CD300LF,CLEC4D,CXCL3,CXCR3,CYBB,CYSLTR2,EFS,EOMES,F10,HLA-A,HTT,IFNG,IGF1,IL1B,IL6,LGALS3,MAPK3,Mx1/Mx2,MYD88,NFKBIZ,NOS2,PTAFR,PTGS1,PTGS2,SELENBP1,SELP,SERPINE1,STAT1,STAT3,TIMP1,TNF,TNFAIP6,TNFSF15,VDR	41
Cellular Movement, Hematological System Development and Function, Immune Cell Trafficking, Inflammatory Response	cell movement of macrophages	1,23E-10	ARRB1,CCL2,Ccl2,CCL3L3,CCL4,CCR5,CCR6,CDKN1A,CX3CR1,CXCL10,CXCR3,CYSLTR2,FPR2,HCAR2,IFNB1,IFNG,IL12RB1,IL1B,IL1RN,Irgm1,ITGAL,LGALS3,LITAF,MAP3K8,MYD88,NOS2,PTGS2,SAA1,SELP,SERPINE1,TNF	31
Cellular Movement, Hematological System Development and Function, Immune Cell Trafficking	homing of mononuclear leukocytes	1,24E-10	ADAM10,BATF,CCL2,Ccl2,CCL4,CCR5,CCR6,CXCL10,Cxcl9,CXCR1,CXCR3,FPR1,FPR2,HP,IFNB1,IL1B,ITGAL,JAK3,LGALS3,PLAUR,PRKCB,SAA1,SERPINE1,SOCS3,STAT3,TNF	26
Cell Death and Survival	cell death of hematopoietic cell lines	1,37E-10	Ccl2,CCR5,CD40,CDKN1A,CEBPB,CFLAR,DAXX,EIF2AK2,EPOR,GADD45B,HCK,HK1,IFIH1,IFNB1,IFNG,IGF1,IL6,INHBA,JUN,LGALS3,MYC,NFIL3,NOS2,PML,PNPT1,SMPD1,STAT3,TNF,TNFSF10,TNFSF15,YWHAG	31
Cell-To-Cell Signaling and Interaction, Hematological System Development and Function, Immune Cell Trafficking, Inflammatory Response	activation of phagocytes	1,57E-10	ADAM10,ATF3,ATM,CCL2,Ccl2,CD300LF,CD40,CEBPB,CLCN7,CX3CR1,CXCL3,CYBB,FPR1,HCK,HTT,IFNB1,IFNG,IL1A,IL1B,IL1RN,IL6,KMT2E,LGALS3,MYD88,NOS2,PRG3,PTGS2,SBNO2,STAT1,STAT3,TLR7,TNF,TREML2	33
Cell Death and Survival	apoptosis	1,62E-10	ADAR,ADORA2B,AGO4,AKAP12,ANXA4,ARG2,ARHGEF6,ARRB1,ATF3,ATM,B4GALT5,BCL2L14,BMF,BMP4,Bmyc,BOK,C5AR1,CAMK2A,CASP4,CCL2,Ccl2,CCL3L3,CCL4,CCR5,CD274,CD2AP,CD40,CD47,CD55,CDKN1A,CEBPB,CFLAR,CHL1,CLIC4,CREM,CSF3,CSTA,CSTB,CTSC,CXCL2,CXCR1,CXCR3,CYBB,DAXX,DDX58,DHX58,DLL4,DPM3,EHD1,EIF2AK2,EIF6,EMILIN2,EPOR,ETV5,FCGR1A,FCGR3A/FCGR3B,GADD45B,GADD45G,GDF15,GEM,GLO1,GPR65,Gzmb,HBEGF,HCAR2,HCK,HK1,HSH2D,HSP…	166
Hematological System Development and Function, Immune Cell Trafficking, Inflammatory Response, Tissue Development	accumulation of neutrophils	1,97E-10	Ccl2,CCL2,CSF3,CTSC,CXCL10,CXCL2,FCGR3A/FCGR3B,IFNG,IL1B,IL1RN,ITGA6,MYD88,SELP,TNF,TNFSF10	15
Cellular Growth and Proliferation	proliferation of cells	2,02E-10	ADAM10,ADAMTS4,ADAR,ADORA2B,AGO4,AKAP12,AMICA1,ARHGEF6,ARRB1,ASCC3,ATF3,ATM,BATF,BATF2,BMF,BMP4,Bmyc,C5AR1,CACYBP,CAMK2A,CCL2,Ccl2,CCL3L3,CCL4,CCR5,CCR6,CD274,CD2AP,CD40,CD47,CD55,CD69,CDKN1A,CEBPB,CFB,CFLAR,CLCN7,COMT,CREG1,CREM,CSF3,CTSC,CX3CR1,CXCL10,CXCL2,CXCL3,CXCR1,CXCR3,CYBB,CYSLTR2,DAXX,DDX4,DDX58,DLL4,EIF2AK2,EIF6,EMILIN2,EMP1,EOMES,EPB41L3,EPOR,ETV1,ETV5,FABP3,FCGR3A/FCGR3B,FGF23,FGL2,F…	213
Cellular Development, Hematological System Development and Function, Hematopoiesis	differentiation of antigen presenting cells	2,09E-10	BATF,BATF2,BMP4,CD40,CD47,CDKN1A,CSF3,FCGR1A,IFNA4,IFNB1,IFNG,IL1A,IL1RN,IL6,INHBA,IRF7,JAK3,MYD88,RIPK1,SOCS3,STAT3,TIMP1,TNF,TNFSF15,ULK1,VDR	26
Cell Death and Survival, Gastrointestinal Disease, Hepatic System Disease	apoptosis of liver cells	2,15E-10	ADAR,BMF,CD274,CD40,CDKN1A,CEBPB,DAXX,EPOR,GADD45B,IFNG,IGF1,IL6,IRF1,JUN,MYC,MYD88,NFKBIB,NOS2,PTGS2,SMPD1,SOCS3,SOD2,TNF,TNFSF10	24
Hematological System Development and Function, Tissue Morphology	quantity of CD8+ T lymphocyte	2,15E-10	ARHGEF6,ATM,BATF,BMF,CCR6,CD274,CD47,CXCL10,Gzmb,HLA-A,IFNG,IRF1,JAK3,MAP3K8,NLRC5,PDCD1LG2,PNP,PSMB10,PSMB8,PSMB9,SPNS2,TAP1,TAPBP,TNF	24
Cell Death and Survival	apoptosis of tumor cell lines	2,25E-10	ADORA2B,AKAP12,ARHGEF6,ATF3,ATM,BMF,BMP4,BOK,C5AR1,CASP4,CCR5,CD274,CD40,CD47,CD55,CDKN1A,CEBPB,CFLAR,CREM,CSTA,CXCR1,CXCR3,DAXX,DDX58,EIF2AK2,EMILIN2,FCGR1A,GADD45B,GADD45G,GDF15,GEM,GLO1,GPR65,HBEGF,HCAR2,HCK,HSH2D,HSPA1A/HSPA1B,HTT,IFI16,IFNB1,IFNG,IGF1,IL1A,IL1B,IL6,INHBA,IRF1,JAK3,JUN,LGALS3,LGALS3BP,LGALS8,MAPK3,MAX,MSH3,MSR1,MYC,MYD88,NFIL3,NFKBIB,NFKBIZ,NOS2,NUPR1,OAS3,PARP14,PLAUR,PML,PR…	93
Cellular Function and Maintenance	cellular homeostasis	2,31E-10	ADAM10,ADORA2B,AK1,ARRB1,ASIC1,ATM,BATF,BMF,BMP4,C5AR1,CCL2,Ccl2,CCL3L3,CCL4,CCR5,CCR6,CD274,CD40,CD47,CD55,CD69,CDKN1A,CEBPB,CFLAR,CXCL2,CXCL3,CXCR3,DCXR,DLL4,DMPK,DRAM1,EIF2AK2,EOMES,EPOR,FCGR1A,FCGR3A/FCGR3B,FGF23,FPR1,FPR2,GADD45B,GADD45G,GRB2,HCK,HDC,HTT,IFNB1,IFNG,IGF1,Igtp,Iigp1,IL12RB1,IL1A,IL1B,IL6,INHBA,IRF1,IRGM,Irgm1,ITGAL,JAK3,JUN,KCNJ10,LARP1,LILRB4,MAPK3,MSR1,MYC,MYD88,NAMPT,NFIL3,…	109
Cell-To-Cell Signaling and Interaction, Hematological System Development and Function, Immune Cell Trafficking, Inflammatory Response	activation of antigen presenting cells	2,37E-10	ADAM10,ATF3,ATM,Ccl2,CD40,CEBPB,CLCN7,CX3CR1,CYBB,FCGR1A,HCK,HLA-A,HTT,IFNB1,IFNG,IL1B,IL1RN,IL6,LGALS3,MYD88,NOS2,PSMB8,PSMB9,PSME1,PSME2,PTGS2,SBNO2,STAT1,STAT3,TLR7,TNF	31
Cellular Growth and Proliferation, Hematological System Development and Function, Tissue Development	generation of T lymphocytes	2,55E-10	CD40,CXCL10,CXCR3,DLL4,HLA-A,IFNG,IL12RB1,IL1B,IL6,JAK3,JUN,MYD88,PSMB8,PSMB9,RBL1,SOCS3,STAT3,THRA,TNFSF15	19
Inflammatory Response, Respiratory Disease	inflammation of respiratory system component	2,66E-10	ADORA2B,ATF3,C5AR1,CCL2,Ccl2,CCL3L3,CCR5,CD300LF,CLEC4D,CXCL3,CXCR3,CYBB,CYSLTR2,EFS,EOMES,F10,HLA-A,HTT,IFNG,IGF1,IL1B,IL6,LGALS3,MAPK3,Mx1/Mx2,MYD88,NFKBIZ,NOS2,PTAFR,PTGS1,PTGS2,SELENBP1,SELP,STAT1,STAT3,TIMP1,TNF,TNFAIP6,TNFSF15,VDR	40
Organismal Injury and Abnormalities	damage of mice	2,71E-10	ADORA2B,CAMK2A,CD274,CD2AP,CD55,CXCR3,FCGR3A/FCGR3B,HTT,IFNG,IL1B,IL1RN,IL6,LGALS3,LITAF,NFKBIB,NOS2,PTGS1,PTGS2,STAT3,TNF	20
Cellular Movement, Hematological System Development and Function, Immune Cell Trafficking, Inflammatory Response	chemotaxis of granulocytes	2,71E-10	AMICA1,C5AR1,CCL2,Ccl2,CCL3L3,CCR6,CD47,CD69,CXCL10,CXCL2,CXCL3,Cxcl9,CXCR1,CXCR3,FPR1,FPR2,HCK,IFNG,IL1B,LGALS3,NOD2,PLAUR,PRKCB,SELP,TNF,TREML2	26
Cellular Development, Hematological System Development and Function, Hematopoiesis	differentiation of mononuclear leukocytes	3,11E-10	ADORA2B,ARRB1,ATM,BATF,BMP4,C5AR1,CCL2,CD274,CD40,CD69,CSF3,DDX58,DLL4,GADD45B,GADD45G,GRB2,IFI16,IFNA4,IFNB1,IFNG,IL12RB1,IL1B,IL6,INHBA,IRF1,IRF7,ITGAL,JAK3,JUN,LGALS3,LGALS8,LILRB4,MYC,MYD88,NFIL3,NOS2,PIK3AP1,PIK3R2,PNP,PTGS2,RSAD2,SOCS3,SOX4,SPPL2A,STAT1,STAT2,STAT3,TLR7,TNF,TNFSF10,ULK1,USP18	52
Cellular Movement, Hematological System Development and Function, Immune Cell Trafficking	influx of leukocytes	3,48E-10	Ccl2,CCL2,CSF3,CTSC,CX3CR1,CXCL2,CXCL3,IFNG,IL1B,IL6,MSR1,MYD88,PLAUR,TIMP1,TNF	15
Cell Death and Survival	cell death of lymphoma cell lines	3,59E-10	CASP4,CCR5,CD40,CD55,CDKN1A,CFLAR,EIF2AK2,GLO1,GPR65,HSH2D,IFNG,IL6,JAK3,JUN,LGALS3,MAX,MYC,PML,PRKCB,RIPK1,SGMS1,SOD2,STAT2,STAT3,TNF,TNFSF10,TRIM21,YWHAG	28
Cell-To-Cell Signaling and Interaction, Hematological System Development and Function, Immune Cell Trafficking, Inflammatory Response	activation of macrophages	3,77E-10	ADAM10,ATF3,ATM,Ccl2,CD40,CEBPB,CLCN7,CX3CR1,CYBB,HCK,HTT,IFNB1,IFNG,IL1B,IL1RN,IL6,LGALS3,MYD88,NOS2,PTGS2,SBNO2,STAT1,STAT3,TNF	24
Cell Death and Survival	cell death of leukocyte cell lines	4,02E-10	Ccl2,CCR5,CD40,CDKN1A,CEBPB,CFLAR,DAXX,EIF2AK2,EPOR,GADD45B,HK1,IFIH1,IFNB1,IFNG,IGF1,IL6,INHBA,JUN,LGALS3,MYC,NFIL3,NOS2,PNPT1,SMPD1,STAT3,TNF,TNFSF10,YWHAG	28
Hematological Disease, Infectious Disease, Organismal Injury and Abnormalities	endotoxin shock response	4,06E-10	CASP4,CCR5,CLIC4,HCK,IFNG,IL6,ITGAL,MAP3K8,MYD88,NFKBIB,NOD2,NOS2,PTGS2,STAT1,STAT3,TNF,TRAFD1,Trim30a/Trim30d	18
Cellular Development, Hematopoiesis	maturation of leukocytes	4,31E-10	ATF3,ATM,CD40,CD47,CSF3,DLL4,EOMES,HLA-DRA,HSPA1A/HSPA1B,IFNG,IL1B,IL6,IRF1,MAPK3,MYC,MYD88,NFIL3,PARP14,PML,PTGS2,Slfn1,STAT1,STAT3,Tlr11,TLR7,TNF,TNFSF10	27
Infectious Disease, Organismal Injury and Abnormalities	septic shock	4,32E-10	CASP4,CCR5,CLIC4,FCGR1A,FCGR3A/FCGR3B,HCK,IFNG,IL1B,IL1RN,IL6,ITGAL,MAP3K8,MYD88,NFKBIB,NOD2,NOS2,PTGS1,PTGS2,SERPINE1,STAT1,STAT3,TNF,TRAFD1,Trim30a/Trim30d	24
Cell-mediated Immune Response, Cellular Movement, Hematological System Development and Function, Immune Cell Trafficking	cell movement of T lymphocytes	4,51E-10	ADAM10,BATF,CCL2,Ccl2,CCL3L3,CCL4,CCR5,CCR6,CD40,CD47,CD69,CXCL10,Cxcl9,CXCR3,EFS,HLA-A,IFNG,IL18BP,IL1B,IL6,ITGA6,JAK3,MYD88,SELP,SOCS3,STAT1,STAT3,TNF	28
Connective Tissue Disorders, Organismal Injury and Abnormalities, Skeletal and Muscular Disorders, Tissue Morphology	damage of cartilage tissue	4,57E-10	ARRB1,CFB,CTSC,FCGR1A,IFNB1,IFNG,IL1A,IL1B,IL1RN,IL6,MMP13,NOD2,PTGS1,TNF,TNFAIP6	15
Cell-mediated Immune Response, Cellular Movement, Hematological System Development and Function, Immune Cell Trafficking	T cell migration	4,98E-10	ADAM10,BATF,CCL2,Ccl2,CCL3L3,CCL4,CCR5,CCR6,CD40,CD47,CD69,CXCL10,Cxcl9,CXCR3,EFS,HLA-A,IFNG,IL18BP,IL1B,IL6,ITGA6,ITGAL,JAK3,MYD88,NOS2,SELP,SOCS3,STAT1,STAT3,TNF	30
Cardiovascular Disease	Infarction	5,09E-10	ADORA2B,CAMK2A,Ccl2,CCL3L3,CD40,CD47,CD55,CSF3,CYBB,DAXX,EPOR,F10,FCGR1A,FCGR3A/FCGR3B,GDF15,HLA-A,HSPA1A/HSPA1B,IFNB1,IGF1,IL1A,IL1B,IL1RN,IL6,IRF1,ITGAL,MTHFR,MYD88,NAMPT,NOS2,PROCR,PTGS1,PTGS2,SELP,SERPINE1,STAT1,TIMP1,TNF	37
Hematological System Development and Function, Inflammatory Response, Tissue Morphology	quantity of dendritic cells	5,15E-10	Ccl2,CCL2,CCR6,CD47,CLEC4D,CLEC4E,CSF3,FPR2,HBEGF,IFNA4,IFNB1,IFNG,IL1RN,IL6,IRF1,JAK3,MYD88,SPPL2A,STAT3,TNF,VDR	21
Gastrointestinal Disease, Hepatic System Disease, Organismal Injury and Abnormalities	damage of liver	7,01E-10	CCL2,Ccl2,CCL4,CCR5,CD274,CDKN1A,CSF3,CXCL10,CXCR3,HCK,IFNG,IGF1,IL1A,IL1RN,IL6,IRF1,ITGAL,LGALS3,MYD88,NFKBIB,NOS2,PTGS2,SERPINE1,SMPD1,STAT1,STAT3,TIMP1,TNF,TNFSF10	29
Cell Death and Survival	cell death of fibrosarcoma cell lines	7,33E-10	CDKN1A,CFLAR,CSTA,DDX58,EIF2AK2,EMILIN2,IFNG,NAMPT,NFKBIZ,RIPK1,SERPINE1,SOD2,STAT1,STAT2,TNF,TNFSF10	16
Cell Death and Survival	cell death of tumor cell lines	7,40E-10	ADORA2B,AKAP12,ARHGEF6,ATF3,ATM,ATP13A2,BMF,BMP4,BOK,C5AR1,CASP4,CCL2,CCR5,CD274,CD40,CD47,CD55,CDKN1A,CEBPB,CFLAR,CLCN7,CREM,CSTA,CXCR1,CXCR3,DAXX,DDX58,DRAM1,EIF2AK2,EMILIN2,FCGR1A,GADD45B,GADD45G,GDF15,GEM,GLO1,GPR65,HBEGF,HCAR2,HCK,HK1,HSH2D,HSPA1A/HSPA1B,HTT,IFI16,IFNA4,IFNB1,IFNG,IGF1,IL1A,IL1B,IL1RN,IL6,INHBA,IRF1,IRGM,JAK3,JUN,LGALS3,LGALS3BP,LGALS8,MAPK3,MAX,MCOLN2,MEFV,MLKL,MSH3,MSR1,MT…	110
Cell Death and Survival, Gastrointestinal Disease, Hepatic System Disease	cell death of hepatocytes	8,05E-10	ADAR,BMF,CD40,CDKN1A,CXCL3,DAXX,EPOR,FGL2,GADD45B,IFNG,IL1RN,IL6,IRF1,JUN,MYC,MYD88,NFKBIB,NOS2,PTGS2,SMPD1,SOD2,TNF,TNFSF10	23
Cellular Movement, Hematological System Development and Function, Immune Cell Trafficking	migration of granulocytes	8,30E-10	Ccl2,CCL2,CCL3L3,CCL4,CD47,CSF3,CXCL2,CXCL3,CYBB,FPR1,HCK,IFNG,IL1B,IL6,ITGAL,MYD88,NOS2,PLAUR,SAA1,SELP,TNF	21
Cellular Development, Cellular Growth and Proliferation	proliferation of lymphoma cell lines	8,46E-10	ADORA2B,CD40,CDKN1A,CEBPB,IFNG,IGF1,IL6,IRF1,ITGA6,JAK3,JUN,MAX,MYC,MYD88,NR2F6,SGMS1,SOX4,STAT1,STAT2,TNF,TNFSF15,TRIM21,VKORC1,YWHAG	24
Organismal Injury and Abnormalities	Fibrosis	8,61E-10	ARG2,ATF3,CCL2,Ccl2,CCR5,CCR6,CD40,CEBPB,CREM,CSF3,CXCR3,CYBB,CYSLTR2,GRB2,HBEGF,HCK,HILPDA,HLA-DRA,HP,IFNG,IGF1,IL1B,IL1RN,IL6,LGALS3,MMP13,MYD88,NAMPT,NOS2,PLAC8,PLAUR,PRKCB,PTGS2,SDC3,SELP,SERPINE1,SGCB,SMPD1,SOD2,STAB2,STAT1,STAT3,TIMP1,TMEM67,TNF,TREX1,VDR,XDH	48
Cellular Movement, Hematological System Development and Function, Immune Cell Trafficking, Inflammatory Response	infiltration by neutrophils	1,06E-09	CCL4,CD55,CFB,CSF3,CXCL10,CXCL2,CXCL3,FPR2,IFNG,IL1A,IL1B,IL1RN,IL6,ITGAL,JAK3,MAP3K8,MYD88,NOS2,PTGS2,SELP,SOCS3,STAT3,TIMP1	23
Inflammatory Disease, Inflammatory Response, Organismal Injury and Abnormalities, Renal and Urological Disease	glomerulonephritis	1,10E-09	BMF,C5AR1,Ccl2,CCL3L3,CCL4,CDKN1A,CEBPB,GADD45B,GADD45G,HBEGF,IFIH1,IFNG,IL1RN,IL6,IRF1,ITGAL,JUN,MYD88,NOS2,SELP,SERPINE1,TNF,TREX1,VDR	24
Digestive System Development and Function, Hepatic System Development and Function, Organ Development	response of liver	1,26E-09	AKAP12,CCL2,CCL3L3,CCL4,CCR5,CD274,CD55,CXCL10,CXCL2,CXCL3,CXCR3,EFS,FCGR1A,FCGR3A/FCGR3B,HLA-A,HP,IFNG,IGF1,IL1RN,IL6,NFKBIB,NOD2,PLAUR,SERPINE1,SMPD1,SOD2,STAT1,STAT3,TIMP1,TLR7,TNF,TNFSF10	32
Gastrointestinal Disease, Inflammatory Disease, Inflammatory Response	ulcerative colitis	1,34E-09	CCL2,CD40,CXCL10,CXCL2,CXCL3,F10,IFNG,IL1B,IL6,JAK3,NOD2,PROCR,PTGS1,PTGS2,SELP,SERPINE1,SOCS3,TNF,VDR	19
Cell-To-Cell Signaling and Interaction	response of myeloid cells	1,39E-09	CCL2,CD47,CEBPB,CLIC4,CSF3,CXCL10,CXCL3,FCGR1A,FCGR3A/FCGR3B,FPR1,HCK,IFNB1,IFNG,IL1B,IL6,ISG15,ITGAL,LGALS3,MYD88,NOD2,NOS2,PLAUR,SERPINE1,STAT3,TNF	25
Infectious Disease	infection by DNA virus	1,45E-09	CCL3L3,CD40,F10,FCGR1A,FCGR3A/FCGR3B,IFNB1,IL1RN,IL6,IRF1,MYD88,NFKBIZ,PTGS1,PTGS2,STAT1,TLR7,TNF,TRIM21	17
Cell-To-Cell Signaling and Interaction, Cellular Movement, Hematological System Development and Function, Immune Cell Trafficking, Inflammatory Response	recruitment of macrophages	1,45E-09	C5AR1,Ccl2,CCL2,CCR5,CD40,CLEC4E,CX3CR1,CXCL10,IFNG,IL1B,IL1RN,MAP3K8,MYD88,NFIC,SLFN12L,TNF,VDR	17
Cellular Development	maturation of blood cells	1,50E-09	ATF3,ATM,CD40,CD47,CDKN1A,CSF3,DLL4,EOMES,HLA-DRA,HSPA1A/HSPA1B,IFNG,IL1B,IL6,IRF1,MAPK3,MYC,MYD88,NFIL3,PARP14,PML,PTGS2,Slfn1,STAT1,STAT3,Tlr11,TLR7,TNF,TNFSF10	28
Cellular Development, Hematological System Development and Function, Hematopoiesis, Lymphoid Tissue Structure and Development	development of leukocytes	1,63E-09	ADAM10,ADAR,ADORA2B,ARRB1,ATM,BATF,BMP4,C5AR1,CD274,CD69,CDKN1A,CSF3,DLL4,EIF2AK2,EOMES,EPOR,GADD45B,GADD45G,GRB2,IFNB1,IFNG,IL12RB1,IL1A,IL1B,IL1RN,IL6,IRF1,ITGAL,JAK3,KMT2E,LILRB4,MAPK3,MSR1,MYD88,NFIL3,NOS2,PIK3R2,PNP,PTGS1,PTGS2,RSAD2,SOCS3,SOX4,STAT1,STAT2,STAT3,TAPBP,THEMIS2,TLR7,TNF,TNFSF10,TNFSF15,USP18	53
Cell Cycle	G0/G1 phase transition	1,65E-09	BMP4,CDKN1A,CSF3,DAXX,EIF2AK2,EPOR,IFNB1,IFNG,IGF1,IL1B,IL6,MYC,PLAUR,STAT1,TNF	15
Cell Cycle	replication of cells	1,65E-09	CD40,CDKN1A,GBP2,GRB2,IFNB1,IFNG,IGF1,IL6,Irgm1,MYC,MYD88,PRKCB,PTAFR,STAT1,TNF	15
Cell Death and Survival	apoptosis of fibrosarcoma cell lines	1,66E-09	CDKN1A,CFLAR,CSTA,DDX58,EIF2AK2,EMILIN2,IFNG,RIPK1,SERPINE1,SOD2,STAT1,STAT2,TNF,TNFSF10	14
Gastrointestinal Disease, Hepatic System Disease, Organismal Injury and Abnormalities	fibrosis of liver	1,74E-09	CCR5,CCR6,CEBPB,HP,IFNG,IL6,LGALS3,MMP13,MYD88,NOS2,PLAUR,SERPINE1,SMPD1,STAB2,STAT1,STAT3,TIMP1,TMEM67,TNF,VDR	20
Infectious Disease	anthrax	1,88E-09	CXCL10,Cxcl9,IFNG,IL1B,IL1RN,NOS2,STAT1,TNF	8
Cellular Movement, Hematological System Development and Function, Immune Cell Trafficking	infiltration of granulocytes	1,88E-09	CCL4,CD47,CD55,CFB,CSF3,CXCL10,CXCL2,CXCL3,FPR2,HCK,IFNG,IL1A,IL1B,IL1RN,IL6,ITGAL,JAK3,MAP3K8,MSR1,MYD88,NOS2,PTGS2,SELP,SOCS3,STAT3,TIMP1,TNF	27
Cardiovascular Disease	atherosclerotic lesion	1,97E-09	ARG2,Ccl2,CCL2,CCL3L3,CCR5,CD40,CX3CR1,CXCL10,CXCL2,IFNG,IGF1,IL1B,LIPG,MSR1,NOS2,PRKCB,SELP,SERPINE1,SOCS3,TIMP1,TNFSF10,VDR	22
Protein Synthesis	quantity of interferon	2,17E-09	ADAR,Ccl2,DHX58,IFNB1,Igtp,IL12RB1,IRF1,Irgm1,LGALS3BP,NFIL3,NOD2,RSAD2,STAT1,TNF	14
Cell-To-Cell Signaling and Interaction, Hematological System Development and Function, Immune Cell Trafficking, Inflammatory Response, Nervous System Development and Function	activation of microglia	2,25E-09	ADAM10,ATM,Ccl2,CEBPB,CLCN7,CX3CR1,CYBB,HTT,IFNB1,IFNG,IL1B,IL1RN,IL6,LGALS3,NOS2,PTGS2	16
Cell Death and Survival, Cellular Compromise	cytotoxicity of leukocytes	2,26E-09	CCL2,CD69,CFLAR,CYBB,FCGR1A,FCGR3A/FCGR3B,Gzmb,HCK,HLA-A,HSPA1A/HSPA1B,IFNB1,IFNG,IGF1,IL6,ITGAL,MYD88,NOS2,PNP,STAT1,TAP2,TNF,TNFSF10	22
Cellular Function and Maintenance, Inflammatory Response	phagocytosis	2,43E-09	Ccl2,CD47,CEBPB,CLIC4,CSF3,CXCL10,EHD1,EIF2AK2,F10,FCGR1A,FCGR3A/FCGR3B,GRB2,HCK,IFNG,IL1B,IL6,IRF7,ISG15,LGALS3,MSR1,MYC,MYD88,MYO5A,NOD2,PLAUR,PRKCB,SERPINE1,SMPD1,STAB2,TNF,TREML2	31
Cellular Movement, Hematological System Development and Function, Immune Cell Trafficking	cell movement of antigen presenting cells	2,54E-09	ARRB1,CCL2,Ccl2,CCL3L3,CCL4,CCR5,CCR6,CD40,CDKN1A,CX3CR1,CXCL10,CXCR1,CXCR3,CYSLTR2,FPR2,HCAR2,IFNB1,IFNG,IL12RB1,IL1B,IL1RN,Irgm1,ITGAL,LGALS3,LITAF,MAP3K8,MYD88,NOS2,PTGS2,SAA1,SELP,SERPINE1,TIMP1,TNF	34
Cellular Movement, Hematological System Development and Function, Immune Cell Trafficking, Inflammatory Response	chemotaxis of macrophages	2,62E-09	Ccl2,CCL2,CCL3L3,CCR5,CDKN1A,CX3CR1,CXCL10,CXCR3,FPR2,HCAR2,IFNB1,IL12RB1,LGALS3,LITAF,MYD88,SAA1,SELP	17
Cell Signaling, Small Molecule Biochemistry	synthesis of nitric oxide	2,63E-09	ADORA2B,ARG2,CD40,CEBPB,CYBB,HBEGF,HCK,HDC,HTT,IFNB1,IFNG,IGF1,IL1A,IL1B,IL1RN,IL6,IRF1,JUN,MYD88,NOS2,PTGS2,RAB7B,SOCS3,SOD2,STAT1,TNF,TNFSF10,TSPO,XDH	29
Cellular Function and Maintenance	Lymphocyte homeostasis	2,63E-09	ADAM10,ADORA2B,ARRB1,ATM,BATF,BMF,BMP4,C5AR1,CD274,CD69,CDKN1A,DLL4,EOMES,GADD45B,GADD45G,GRB2,IFNB1,IFNG,IL12RB1,IL1A,IL1B,IL6,IRF1,ITGAL,JAK3,LILRB4,MAPK3,MSR1,MYD88,NFIL3,NOS2,PIK3R2,PNP,PTGS1,PTGS2,RSAD2,SLC40A1,SOCS3,SOX4,SPNS2,STAT1,STAT2,STAT3,TAPBP,THEMIS2,TLR7,TNF,TNFSF10,TNFSF15,USP18	50
Inflammatory Response	innate immune response	2,68E-09	ADAR,Bst2,CEBPB,CYBB,DDX58,FPR1,FPR2,IFIH1,IFNG,IRF7,Mx1/Mx2,MYD88,NLRC5,NOD2,PML,STAT1,TLR7,TRIM14,TRIM21,TRIM25,TRIM26,TRIM5,TRIM56	23
Cellular Development, Tissue Development	differentiation of connective tissue	2,71E-09	ADAR,ARID5A,BMP4,C5AR1,CCL2,CCL3L3,CD300LF,CD47,CEBPB,EIF2AK2,EPOR,FGF23,GADD45B,GLO1,HSPA1A/HSPA1B,IFI16,IFNB1,IFNG,IGF1,IL1A,IL1B,IL6,INHBA,IRF1,ISG15,ITGA6,JUN,KMT2E,LILRB4,LRRC17,Ly6a (includes others),LY6E,MAFK,MAPK3,MAX,MMP11,MMP13,MYC,MYD88,NFIC,NOS2,PLAC8,PSMB8,PTGS2,SBNO2,SELENBP1,SIK3,SLC46A1,SNX10,SOCS3,SOD2,STAT1,STAT3,THRA,TIMP1,TNF,ULK1,VCAN,VDR	59
Cell-To-Cell Signaling and Interaction, Cellular Movement, Hematological System Development and Function, Immune Cell Trafficking	recruitment of antigen presenting cells	2,73E-09	C5AR1,Ccl2,CCL2,CCR5,CD40,CLEC4E,CX3CR1,CXCL10,CXCL3,IFNG,IL1B,IL1RN,MAP3K8,MYD88,NFIC,SLFN12L,TNF,VDR	18
Infectious Disease	Parasitic Infection	2,82E-09	C5AR1,Ccl2,CCR5,CD274,CD40,CFB,EIF2AK2,GBP2,Gzmb,Ifi47,IFNB1,IFNG,Igtp,Iigp1,IL6,Irgm1,LGALS3,MYD88,NOS2,PDCD1LG2,PTAFR,PTGS1,PTGS2,TLR7,TNF	25
Cell-mediated Immune Response, Cellular Function and Maintenance, Hematological System Development and Function	T cell homeostasis	2,88E-09	ADAM10,ADORA2B,ARRB1,ATM,BATF,BMF,BMP4,C5AR1,CD274,CD69,CDKN1A,DLL4,EOMES,GADD45B,GADD45G,GRB2,IFNB1,IFNG,IL12RB1,IL1A,IL1B,IL6,IRF1,ITGAL,JAK3,LILRB4,MAPK3,MSR1,MYD88,NOS2,PIK3R2,PNP,PTGS1,PTGS2,RSAD2,SOCS3,SOX4,SPNS2,STAT1,STAT2,STAT3,TAPBP,THEMIS2,TLR7,TNF,TNFSF10,TNFSF15,USP18	48
Cellular Movement, Hematological System Development and Function, Immune Cell Trafficking	mobilization of leukocytes	2,89E-09	Ccl2,CCL3L3,CCR5,CSF3,CXCL2,CXCR3,FPR1,IFNG,IL1B,STAT1,TNF	11
Lymphoid Tissue Structure and Development, Tissue Morphology	quantity of lymphatic system cells	3,00E-09	ATM,BMF,CD274,CD40,CD47,CDKN1A,CEBPB,CSF3,HCK,IFNG,IGF1,IL1A,IL6,JAK3,KAT6A,KMT2E,Ly6a (includes others),MYC,MYD88,NFKBIB,PIK3AP1,PSMB10,RBL1,SELP,SLFN12L,SOCS3,SOD2,SOX4,SPNS2,SPPL2A,TIMP1,TNF,TNFSF10,TNFSF15	34
Cell Cycle	G1 phase	3,26E-09	AKAP12,ARRB1,ATF3,ATM,CAMK2A,CD40,CDKN1A,CEBPB,CREG1,CREM,CSF3,CXCR1,DAXX,EIF2AK2,EPOR,GADD45B,GADD45G,GDF15,IFNG,IGF1,IL1A,IL1B,IL6,INHBA,JAK3,JUN,KMT2E,LGALS3,MAPK3,MYC,PNPT1,RBL1,Slfn1,SOD2,SRPK2,STAT3,TIMP1,TNF,YWHAG	39
Cellular Movement, Hematological System Development and Function, Immune Cell Trafficking, Inflammatory Response	migration of phagocytes	3,76E-09	CCL2,Ccl2,CCL3L3,CCL4,CCR5,CD40,CD47,CXCL10,CXCL2,CXCL3,CYBB,FPR1,FPR2,HCK,IFNB1,IFNG,IL1B,IL6,ITGAL,LGALS3,MYD88,NOS2,PTGS2,SAA1,SELP,SERPINE1,TIMP1,TNF	28
Cell Morphology, Cellular Function and Maintenance	autophagy	4,34E-09	ATM,BMF,CCL2,CDKN1A,CFLAR,CXCR3,DRAM1,EIF2AK2,HTT,IFNG,IGF1,Igtp,Iigp1,IL1B,IL6,IRGM,Irgm1,LARP1,MYC,MYD88,NAMPT,NOD2,NOS2,NUPR1,PIK3R2,RIPK1,SMPD1,SOD2,SOGA1,STAT1,TLR7,TNF,TNFSF10,UBR4,ULK1,VMP1	36
Infectious Disease	replication of Flaviviridae	4,55E-09	AGO4,CXCL10,EIF2AK2,IFIT1,IFITM3,IFNB1,ISG15,MSR1,Oas1b,RSAD2,SRPK2,UBA7,UBE2L6	13
Cellular Movement	mobilization of cells	4,68E-09	Ccl2,CCL3L3,CCR5,CSF3,CXCL2,CXCR3,DLL4,FPR1,IFNG,IL1B,SERPINE1,SOCS3,STAT1,TNF	14
Cardiovascular Disease, Organismal Injury and Abnormalities	formation of vascular lesion	5,44E-09	Ccl2,CCL2,CCL3L3,CCR5,CX3CR1,CXCL10,CXCL2,IFNG,IL6,LIPG,MSR1,MYC,NOS2,SERPINE1,SGCB,STAT3,TIMP1,VDR	18
Cell-To-Cell Signaling and Interaction, Nervous System Development and Function	activation of neuroglia	5,54E-09	ADAM10,ATM,Ccl2,CEBPB,CLCN7,CX3CR1,CYBB,HTT,IFNB1,IFNG,IL1B,IL1RN,IL6,LGALS3,NOS2,PTGS2,STAT1	17
Cell-mediated Immune Response, Cellular Development, Cellular Function and Maintenance, Hematological System Development and Function, Hematopoiesis, Lymphoid Tissue Structure and Development	differentiation of helper T lymphocytes	5,67E-09	ADORA2B,ARRB1,BATF,C5AR1,CD274,CD69,DLL4,GADD45B,GADD45G,IFNG,IL12RB1,IL1B,IL6,IRF1,ITGAL,NOS2,RSAD2,SOCS3,STAT1,STAT3,TLR7,TNF,USP18	23
Cell Death and Survival	cell death of T lymphocytes	5,70E-09	ARRB1,ATM,BMF,BMP4,Ccl2,CCL4,CCR5,CD274,CD40,CD47,CDKN1A,CFLAR,DHX58,DLL4,DRAM1,FCGR1A,Gzmb,IFNG,IL6,Irgm1,JAK3,JUN,MYC,NOS2,PIK3R2,PNP,RIPK1,SMPD1,STAT1,STAT3,TLR7,TNF,TNFSF10,VDR	34
Cell-To-Cell Signaling and Interaction, Cell-mediated Immune Response, Cellular Movement, Hematological System Development and Function, Immune Cell Trafficking	recruitment of T lymphocytes	6,01E-09	Ccl2,CCL2,CCR6,CD40,CD47,CSF3,CXCL10,CXCR3,DDX58,HDC,IFNG,SELP,TNF	13
Organismal Survival	mortality	6,52E-09	ADAM10,Ccl2,CCR5,CDKN1A,CSF3,CXCL10,CXCL3,HTT,IFIT2,IFNG,IL1B,IL6,IRF7,ISG15,MYD88,NFKBIB,NOS2,PTGS2,SOCS3,STAT2,TLR7,TNIP3	22
Cellular Movement, Hematological System Development and Function, Immune Cell Trafficking, Inflammatory Response	migration of neutrophils	6,63E-09	Ccl2,CCL3L3,CD47,CXCL2,CXCL3,CYBB,FPR1,HCK,IFNG,IL1B,IL6,ITGAL,MYD88,NOS2,SAA1,SELP,TNF	17
Cellular Movement, Hematological System Development and Function, Immune Cell Trafficking	transmigration of leukocytes	6,63E-09	ADAM10,Ccl2,CCL2,CCL3L3,CCL4,CCR5,CD40,CD47,CXCL2,CXCL3,FPR1,IFNB1,IFNG,IL1B,ITGAL,STAT2,TNF	17
Cellular Movement, Hematological System Development and Function, Immune Cell Trafficking, Inflammatory Response	influx of neutrophils	6,78E-09	Ccl2,CCL2,CSF3,CTSC,CX3CR1,CXCL2,IL1B,IL6,MSR1,MYD88,PLAUR,TNF	12
Cellular Development, Cellular Growth and Proliferation, Connective Tissue Development and Function	proliferation of fibroblast cell lines	7,07E-09	AKAP12,ARRB1,ATM,BATF,BMP4,Bmyc,CDKN1A,CEBPB,CXCL10,EIF2AK2,EIF6,ETV1,GBP2,GRB2,HBEGF,HSPA1A/HSPA1B,IFI16,Ifi202b,IFNB1,IFNG,IGF1,IL1B,IL6,IRF1,JUN,MAPK3,MAX,MYC,NFKBIB,PLAC8,PLAUR,PML,RASGRP2,RBL1,RIPK1,SAMHD1,SERPINE1,Slfn1,STAT1,STAT3,TGIF1,TNF,VCAN	43
Cellular Movement, Hematological System Development and Function, Immune Cell Trafficking, Inflammatory Response	cell movement of monocytes	7,79E-09	Ccl2,CCL2,CCL4,CD47,CXCL3,CXCR1,FPR1,FPR2,HP,IFNB1,IFNG,IL1B,IL6,ITGAL,LGALS3,NFKBIZ,PLAUR,PRKCB,SERPINE1,TNF	20
Cellular Development, Hematopoiesis	maturation of phagocytes	7,92E-09	ATF3,CD40,CD47,CSF3,HSPA1A/HSPA1B,IFNG,IL1B,IL6,IRF1,MYD88,PML,STAT1,STAT3,Tlr11,TLR7,TNF,TNFSF10	17
Cell Morphology	morphology of mononuclear leukocytes	8,82E-09	BATF,BMF,Ccl2,Ccl7,CCR5,CCR6,CD274,CD40,CDKN1A,CEBPB,Gzmb,HLA-A,IFNG,IL1RN,IL6,IRF1,JAK3,LGALS3,NFIL3,NFKBIZ,PIK3AP1,PSMB10,PSMB9,Serpina3g (includes others),SOX4,TAP1,TNF	27
DNA Replication, Recombination, and Repair	synthesis of DNA	9,16E-09	ADORA2B,ARRB1,ATF3,ATM,BMP4,CD40,CDKN1A,COMT,CREM,CXCL10,CXCR3,F10,GRB2,HBEGF,HSPA1A/HSPA1B,IFNB1,IFNG,IGF1,IL1A,IL1B,IL1RN,IL6,INHBA,IRF1,JUN,LGALS3,LGALS8,MAP3K8,MAX,MYC,NTS,PML,PRKCB,PTGS2,RBL1,RPA1,Sct,STAT3,TNF	39
Cell-mediated Immune Response, Cellular Development, Cellular Function and Maintenance, Hematological System Development and Function, Hematopoiesis, Lymphoid Tissue Structure and Development	T cell development	9,46E-09	ADAM10,ADORA2B,ARRB1,ATM,BATF,BMP4,C5AR1,CD274,CD69,CDKN1A,DLL4,EOMES,GADD45B,GADD45G,GRB2,IFNB1,IFNG,IL12RB1,IL1A,IL1B,IL6,IRF1,ITGAL,JAK3,LILRB4,MAPK3,MSR1,MYD88,NOS2,PIK3R2,PNP,PTGS1,PTGS2,RSAD2,SOCS3,SOX4,STAT1,STAT2,STAT3,TAPBP,THEMIS2,TLR7,TNF,TNFSF10,TNFSF15,USP18	46
Cell Cycle	arrest in G0/G1 phase transition	1,02E-08	BMP4,CDKN1A,DAXX,EIF2AK2,IFNB1,IFNG,IGF1,IL1B,IL6,MYC,PLAUR,STAT1,TNF	13
Connective Tissue Disorders, Organismal Injury and Abnormalities	damage of connective tissue	1,05E-08	ARRB1,CFB,CTSC,F10,FCGR1A,IFNB1,IFNG,IL1A,IL1B,IL1RN,IL6,MMP13,NOD2,PTGS1,TNF,TNFAIP6,TSPO,VDR	18
Cellular Movement, Skeletal and Muscular System Development and Function	migration of smooth muscle cells	1,05E-08	CCL2,CD47,CLIC4,CXCL2,CXCL3,CXCR1,HBEGF,IFNG,IGF1,IL1A,IL1B,IL6,MYC,PLAUR,PTGS2,STAT3,TNF,TNFSF10	18
Cellular Development, Hematological System Development and Function, Hematopoiesis	differentiation of dendritic cells	1,11E-08	BATF,BATF2,CD40,CDKN1A,CSF3,FCGR1A,IFNA4,IFNB1,IFNG,IL1A,IL1RN,JAK3,MYD88,TNF,TNFSF15,VDR	16
Hematological System Development and Function, Tissue Morphology	quantity of helper T lymphocytes	1,12E-08	ADAM10,ARID5A,BATF,C5AR1,CD274,CD69,CSF3,IFNG,IL6,IRF1,LGALS9B,MYD88,NFIL3,SELP,STAT3,TAP1,TNF	17
Cellular Movement, Hematological System Development and Function, Immune Cell Trafficking, Inflammatory Response	chemotaxis of neutrophils	1,22E-08	AMICA1,C5AR1,Ccl2,CCL2,CCL3L3,CCR6,CD47,CD69,CXCL2,CXCL3,CXCR1,FPR1,FPR2,HCK,IFNG,IL1B,LGALS3,NOD2,PRKCB,SELP,TNF,TREML2	22
Cellular Movement, Hematological System Development and Function, Immune Cell Trafficking, Inflammatory Response	chemotaxis of mononuclear leukocytes	1,23E-08	ADAM10,Ccl2,CCL2,CCL4,CCR5,CXCL10,Cxcl9,CXCR1,FPR1,FPR2,HP,IFNB1,IL1B,ITGAL,LGALS3,PLAUR,PRKCB,SAA1,SERPINE1,SOCS3,TNF	21
Connective Tissue Disorders, Immunological Disease, Inflammatory Disease, Skeletal and Muscular Disorders	juvenile rheumatoid arthritis	1,24E-08	CCL4,CD274,CD69,CEBPB,CXCR1,FPR2,GADD45B,HLA-DRA,HP,HSPA1A/HSPA1B,IL1B,IL1RN,IL6,JAK3,MAPK3,PLAUR,PTGS1,PTGS2,TNF	19
Cellular Movement	transmigration of cells	1,24E-08	ADAM10,Ccl2,CCL2,CCL3L3,CCL4,CCR5,CD40,CD47,CXCL2,CXCL3,FPR1,IFNB1,IFNG,IGF1,IL1B,ITGAL,SERPINE1,STAT2,TNF	19
Cell Death and Survival	apoptosis of hematopoietic cells	1,26E-08	ATM,BMF,BMP4,CASP4,CCL3L3,CCL4,CDKN1A,CFLAR,CSF3,EIF2AK2,EPOR,HTT,IFNG,IGF1,IL6,JAK3,JUN,MYC,NFKBIB,PML,PNP,SLC46A1,SMPD1,SOX4,TNF,TNFSF10	26
Inflammatory Response	function of immune system	1,33E-08	CD274,CLEC4D,CYBB,CYSLTR2,Gzmb,IL6,IRF1,JAK3,LILRB4,MYD88,NFKBIB,NFKBIZ,NOD2,NOS2,PDCD1LG2,PSMB9,TNF	17
Digestive System Development and Function, Gastrointestinal Disease, Hepatic System Development and Function, Hepatic System Disease, Inflammatory Disease, Inflammatory Response, Organ Development	inflammation of liver	1,34E-08	AKAP12,CCL2,CCL3L3,CCL4,CCR5,CD274,CD55,CXCL10,CXCL2,CXCL3,CXCR3,EFS,FCGR1A,FCGR3A/FCGR3B,HLA-A,HP,IFNG,IL1RN,IL6,NFKBIB,NOD2,PLAUR,SERPINE1,SOD2,STAT1,STAT3,TIMP1,TLR7,TNF,TNFSF10	30
Tissue Morphology	deterioration of connective tissue	1,40E-08	ARRB1,CFB,CTSC,CXCL3,F10,FCGR1A,IFNB1,IFNG,IGF1,IL1A,IL1B,IL1RN,IL6,MMP13,NOD2,PTGS1,THRA,TNF,TNFAIP6,TSPO,VDR	21
Inflammatory Disease, Respiratory Disease	airway hyperresponsiveness	1,43E-08	C5AR1,Ccl2,CCL2,CCL3L3,CD300LF,CX3CR1,DLL4,IFNG,IL6,LGALS3,MAPK3,MYD88,PTAFR,SOCS3,STAT3,TNF,TNFAIP6,VDR	18
Cell Death and Survival	apoptosis of hematopoietic cell lines	1,54E-08	Ccl2,CCR5,CD40,CDKN1A,CEBPB,DAXX,EIF2AK2,EPOR,HCK,HK1,IFIH1,IFNB1,IFNG,IGF1,IL6,INHBA,LGALS3,MYC,NOS2,PML,PNPT1,SMPD1,STAT3,TNF,TNFSF10,TNFSF15	26
Cellular Function and Maintenance, Hematological System Development and Function	engulfment of myeloid cells	1,56E-08	CD47,CEBPB,CLIC4,CSF3,CXCL10,FCGR1A,FCGR3A/FCGR3B,HCK,IFNG,IL1A,IL1B,ISG15,LGALS3,MSR1,MYD88,NOD2,PLAUR,SERPINE1,SMPD1,TNF	20
Cell Death and Survival	apoptosis of lymphoblasts	1,71E-08	CASP4,CCL4,EIF2AK2,HTT,IFNG,NFKBIB,SMPD1,TNF	8
Cell-To-Cell Signaling and Interaction, Cellular Function and Maintenance, Inflammatory Response	phagocytosis of cells	1,72E-08	CD47,CEBPB,CLIC4,CSF3,CXCL10,EHD1,F10,FCGR1A,FCGR3A/FCGR3B,GRB2,HCK,IFNG,IL1B,IL6,IRF7,ISG15,LGALS3,MSR1,MYC,MYD88,NOD2,PLAUR,PRKCB,SERPINE1,SMPD1,STAB2,TNF,TREML2	28
Cellular Function and Maintenance	engulfment of blood cells	1,75E-08	CD47,CEBPB,CLIC4,CSF3,CXCL10,FCGR1A,FCGR3A/FCGR3B,HCK,IFNG,IL1A,IL1B,ISG15,LGALS3,MSR1,MYD88,NOD2,PLAUR,SERPINE1,SMPD1,STAB2,TNF,TREML2	22
Cellular Development, Cellular Growth and Proliferation, Hematological System Development and Function	expansion of T lymphocytes	1,78E-08	C5AR1,CCR6,CD274,CD40,CD55,CD69,CXCR3,DLL4,EOMES,Gzmb,IFNG,IL1B,IL6,IRF1,JAK3,MYC,MYD88,STAT3,TNF,TNFSF15	20
Cell Death and Survival	apoptosis of lymphoma cell lines	1,83E-08	CASP4,CD40,CD55,CDKN1A,CFLAR,EIF2AK2,GLO1,GPR65,HSH2D,IFNG,IL6,JAK3,JUN,LGALS3,MAX,MYC,PML,PRKCB,SGMS1,STAT2,STAT3,TNF,TNFSF10	23
Cellular Movement, Hematological System Development and Function, Immune Cell Trafficking, Inflammatory Response	chemotaxis of monocytes	1,88E-08	Ccl2,CCL2,CCL4,CXCR1,FPR1,FPR2,HP,IL1B,ITGAL,LGALS3,PLAUR,PRKCB,SERPINE1,TNF	14
Cell Death and Survival	apoptosis of hematopoietic progenitor cells	1,98E-08	ATM,BMF,BMP4,CASP4,CCL4,CDKN1A,CFLAR,CSF3,EIF2AK2,EPOR,HTT,IFNG,IGF1,IL6,JAK3,JUN,MYC,NFKBIB,PML,PNP,SLC46A1,SMPD1,SOX4,TNF,TNFSF10	25
Inflammatory Disease, Neurological Disease	inflammatory demyelinating disease	2,04E-08	ADAM10,ADORA2B,ARRB1,CCL2,CD47,FCGR1A,FCGR3A/FCGR3B,HLA-DRA,IFIT1,IFNB1,IFNG,IRF7,IRGM,ISG15,LY6E,NOS2,OAS1,OAS3,PTGS2,RSAD2,TAP2,TIMP1,TNF	23
Organismal Injury and Abnormalities, Tissue Morphology	size of lesion	2,04E-08	ARG2,CAMK2A,Ccl2,CD40,CSF3,CX3CR1,CXCL3,DAXX,GDF15,HLA-A,HSPA1A/HSPA1B,HTT,IFNG,IL1A,IL1B,IL1RN,IL6,IRF1,LGALS3,MSR1,MYD88,NAMPT,NOS2,PRKCB,PTGS2,SELP,SOCS3,STAT1,TIMP1,TNFSF10	30
Cell Death and Survival, Cellular Compromise	cytotoxicity of cells	2,19E-08	CCL2,CD69,CFLAR,CYBB,EPOR,FCGR1A,FCGR3A/FCGR3B,Gzmb,HCK,HLA-A,HSPA1A/HSPA1B,HTT,IFNB1,IFNG,IGF1,IL6,ITGAL,MYD88,NOS2,PNP,RASGRP2,STAT1,TAP2,TNF,TNFSF10	25
Cell Death and Survival	apoptosis of epithelial cells	2,22E-08	ADAR,ATM,BMF,CD40,CDKN1A,CEBPB,CFLAR,DAXX,EPOR,GADD45B,IFNG,IGF1,IL1B,IL6,IRF1,JUN,MYC,MYD88,NFKBIB,PLAUR,PTAFR,PTGS1,PTGS2,RBL1,SMPD1,SOD2,STAT3,TIMP1,TNF,TNFSF10	30
Inflammatory Response, Respiratory Disease	inflammation of lung	2,27E-08	ADORA2B,ATF3,CCL2,Ccl2,CCL3L3,CCR5,CD300LF,CLEC4D,CXCL3,CXCR3,CYBB,EFS,F10,HLA-A,HTT,IFNG,IGF1,IL1B,IL6,LGALS3,Mx1/Mx2,MYD88,NFKBIZ,NOS2,PTAFR,PTGS1,PTGS2,SELENBP1,SELP,STAT1,STAT3,TIMP1,TNF,TNFAIP6,TNFSF15	35
Cell Death and Survival	cytotoxicity	2,27E-08	ADAR,CCL2,CD69,CFLAR,CYBB,EPOR,FCGR1A,FCGR3A/FCGR3B,Gzmb,HCK,HLA-A,HSPA1A/HSPA1B,HTT,IFNB1,IFNG,IGF1,IL6,ITGAL,MYD88,NOS2,PNP,RASGRP2,STAT1,TAP2,TNF,TNFSF10	26
Cellular Development, Hematological System Development and Function, Hematopoiesis	development of blood cells	2,37E-08	ADAM10,ADAR,ADORA2B,ARRB1,ATM,BATF,BMP4,C5AR1,CD274,CD69,CDKN1A,CSF3,DLL4,EIF2AK2,EOMES,EPOR,GADD45B,GADD45G,GRB2,IFNB1,IFNG,IL12RB1,IL1A,IL1B,IL1RN,IL6,IRF1,ITGAL,JAK3,KMT2E,LILRB4,MAPK3,MSR1,MYD88,NFIL3,NOS2,PIK3R2,PNP,PTGS1,PTGS2,RPA1,RSAD2,SOCS3,SOD2,SOX4,STAT1,STAT2,STAT3,TAPBP,THEMIS2,TLR7,TNF,TNFSF10,TNFSF15,USP18	55
Cellular Development, Hematological System Development and Function, Hematopoiesis	differentiation of myeloid cells	2,41E-08	ADAR,BMP4,CD40,CD47,CEBPB,CSF3,EIF2AK2,EPOR,IFI16,IFNA4,IFNB1,IFNG,IGF1,IL6,INHBA,IRF7,JUN,KAT6A,KMT2E,MYC,MYD88,PML,RIPK1,SELP,SOCS3,STAT3,TIMP1,TNF,ULK1,VDR	30
Cellular Function and Maintenance	engulfment of leukocytes	2,61E-08	CD47,CEBPB,CLIC4,CSF3,CXCL10,FCGR1A,FCGR3A/FCGR3B,HCK,IFNG,IL1A,IL1B,ISG15,LGALS3,MSR1,MYD88,NOD2,PLAUR,SERPINE1,SMPD1,TNF,TREML2	21
Cell Death and Survival	apoptosis of connective tissue cells	2,62E-08	ATF3,ATM,BMP4,CASP4,CDKN1A,CEBPB,CFLAR,CLIC4,DAXX,DDX58,EIF2AK2,GLO1,HTT,IFNG,IGF1,IL1B,JUN,MYC,NFIC,NFKBIB,NUPR1,PIK3R2,RIPK1,SAA1,SERPINE1,STAT3,TNF,TNFSF10,VDR,XDH	30
Cell Death and Survival, Cellular Compromise	cytotoxicity of lymphocytes	2,64E-08	CCL2,CD69,CFLAR,FCGR1A,FCGR3A/FCGR3B,Gzmb,HLA-A,HSPA1A/HSPA1B,IFNB1,IFNG,IGF1,IL6,ITGAL,MYD88,NOS2,PNP,STAT1,TAP2,TNF,TNFSF10	20
Cellular Function and Maintenance	engulfment of phagocytes	2,64E-08	CD47,CEBPB,CLIC4,CSF3,CXCL10,FCGR1A,FCGR3A/FCGR3B,HCK,IFNG,IL1B,ISG15,LGALS3,MSR1,MYD88,NOD2,PLAUR,SERPINE1,SMPD1,TNF,TREML2	20
Cellular Growth and Proliferation	proliferation of hematopoietic cell lines	2,74E-08	CD40,CSF3,EPOR,GADD45B,GADD45G,HCK,IFNB1,IFNG,IGF1,IL12RB1,IL1B,IL1RN,IL6,INHBA,JAK3,JUN,MAPK3,MMP11,MYC,PML,PNPT1,PTP4A3,SOCS3,STAT3,TNF,TNFSF15,YWHAG	27
Protein Synthesis	quantity of protein in blood	2,77E-08	ARID5A,Bmyc,C5AR1,CASP4,Ccl2,CEBPB,CLEC4D,CLEC4E,CLIC4,CTSC,DHX58,FGF23,HDC,IFIT2,IFNB1,IFNG,IGF1,Igtp,IL12RB1,IL1B,IL1RN,IL6,IRF1,Irgm1,ITGAL,LGALS3BP,LIPG,MYD88,NFIL3,NFKBIB,NOD2,NOS2,PCBD1,PIK3R2,PTGS2,SDC3,SELP,SERPINE1,SGMS1,SIK3,SLC2A8,SMPD1,SOCS3,SOD2,STAT1,STAT3,THRA,TNF,TRAFD1,VDR	50
Cellular Development, Hematological System Development and Function, Hematopoiesis	differentiation of lymphocytes	2,82E-08	ADORA2B,ARRB1,ATM,BATF,BMP4,C5AR1,CD274,CD40,CD69,DDX58,DLL4,GADD45B,GADD45G,GRB2,IFNB1,IFNG,IL12RB1,IL1B,IL6,INHBA,IRF1,ITGAL,JAK3,LGALS3,LGALS8,LILRB4,MYC,MYD88,NFIL3,NOS2,PIK3AP1,PIK3R2,PNP,PTGS2,RSAD2,SOCS3,SOX4,SPPL2A,STAT1,STAT2,STAT3,TLR7,TNF,TNFSF10,USP18	45
Cell Death and Survival	apoptosis of neutrophils	2,86E-08	CSF3,CXCL2,CYBB,HCAR2,IFNB1,IFNG,IL1B,IL1RN,IL6,NAMPT,TNF,TNFSF10	12
Hematological System Development and Function, Tissue Morphology	quantity of Th17 cells	2,86E-08	ARID5A,BATF,C5AR1,CD274,CD69,CSF3,IFNG,IL6,MYD88,NFIL3,STAT3,TNF	12
Free Radical Scavenging	production of reactive oxygen species	3,01E-08	C5AR1,CCR5,CD40,CDKN1A,CSF3,CYBB,FCGR3A/FCGR3B,FPR1,FPR2,GCH1,HCK,HK1,HTT,IFNG,IGF1,IL1B,IRG1,MYD88,NOS2,PNPT1,PRG3,PRKCB,PTGS1,PTGS2,RIPK1,SELP,SMPD1,SOD2,THRA,TNF,TREML2,XDH	32
Cell Cycle	interphase of tumor cell lines	3,20E-08	ARRB1,ATM,CAMK2A,CD40,CDKN1A,CEBPB,CREG1,CREM,CSF3,CXCR1,DAXX,EIF2AK2,GDF15,IFNB1,IFNG,IGF1,IL1A,IL1B,IL6,JUN,KMT2E,LGALS3,MXD4,MYC,PLAUR,PML,RBL1,RNF31,RPA1,SOD2,SRPK2,STAT1,STAT3,TNF,TRIM21,YWHAG	36
Cell Death and Survival	cell death of hematopoietic cells	3,29E-08	ATM,BMF,BMP4,CASP4,CCL3L3,CCL4,CDKN1A,CFLAR,CSF3,EIF2AK2,EPOR,HTT,IFNG,IGF1,IL6,JAK3,JUN,MYC,NFKBIB,PML,PNP,RIPK1,SLC46A1,SMPD1,SOX4,TNF,TNFSF10	27
Cellular Development, Cellular Growth and Proliferation	proliferation of tumor cell lines	3,34E-08	ADAMTS4,ADORA2B,AKAP12,ASCC3,ATF3,ATM,BATF2,BMP4,CACYBP,CCL2,CD274,CD40,CDKN1A,CEBPB,CREG1,CREM,CSF3,CXCR1,DDX58,DLL4,EMILIN2,EMP1,EPB41L3,EPOR,ETV1,GADD45G,GDF15,GRB2,HBEGF,HCK,HK1,HTT,IFI16,Ifi202b,IFNB1,IFNG,IGF1,IL12RB1,IL1A,IL1B,IL1RN,IL6,INHBA,IRF1,ITGA6,JAK3,JUN,KMT2E,LGALS3,MAPK3,MAX,MSH3,MYC,MYD88,MYL9,NAMPT,NFKBIB,NOS2,NR2F6,Nrg1,NT5C3A,NTS,OAS3,OGFR,PFKP,PLAUR,PML,PNPT1,PRKCB,PTAFR,PTG…	99
Cellular Movement, Hematological System Development and Function, Immune Cell Trafficking	infiltration by mononuclear leukocytes	3,52E-08	Ccl2,CCL2,CCL3L3,CCR5,CD55,CXCL10,EFS,HCK,HLA-A,IFNG,IL18BP,IL1B,IL6,JAK3,MYD88,NFKBIZ,PIK3R2,PTGS2,SELP,STAT1,STAT3,TIMP1,TNF	23
Cell Death and Survival	cell death of connective tissue cells	3,78E-08	ATF3,ATM,BMF,BMP4,CASP4,CD40,CDKN1A,CEBPB,CFLAR,CLIC4,DAXX,DDX58,DPM3,EIF2AK2,EIF6,GADD45B,GLO1,GRB2,Gzmb,HTT,IFI16,Ifi202b,IFNB1,IFNG,IGF1,IL1B,IRF1,ITGA6,JUN,MAP3K8,MICAL1,MLKL,MYC,NFIC,NFKBIB,NUPR1,PIK3R2,PLAC8,PML,RBL1,RIPK1,SAA1,SERPINE1,SMPD1,SOD2,STAT1,STAT3,TNF,TNFSF10,USP18,VDR,XDH	52
Tissue Development	growth of connective tissue	3,85E-08	AKAP12,ATF3,ATM,BMP4,CCL2,CD274,CD40,CDKN1A,CEBPB,CXCR3,EIF2AK2,EPOR,FGF23,GRB2,HSPA1A/HSPA1B,IFNG,IGF1,IL1A,IL1B,IL6,INHBA,JAK3,JUN,LGALS3,LILRB4,MAPK3,MYC,NUPR1,PARP10,PIK3R2,PLAUR,PML,PTGS2,RBL1,SAA1,SERPINE1,Slfn1,Slfn2,SMPD1,SOCS3,SOD2,STAT1,STAT3,TGIF1,THRA,TNF,TNFSF10,TNFSF15,TNK2,TRIM25,VCAN,VDR,ZMIZ1	53
Cellular Growth and Proliferation	arrest in proliferation of cells	4,21E-08	AKAP12,BMP4,CD40,CDKN1A,GDF15,IFNB1,IFNG,IL1B,IL6,INHBA,IRF1,MAPK3,MYC,NUPR1,PML,PNPT1,RBL1,SERPINE1,Slfn1,SOCS3,STAT1,STAT3,THRA,TNF	24
Cell Death and Survival, Gastrointestinal Disease, Hepatic System Disease	apoptosis of hepatocytes	4,35E-08	ADAR,BMF,CD40,CDKN1A,DAXX,EPOR,GADD45B,IFNG,IL6,IRF1,JUN,MYC,MYD88,NFKBIB,PTGS2,SMPD1,SOD2,TNF,TNFSF10	19
Cell-To-Cell Signaling and Interaction, Hematological System Development and Function, Inflammatory Response	immune response of neutrophils	4,35E-08	CD47,CSF3,CXCL10,CXCL3,FCGR3A/FCGR3B,FPR1,HCK,IFNG,ITGAL,NOD2,PLAUR,SERPINE1,STAT3,TNF	14
Cellular Function and Maintenance	engulfment of antigen presenting cells	4,69E-08	CD47,CEBPB,CLIC4,CSF3,FCGR1A,HCK,IFNG,IL1B,ISG15,LGALS3,MSR1,MYD88,NOD2,PLAUR,SERPINE1,SMPD1,TNF,TREML2	18
Cell Death and Survival	cell death of peritoneal macrophages	4,70E-08	CCR5,CEBPB,CFLAR,IFNG,IRF1,ISG15,LGALS3,MSR1,TNF	9
Cardiovascular Disease, Organismal Injury and Abnormalities, Skeletal and Muscular Disorders	myocardial infarction	4,84E-08	ADORA2B,Ccl2,CCL3L3,CD47,CD55,CSF3,CYBB,EPOR,F10,FCGR1A,FCGR3A/FCGR3B,GDF15,HSPA1A/HSPA1B,IL1RN,IL6,ITGAL,NOS2,PTGS1,PTGS2,SELP,SERPINE1,STAT1,TNF	23
Immunological Disease	delayed hypersensitive reaction	4,96E-08	CASP4,Ccl2,CCL2,CCR5,CD47,CEBPB,CLEC4D,CLEC4E,CXCL10,EIF2AK2,GADD45G,IFNG,IL1B,LGALS3BP,NOS2,PSME2,SELP,SOD2,TNF,TNFSF10	20
Cell Death and Survival	cell death of hematopoietic progenitor cells	5,26E-08	ATM,BMF,BMP4,CASP4,CCL4,CDKN1A,CFLAR,CSF3,EIF2AK2,EPOR,HTT,IFNG,IGF1,IL6,JAK3,JUN,MYC,NFKBIB,PML,PNP,RIPK1,SLC46A1,SMPD1,SOX4,TNF,TNFSF10	26
Cell Morphology	morphology of lymphocytes	5,27E-08	BATF,BMF,CCR5,CCR6,CD274,CD40,CDKN1A,CEBPB,Gzmb,HLA-A,IFNG,IL1RN,IL6,IRF1,JAK3,LGALS3,NFIL3,NFKBIZ,PIK3AP1,PSMB10,PSMB9,Serpina3g (includes others),SOX4,TAP1,TNF	25
Cell Death and Survival	apoptosis of granulocytes	5,31E-08	CSF3,CXCL2,CYBB,FCGR1A,HCAR2,IFNB1,IFNG,IGF1,IL1B,IL1RN,IL6,NAMPT,TNF,TNFSF10	14
Cell Death and Survival	apoptosis of peritoneal macrophages	5,48E-08	CEBPB,CFLAR,IFNG,IRF1,ISG15,LGALS3,MSR1,TNF	8
Cell Death and Survival, Cellular Function and Maintenance	clearance of cells	5,60E-08	Ccl2,CCL2,CFLAR,CLIC4,CSF3,FCGR3A/FCGR3B,HDC,IFNG,IL1B,IL1RN,IL6,LGALS3,MYD88,TNF,TNFSF10	15
Cell Cycle, Cell-To-Cell Signaling and Interaction, Cellular Growth and Proliferation	contact growth inhibition	5,60E-08	BMP4,CAMK2A,CDKN1A,GBP2,HSPA1A/HSPA1B,IFI16,IFNG,IGF1,Igtp,IL6,IRF1,Irgm1,JUN,MYC,NOS2,RBL1,STAT1,STAT3,TIMP1,TNF	20
Cellular Development	differentiation of tumor cell lines	5,73E-08	ADAM10,ATM,BMP4,CDKN1A,CEBPB,CREG1,CSF3,EPOR,ETV5,GRB2,HK3,HTT,IFI16,IFNA4,IFNB1,IFNG,IGF1,IL1B,IL1RN,IL6,INHBA,IRF1,JUN,KAT6A,MAX,MYC,PLAUR,PML,PRKCB,PTGS2,SOCS3,STAT1,STAT3,THRA,TIMP1,TNF,VCAN,VDR	38
Cardiovascular System Development and Function	vascularization	5,75E-08	C5AR1,Ccl2,CCR5,CD40,CD47,CFB,CLIC4,CSF3,CX3CR1,CXCL3,CXCR3,IFNG,IGF1,IL1B,IL1RN,INHBA,LGALS3,MMP13,MYC,NOS2,PLAUR,PTGS2,SERPINE1,STAT3,TIMP1,TNF	26
Cardiovascular Disease, Organismal Injury and Abnormalities	acute coronary syndrome	5,79E-08	ADORA2B,Ccl2,CCL3L3,CD47,CD55,CSF3,CYBB,EPOR,F10,FABP3,FCGR1A,FCGR3A/FCGR3B,GDF15,HSPA1A/HSPA1B,IL1RN,IL6,ITGAL,NOS2,PTGS1,PTGS2,SELP,SERPINE1,STAT1,TNF,TSPO	25
Organismal Injury and Abnormalities, Respiratory Disease	damage of lung	5,97E-08	Ccl2,CCL2,CCL3L3,CCR5,CFB,HSH2D,IFNA4,IFNG,IL6,NAMPT,NOS2,PLAUR,PTAFR,PTGS1,PTGS2,SELP,SERPINE1,STAT1,STAT3,TNF,TSPO	21
Cell Death and Survival	killing of cells	6,07E-08	ADAR,CCR5,CD274,CD40,CD47,CDKN1A,CXCL10,CYBB,HLA-A,HSPA1A/HSPA1B,IFNG,IL1B,LGALS3,MSR1,MYC,MYD88,NOS2,PRKCB,SLC25A28,STAT1,TNF,TNFSF10	22
Cell Death and Survival	apoptosis of T lymphocytes	6,27E-08	ARRB1,ATM,BMF,BMP4,Ccl2,CCL4,CCR5,CD274,CD47,CDKN1A,CFLAR,DHX58,DLL4,FCGR1A,Gzmb,IFNG,IL6,Irgm1,JAK3,JUN,MYC,NOS2,PNP,RIPK1,STAT1,STAT3,TLR7,TNF,TNFSF10,VDR	30
Cell Morphology	abnormal morphology of leukocytes	6,28E-08	ATM,BMF,CCR5,CCR6,CD274,CDKN1A,CEBPB,DDX58,Gzmb,IFNG,IL1RN,IL6,IRF1,JAK3,LGALS3,LILRB4,Ly6a (includes others),NFIL3,NFKBIZ,PML,PSMB10,PSMB9,RBL1,SELP,Serpina3g (includes others),SMPD1,STAT1,TNF	28
Gene Expression	binding of NFkB binding site	6,30E-08	CD40,CYSLTR2,F10,GBP2,HSPA1A/HSPA1B,IFNB1,IFNG,IL1A,IL1B,JUN,NFKBIB,NFKBIZ,NOS2,PTAFR,SOD2,TNF	16
Cell-To-Cell Signaling and Interaction, Cellular Function and Maintenance, Inflammatory Response	phagocytosis of blood cells	6,33E-08	CD47,CEBPB,CLIC4,CSF3,CXCL10,FCGR1A,FCGR3A/FCGR3B,HCK,IFNG,IL1B,ISG15,LGALS3,MSR1,MYD88,NOD2,PLAUR,SERPINE1,STAB2,TNF,TREML2	20
Cell Death and Survival	apoptosis of leukocyte cell lines	6,60E-08	Ccl2,CCR5,CD40,CDKN1A,CEBPB,DAXX,EIF2AK2,EPOR,HK1,IFIH1,IFNB1,IFNG,IGF1,IL6,INHBA,LGALS3,MYC,NOS2,PNPT1,SMPD1,STAT3,TNF,TNFSF10	23
Connective Tissue Disorders, Immunological Disease, Inflammatory Disease, Skeletal and Muscular Disorders	polyarticular juvenile rheumatoid arthritis	6,68E-08	CCL4,CD274,CD69,CEBPB,CXCR1,FPR2,GADD45B,HLA-DRA,HSPA1A/HSPA1B,IL1B,IL6,MAPK3,PLAUR,PTGS1,PTGS2	15
Cell-To-Cell Signaling and Interaction	response of granulocytes	6,68E-08	CD47,CSF3,CXCL10,CXCL3,FCGR3A/FCGR3B,FPR1,HCK,IFNG,ITGAL,MYD88,NOD2,PLAUR,SERPINE1,STAT3,TNF	15
Cellular Development	differentiation of leukemia cell lines	6,69E-08	ADAM10,CEBPB,CREG1,CSF3,EPOR,GRB2,HK3,IFNA4,IFNG,IL1RN,IL6,INHBA,KAT6A,MAX,MYC,PML,PRKCB,SOCS3,STAT1,STAT3,TIMP1	21
Inflammatory Disease, Neurological Disease, Skeletal and Muscular Disorders	Multiple Sclerosis	6,76E-08	ADAM10,ADORA2B,ARRB1,CCL2,CD47,FCGR1A,FCGR3A/FCGR3B,HLA-DRA,IFIT1,IFNB1,IFNG,IRF7,IRGM,ISG15,LY6E,NOS2,OAS1,OAS3,PTGS2,RSAD2,TAP2,TNF	22
Neurological Disease	hypernociception	7,24E-08	CX3CR1,CXCL2,IFNG,IL1B,IL1RN,MAP3K8,TNF	7
Lymphoid Tissue Structure and Development, Tissue Morphology	quantity of bone marrow cells	7,31E-08	CD47,CDKN1A,CEBPB,CSF3,HCK,IFNG,IGF1,IL1A,IL6,JAK3,KAT6A,KMT2E,Ly6a (includes others),MYC,MYD88,RBL1,SELP,SLFN12L,SOCS3,SOD2,TIMP1,TNF,TNFSF10	23
Cellular Growth and Proliferation	expansion of cells	7,89E-08	ATM,C5AR1,CCR6,CD274,CD40,CD55,CD69,CDKN1A,CEBPB,CSF3,CXCR3,DLL4,EOMES,Gzmb,IFNG,IL1B,IL6,IRF1,JAK3,MAPK3,MYC,MYD88,PML,PTGS2,RBL1,SERPINE1,STAT3,TNF,TNFAIP6,TNFSF15	30
Cell Death and Survival	cell death of fibroblast cell lines	8,06E-08	ATF3,ATM,BMF,CD40,CDKN1A,CEBPB,CFLAR,CLIC4,DAXX,DPM3,EIF2AK2,EIF6,GADD45B,GLO1,GRB2,Gzmb,HTT,IFI16,Ifi202b,IFNB1,IFNG,IGF1,IRF1,ITGA6,JUN,MAP3K8,MICAL1,MLKL,MYC,NFKBIB,NUPR1,PLAC8,PML,RBL1,RIPK1,SMPD1,SOD2,STAT1,TNF,TNFSF10,USP18	41
Cellular Development, Cellular Growth and Proliferation, Hematological System Development and Function	expansion of leukocytes	8,08E-08	C5AR1,CCR6,CD274,CD40,CD55,CD69,CSF3,CXCR3,DLL4,EOMES,Gzmb,IFNG,IL1B,IL6,IRF1,JAK3,MYC,MYD88,PML,SERPINE1,STAT3,TNF,TNFSF15	23
Cellular Development, Hematological System Development and Function, Hematopoiesis, Lymphoid Tissue Structure and Development	development of lymphocytes	8,59E-08	ADAM10,ADORA2B,ARRB1,ATM,BATF,BMP4,C5AR1,CD274,CD69,CDKN1A,DLL4,EOMES,GADD45B,GADD45G,GRB2,IFNB1,IFNG,IL12RB1,IL1A,IL1B,IL6,IRF1,ITGAL,JAK3,LILRB4,MAPK3,MSR1,MYD88,NFIL3,NOS2,PIK3R2,PNP,PTGS1,PTGS2,RSAD2,SOCS3,SOX4,STAT1,STAT2,STAT3,TAPBP,THEMIS2,TLR7,TNF,TNFSF10,TNFSF15,USP18	47
Organismal Injury and Abnormalities	injury of mice	8,65E-08	ADORA2B,CD274,CD2AP,CD55,CXCR3,FCGR3A/FCGR3B,IFNG,IL1B,IL6,LGALS3,LITAF,NOS2,PTGS1,PTGS2,STAT3,TNF	16
Cell Cycle	G0/G1 phase transition of tumor cell lines	8,67E-08	CDKN1A,CSF3,IFNG,IGF1,IL1B,IL6,MYC,PLAUR,STAT1,TNF	10
Cell Signaling, Molecular Transport, Vitamin and Mineral Metabolism	quantity of Ca2+	8,69E-08	C5AR1,CAMK2A,CCL2,CCL3L3,CCL4,CCR5,CX3CR1,CXCL10,CXCL3,CXCR1,CXCR3,CYSLTR2,EPOR,FCGR3A/FCGR3B,FGF23,FPR1,FPR2,HTR7,HTT,IFNG,IGF1,IL1B,IL6,LILRB4,MYC,NOS2,PLAUR,PRKCB,PTGS2,RYR3,SAA1,SELP,SMPD1,TNF,TRIM21,VDR,XDH	37
Cardiovascular System Development and Function	neovascularization	9,04E-08	C5AR1,Ccl2,CD40,CD47,CFB,CLIC4,CX3CR1,CXCR3,IFNG,IGF1,IL1B,IL1RN,INHBA,LGALS3,MYC,NOS2,PLAUR,PTGS2,TIMP1,TNF	20
Immunological Disease	abnormal quantity of cytokine	9,31E-08	Ccl2,CCL3L3,CCR5,CD47,CEBPB,CTSC,IFIH1,IFNG,IRF1,LILRB4,MYD88,NOD2,PLAUR,SELP,SERPINE1,TGIF1,TNF,VDR	18
Immunological Disease	abnormality of immune system	9,35E-08	Ccl2,CCL3L3,CCR5,CD40,CD47,CDKN1A,CEBPB,CTSC,IFIH1,IFNG,IRF1,LILRB4,Ly6a (includes others),MYD88,NOD2,PLAUR,SELP,SERPINE1,TGIF1,TNF,VDR	21
Cell-To-Cell Signaling and Interaction, Cellular Function and Maintenance, Inflammatory Response	phagocytosis of leukocytes	9,40E-08	CD47,CEBPB,CLIC4,CSF3,CXCL10,FCGR1A,FCGR3A/FCGR3B,HCK,IFNG,IL1B,ISG15,LGALS3,MSR1,MYD88,NOD2,PLAUR,SERPINE1,TNF,TREML2	19
Cell-To-Cell Signaling and Interaction, Inflammatory Response	response of macrophages	9,40E-08	CD47,CEBPB,CLIC4,CSF3,FCGR1A,HCK,IFNB1,IFNG,IL1B,IL6,ISG15,LGALS3,MYD88,NOD2,NOS2,PLAUR,SERPINE1,STAT3,TNF	19
Infectious Disease	infection by Herpesviridae	1,03E-07	CCL3L3,CD40,F10,FCGR1A,FCGR3A/FCGR3B,IFNB1,IL1RN,IL6,IRF1,MYD88,NFKBIZ,STAT1,TNF	13
Lipid Metabolism, Molecular Transport, Small Molecule Biochemistry	release of fatty acid	1,06E-07	CEBPB,CSF3,HCAR2,HTT,IFNG,IL1A,IL1B,IL1RN,LILRB4,LIPG,MYD88,NAMPT,PRG3,PRKCB,PTAFR,PTGS1,PTGS2,TNF,XDH	19
Molecular Transport	quantity of metal	1,11E-07	C5AR1,CAMK2A,CCL2,CCL3L3,CCL4,CCR5,CX3CR1,CXCL10,CXCL3,CXCR1,CXCR3,CYBB,CYSLTR2,EPOR,FCGR3A/FCGR3B,FGF23,FPR1,FPR2,Gm12253,HLA-A,HP,HTR7,HTT,IFNG,IGF1,IL1B,IL6,LILRB4,MYC,NOS2,PLAUR,PRKCB,PTGS2,RYR3,SAA1,SELP,SLC40A1,SMPD1,TNF,TRIM21,USF2,VDR,XDH	43
Protein Synthesis	quantity of IL-6 in blood	1,11E-07	ARID5A,C5AR1,CEBPB,CLIC4,CTSC,IFIT2,IFNG,IL1RN,IRF1,MYD88,NFKBIB,SERPINE1,STAT3,TNF,TRAFD1	15
Inflammatory Response	cytotoxic reaction	1,14E-07	ATM,CD47,CDKN1A,CSF3,FCGR1A,IFNA4,IFNB1,IFNG,IL6,MYC,NOS2,PNP,TNF,TNFSF10	14
Cell Death and Survival	cell viability	1,16E-07	ARRB1,ASCC3,ATM,B4GALT5,BMP4,CCL2,CD40,CD55,CDKN1A,CEBPB,CFLAR,CSF3,CXCL10,CXCL2,CXCL3,Cxcl9,CXCR3,CYBB,DAXX,EMILIN2,EPOR,GADD45B,GDF15,GFRA2,GRB2,HBEGF,HK3,HSH2D,HTT,IFIH1,IFNB1,IFNG,IGF1,Igtp,IL1A,IL1B,IL1RN,IL6,JAK3,JUN,KIF5A,LGALS3,MAP3K8,MAPK3,MCOLN2,MMP13,MSH3,MSR1,MTHFR,MYC,MYD88,NAMPT,NFIL3,NOS2,Nrg1,NT5C3A,NUPR1,PARP14,PIK3R2,PLAC8,PLAUR,PML,PRKCB,PTAFR,PTGS2,PTP4A3,RASD2,RIPK1,RNF31,RPA…	85
Cardiovascular Disease, Inflammatory Disease, Organismal Injury and Abnormalities	myocarditis	1,19E-07	Ccl2,CCL2,CCL3L3,CCR5,CXCR3,IFNA4,IFNB1,IFNG,IL1B,TREX1	10
Lipid Metabolism, Molecular Transport, Small Molecule Biochemistry	release of lipid	1,27E-07	CEBPB,CSF3,HCAR2,HTT,IFNG,IL1A,IL1B,IL1RN,LILRB4,LIPG,MYC,MYD88,NAMPT,PRG3,PRKCB,PTAFR,PTGS1,PTGS2,SAA1,SMPD1,TNF,XDH	22
Cell Death and Survival	cell survival	1,28E-07	ARRB1,ASCC3,ATM,B4GALT5,BMP4,CCL2,CD40,CD55,CDKN1A,CEBPB,CFLAR,CSF3,CXCL10,CXCL2,CXCL3,Cxcl9,CXCR3,CYBB,DAXX,EMILIN2,EPOR,GADD45B,GDF15,GFRA2,GRB2,HBEGF,HK3,HSH2D,HTT,IFIH1,IFNB1,IFNG,IGF1,Igtp,IL1A,IL1B,IL1RN,IL6,JAK3,JUN,KIF5A,LGALS3,MAP3K8,MAPK3,MCOLN2,MMP13,MSH3,MSR1,MTHFR,MYC,MYD88,NAMPT,NFIL3,NOS2,Nrg1,NT5C3A,NUPR1,PARP14,PIK3R2,PLAC8,PLAUR,PML,PRKCB,PTAFR,PTGS2,PTP4A3,RASD2,RIPK1,RNF31,RPA…	88
Cancer	hyperplasia	1,31E-07	AKAP12,BMF,Ccl2,CCL3L3,CD2AP,CD40,CDKN1A,CEBPB,CSF3,CX3CR1,CXCL3,ETV1,ETV5,GADD45B,GADD45G,HBEGF,IFNG,IGF1,Igtp,IL1A,IL1B,IL6,Irgm1,ITGAL,MAPK3,MMP13,MSR1,MYC,NFKBIZ,NOS2,PCBD1,PDCD1LG2,PLAUR,PRKCB,PTGS2,RBL1,SELP,SERPINE1,SMPD1,SOCS3,STAT1,STAT3,THRA,TIMP1,TNF,TNFSF10,UPP1,VDR	48
Gastrointestinal Disease, Hepatic System Disease, Organismal Injury and Abnormalities	injury of liver	1,37E-07	Ccl2,CCR5,CDKN1A,CXCL10,IFNG,IL1A,IL1RN,IL6,IRF1,ITGAL,MYD88,NFKBIB,SERPINE1,STAT1,STAT3,TNF	16
Cell Death and Survival	apoptosis of microglia	1,41E-07	CASP4,IFNB1,IFNG,IRF1,MYD88,STAT1,TNF	7
Cell Cycle	interphase	1,44E-07	AKAP12,ARRB1,ATF3,ATM,BMP4,CAMK2A,CD40,CDKN1A,CEBPB,CREG1,CREM,CSF3,CXCR1,DAXX,EIF2AK2,EPOR,GADD45B,GADD45G,GDF15,HBEGF,IFNB1,IFNG,IGF1,IL1A,IL1B,IL6,INHBA,JAK3,JUN,KMT2E,LGALS3,MAP3K8,MAPK3,MAX,MXD4,MYC,PLAC8,PLAUR,PML,PNPT1,RBL1,RNF31,RPA1,Slfn1,SOD2,SRPK2,STAT1,STAT3,TIMP1,TNF,TRIM21,YWHAG	52
Infectious Disease	sepsis	1,53E-07	Bst2,CCL3L3,CD55,CTSC,FCGR1A,FCGR3A/FCGR3B,IFNG,IL1B,IL1RN,IL6,IRG1,ITGAL,LGALS3,OASL,PROCR,SERPINE1,SMTN,SOCS3,TNF	19
Connective Tissue Disorders, Inflammatory Disease, Skeletal and Muscular Disorders	adjuvant arthritis	1,54E-07	CCL3L3,CCL4,CCR5,FCGR1A,IFNG,NAMPT,STAT1,STAT3,TNF	9
Cellular Development, Cellular Growth and Proliferation, Hematological System Development and Function	proliferation of leukocyte cell lines	1,76E-07	CD40,CSF3,EPOR,GADD45B,GADD45G,HCK,IFNB1,IFNG,IGF1,IL12RB1,IL1B,IL1RN,IL6,INHBA,JAK3,JUN,MMP11,MYC,PML,PNPT1,SOCS3,STAT3,TNF,YWHAG	24
Cell-To-Cell Signaling and Interaction, Inflammatory Response	immune response of macrophages	1,78E-07	CD47,CEBPB,CLIC4,CSF3,FCGR1A,HCK,IFNB1,IFNG,IL1B,IL6,ISG15,LGALS3,MYD88,NOD2,NOS2,PLAUR,SERPINE1,TNF	18
Antigen Presentation, Inflammatory Response	antigen presentation	1,88E-07	CCR6,CLEC4D,FCGR1A,FCGR3A/FCGR3B,IFNA4,IFNG,LILRB4,MAP3K8,PSMB8,TAP1,TAP2,TAPBP,UBE2L6	13
Cellular Movement	cell movement of muscle cells	1,94E-07	CCL2,CD47,CLIC4,CXCL10,CXCL2,CXCL3,CXCR1,HBEGF,IFNG,IGF1,IL1A,IL1B,IL6,MYC,PLAUR,PTGS2,STAT3,TNF,TNFSF10	19
Cell Cycle	S phase	2,10E-07	ATM,CD40,CDKN1A,CEBPB,CREM,EPOR,HBEGF,IFNB1,IFNG,IGF1,IL1B,IL6,JUN,MAP3K8,MAPK3,MAX,MXD4,MYC,PML,PNPT1,RBL1,RNF31,RPA1,SOD2,STAT3,TNF,TRIM21	27
Cell-To-Cell Signaling and Interaction, Hematological System Development and Function, Inflammatory Response	binding of professional phagocytic cells	2,13E-07	CCL2,CXCL10,CXCL2,CXCR1,FCGR1A,FCGR3A/FCGR3B,FPR1,HCK,IFNG,ITGA6,ITGAL,LIPG,MSR1,SELP,TNF	15
Cellular Development, Tissue Development	differentiation of connective tissue cells	2,13E-07	ADAR,ARID5A,BMP4,C5AR1,CCL2,CCL3L3,CD300LF,CD47,CEBPB,FGF23,GADD45B,GLO1,IFI16,IFNB1,IFNG,IGF1,IL1A,IL1B,IL6,INHBA,ITGA6,JUN,LILRB4,LRRC17,Ly6a (includes others),LY6E,MAFK,MAPK3,MMP11,MMP13,MYC,MYD88,NFIC,NOS2,PLAC8,PSMB8,PTGS2,SBNO2,SELENBP1,SIK3,SNX10,SOCS3,SOD2,STAT1,STAT3,TIMP1,TNF,VCAN,VDR	49
Cell-mediated Immune Response, Cellular Movement, Hematological System Development and Function, Immune Cell Trafficking	cell movement of helper T lymphocytes	2,17E-07	Ccl2,CCL3L3,CCL4,CCR6,CD40,CXCR3,IFNG,SELP,STAT3,TNF	10
Protein Synthesis	quantity of IL-12 in blood	2,17E-07	CEBPB,DHX58,IFIT2,Igtp,IL6,Irgm1,LGALS3BP,MYD88,NFIL3,STAT1	10
Free Radical Scavenging	synthesis of reactive oxygen species	2,27E-07	C5AR1,CCR5,CD40,CD47,CDKN1A,CSF3,CYBB,FCGR3A/FCGR3B,FPR1,FPR2,GCH1,HCK,HK1,HTT,IFNG,IGF1,IL1B,IL6,IRG1,MYD88,NAMPT,NOS2,PNPT1,PRG3,PRKCB,PTGS1,PTGS2,RIPK1,SELP,SMPD1,SOD2,STAT3,THRA,TNF,TREML2,XDH	36
Hematological System Development and Function, Immune Cell Trafficking, Inflammatory Response, Tissue Development	accumulation of mononuclear leukocytes	2,28E-07	Ccl2,CCL3L3,CCR5,CD274,CD40,CX3CR1,CXCL10,CXCL2,CXCL3,CXCR3,IFNB1,IFNG,IL6,ITGAL,MYD88,SPPL2A,STAT3,TNF	18
Cardiovascular Disease, Inflammatory Disease, Organismal Injury and Abnormalities	carditis	2,44E-07	Ccl2,CCL2,CCL3L3,CCR5,CXCR3,IFNA4,IFNB1,IFNG,IL1B,ITGAL,TREX1,TUBG2	12
Dermatological Diseases and Conditions, Inflammatory Disease	Acne	2,48E-07	CCR5,CD47,CXCL2,GPR65,IGF1,IL1A,IL1B,JUN,PLAUR,PTGS1,PTGS2,SOD2,TIMP1,TNF,VDR	15
Cell Death and Survival	apoptosis of lymphatic system cells	2,48E-07	ADORA2B,CD40,CDKN1A,CSF3,GADD45B,IFNB1,IFNG,IL6,MYC,MYD88,PML,SOX4,STAT1,TNF,TNFSF10	15
Cell Cycle	G1 phase of tumor cell lines	2,52E-07	ARRB1,ATM,CD40,CDKN1A,CEBPB,CREG1,CREM,CXCR1,DAXX,EIF2AK2,GDF15,IFNG,IGF1,IL1A,IL6,JUN,KMT2E,LGALS3,MYC,RBL1,SOD2,SRPK2,TNF,YWHAG	24
Cell Death and Survival	apoptosis of rhabdomyosarcoma cell lines	2,56E-07	CDKN1A,IGF1,JUN,PRKCB,RIPK1,TNF,TNFSF10	7
Cell-To-Cell Signaling and Interaction, Cell-mediated Immune Response, Cellular Movement, Hematological System Development and Function, Immune Cell Trafficking	recruitment of natural killer cells	2,56E-07	Ccl2,CCR5,CD40,CX3CR1,CXCR3,SELP,TNF	7
Cancer, Cell Death and Survival, Tumor Morphology	cell death of tumor cells	2,66E-07	ATM,B4GALT5,BMP4,BOK,CD40,CDKN1A,CFLAR,DAXX,DLL4,HBEGF,Ifi202b,IFNB1,IFNG,IGF1,IL1A,IL1B,IL6,INHBA,IRF1,JUN,MYC,PML,PROCR,PTGS2,STAT3,TNF,TNFSF10	27
Cellular Development	differentiation of cells	2,69E-07	ADAM10,ADAR,ADORA2B,ARID5A,ARRB1,ATF3,ATM,BATF,BATF2,BMP4,C5AR1,CACYBP,CAMK2A,CCL2,CCL3L3,CCR5,CD274,CD300LF,CD40,CD47,CD69,CDKN1A,CEBPB,CLIC4,CREG1,CSF3,CSTA,CXCL10,Cxcl9,DAXX,DDX4,DDX58,DLL4,EIF2AK2,EOMES,EPOR,ETV5,FCGR1A,FGF23,GADD45B,GADD45G,GDA,GLO1,GRB2,HBEGF,HK3,HSPA1A/HSPA1B,HTR7,HTT,IFI16,IFNA4,IFNB1,IFNG,IGF1,IL12RB1,IL1A,IL1B,IL1RN,IL6,INHBA,IRF1,IRF7,ISG15,ITGA6,ITGAL,JAK3,JUN,KAT6A,K…	132
Cancer	metastasis	2,70E-07	AKAP12,ATF3,CCL2,Ccl2,CD274,CD40,CD47,CDKN1A,CFLAR,CXCL2,CXCL3,CYBB,DDX58,EFS,EMP1,EPB41L3,GCH1,GDF15,HCAR2,IFNB1,IFNG,IGF1,IL18BP,IL1B,IL6,INHBA,IRF1,IRF7,ITGA6,ITGAL,LGALS3,LGALS8,LRRC17,MMP11,MYC,MYD88,NFKBIB,NOS2,OLFML3,PLAUR,PRKCB,PTGS2,PTP4A3,RNF19B,SELP,SERPINE1,STAB2,STAT1,STAT3,TIMP1,TLR7,TNF,TNK2,TUBG2	54
Cell Morphology, Hematological System Development and Function	morphology of myeloid cells	2,77E-07	ACP2,ADAR,ARSG,Ccl2,Ccl7,CCR5,CCR6,DDX58,HCK,IL6,KAT6A,LGALS3,Ly6a (includes others),MYC,MYD88,NOD2,RBL1,SELP,STAT1,TNF	20
Infectious Disease	replication of cytomegalovirus	2,80E-07	IFNB1,IFNG,IL1B,NFKBIB,RSAD2,TNF	6
Cellular Function and Maintenance, Hematological System Development and Function, Inflammatory Response	engulfment by macrophages	2,83E-07	CD47,CEBPB,CLIC4,CSF3,FCGR1A,HCK,IFNG,IL1B,ISG15,LGALS3,MYD88,NOD2,PLAUR,SERPINE1,TNF,TREML2	16
Immunological Disease	allergy	2,85E-07	ADORA2B,ATM,CCR6,CD274,CD300LF,CD40,CYSLTR2,ENTPD4,FCGR1A,HCK,HDC,HLA-DRA,IFNG,IL18BP,IL1A,IL1B,IL1RN,ITGA6,JAK3,JUN,LILRB4,Ly6a (includes others),MYL9,NFKBIZ,PDCD1LG2,PRKCB,PTAFR,PTGS1,PTGS2,SELENBP1,SELP,SMPD1,STAT1,TIMP1,TNF,TNFSF10,TNFSF15	37
Neurological Disease	progressive motor neuropathy	2,95E-07	ADAM10,ADORA2B,ARRB1,ARSG,ATF3,ATP13A2,CCL2,CD47,CDKN1A,COMT,DMPK,FABP3,FAM149A,FCGR1A,FCGR3A/FCGR3B,GCH1,HLA-DRA,IFIT1,IFNB1,IFNG,IGF1,IL1A,IL1B,IL6,IRF7,IRGM,ISG15,LY6E,NOS2,OAS1,OAS3,PAQR6,PFKP,PTGS2,RNF114,RSAD2,RYR3,SOD2,SOX4,TAP2,TIMP1,TNF,TSPO	43
Cellular Development, Cellular Growth and Proliferation, Hematological System Development and Function	expansion of mononuclear leukocytes	2,98E-07	C5AR1,CCR6,CD274,CD40,CD55,CD69,CSF3,CXCR3,DLL4,EOMES,Gzmb,IFNG,IL1B,IL6,IRF1,JAK3,MYC,MYD88,STAT3,TNF,TNFSF15	21
Cellular Development, Cellular Growth and Proliferation	expansion of blood cells	3,27E-07	C5AR1,CCR6,CD274,CD40,CD55,CD69,CSF3,CXCR3,DLL4,EOMES,Gzmb,IFNG,IL1B,IL6,IRF1,JAK3,MAPK3,MYC,MYD88,PML,SERPINE1,STAT3,TNF,TNFSF15	24
Neurological Disease	degeneration of nervous system	3,35E-07	ATM,Ccl2,CLCN7,CREM,CXCL3,CYBB,HBEGF,HTT,IGF1,IL1B,IL1RN,IL6,JUN,KCNJ10,KIF5A,MAFK,MYD88,NOS2,Nrg1,PTGS2,SERPINE1,SMPD1,SOD2,STAT1,STAT3,TDRD7,THRA,TNF,UNC119,WDR81	30
Cell Death and Survival	cell death of lymphatic system cells	3,73E-07	ADORA2B,CD40,CDKN1A,CSF3,GADD45B,IFNB1,IFNG,IL6,MYC,MYD88,PML,SOX4,STAT1,TNF,TNFSF10,YWHAG	16
Neurological Disease	damage of nervous system	3,80E-07	ASIC1,CD47,CFLAR,CREM,CX3CR1,CYBB,DLL4,HP,HTT,IFNB1,IFNG,IGF1,IL1B,IL1RN,IL6,JUN,NFKBIB,PTGS2,SOD2,TNF	20
Hematological System Development and Function, Immune Cell Trafficking, Inflammatory Response, Tissue Development	accumulation of lymphocytes	3,82E-07	Ccl2,CCL3L3,CCR5,CD274,CD40,CX3CR1,CXCL10,CXCL3,CXCR3,IFNB1,IFNG,IL6,ITGAL,MYD88,SPPL2A,STAT3,TNF	17
Antimicrobial Response, Inflammatory Response	antibacterial response	3,82E-07	ADAMTS4,FCGR1A,HCK,HLA-A,IFNA4,IFNB1,IFNG,IL6,IRGM,ISG15,NOD2,NOS2,PLAC8,STAB2,STAT1,Tlr11,TNF	17
Gastrointestinal Disease, Inflammatory Disease	Inflammatory Bowel Disease	3,90E-07	CCL2,CD274,CD40,CXCL10,CXCL2,CXCL3,F10,IFNG,IGF1,IL1B,IL1RN,IL6,IRGM,JAK3,NOD2,PROCR,PTGS1,PTGS2,SBNO2,SELP,SERPINE1,SOCS3,STAT3,TMEM192,TNF,TNFSF15,VDR	27
Cardiovascular Disease, Organismal Injury and Abnormalities	atherogenesis	3,97E-07	Ccl2,CCL2,CCL3L3,CCR5,CX3CR1,CXCL10,CXCL2,IFNG,LIPG,MSR1,NOS2,SERPINE1,VDR	13
Molecular Transport	quantity of metal ion	4,12E-07	C5AR1,CAMK2A,CCL2,CCL3L3,CCL4,CCR5,CX3CR1,CXCL10,CXCL3,CXCR1,CXCR3,CYBB,CYSLTR2,EPOR,FCGR3A/FCGR3B,FGF23,FPR1,FPR2,HTR7,HTT,IFNG,IGF1,IL1B,IL6,LILRB4,MYC,NOS2,PLAUR,PRKCB,PTGS2,RYR3,SAA1,SELP,SMPD1,TNF,TRIM21,VDR,XDH	38
Organismal Injury and Abnormalities, Renal and Urological Disease	damage of kidney	4,16E-07	BMP4,C5AR1,CAMK2A,Ccl2,CD55,CFB,CSF3,FCGR1A,HBEGF,HCK,IGF1,IL6,MYD88,NOS2,SELP,TNF,TREX1,TRIM69	18
Dermatological Diseases and Conditions, Inflammatory Disease, Inflammatory Response	Dermatitis	4,20E-07	ATM,C5AR1,CD300LF,CD47,CD55,CSF3,CYSLTR2,EIF2AK2,ENTPD4,HCK,HLA-DRA,IFNG,IL1A,IL1B,IL1RN,IL6,ITGA6,JUN,MYD88,MYL9,NFKBIB,NFKBIZ,NOS2,PRKCB,PTAFR,PTGS1,PTGS2,SELP,SMPD1,SOCS3,STAT1,TIMP1,TLR7,TNF,TNFSF10,TREX1,TUBB6,TUBG2,VDR	39
Lymphoid Tissue Structure and Development, Organ Morphology	morphology of lymphoid organ	4,20E-07	ATM,BMF,Bst2,CCR6,CD40,CD47,CDKN1A,CEBPB,CLEC4D,DDX58,FPR2,GCSAM,HCK,IFNG,IGF1,IL1RN,IRF1,IRF7,JAK3,KAT6A,KMT2E,MSR1,MYC,NFKBIZ,NLRC5,NOD2,NOS2,PTGS1,PTGS2,RBL1,RIPK1,SELP,SMPD1,SOX4,SPPL2A,STAT3,TNF,TREX1,VDR	39
Humoral Immune Response, Protein Synthesis	quantity of IgG2a	4,27E-07	ATF3,ATM,CD274,CD40,CD69,CXCL10,IFNG,IL6,MAP3K8,NOS2,PDCD1LG2,PTGS2,SPPL2A,TNF,TNFSF10,TNFSF15	16
Cellular Movement	trafficking of blood cells	4,28E-07	Ccl2,CCL3L3,CCL4,CCR5,CX3CR1,CXCL10,CXCL3,IFNG,SPNS2	9
Neurological Disease	damage of central nervous system	4,33E-07	ASIC1,CD47,CFLAR,CREM,CX3CR1,CYBB,HP,HTT,IFNG,IGF1,IL1B,IL1RN,IL6,JUN,NFKBIB,SOD2,TNF	17
Hematological Disease	blood protein disorder	4,36E-07	ANXA4,CCL2,CCL4,CD274,CD2AP,CD40,CDKN1A,COMT,EPOR,F10,FCGR1A,FCGR3A/FCGR3B,GDF15,HLA-A,IFIT2,IFIT3,IL1B,IL6,KAT6A,MAX,MYC,MYD88,NOS2,PRKCB,PSMB10,PSMB8,PSMB9,PTGS2,RNF213,SOD2,SRPK2,STAT3,TIMP1,TNF	34
Cellular Development, Cellular Growth and Proliferation	arrest in proliferation of leukemia cell lines	4,42E-07	IFNB1,IFNG,IL6,INHBA,SOCS3,STAT3,TNF	7
Cardiovascular System Development and Function, Cellular Development, Hematological System Development and Function, Hematopoiesis, Organismal Development, Tissue Development	hematopoiesis of erythroid progenitor cells	4,42E-07	ADAR,EIF2AK2,EPOR,IFNG,IL6,IRF1,TNF	7
Immunological Disease	primary immunodeficiency disorder	4,53E-07	ADAR,ATM,CYBB,FCGR1A,FCGR3A/FCGR3B,IFIT1,IFNA4,JAK3,OAS1,PNP,RASGRP2,STAT3,TAP1,TAP2,TAPBP	15
Cellular Growth and Proliferation, Tissue Development	proliferation of connective tissue cells	4,53E-07	AKAP12,ATF3,ATM,BMP4,CCL2,CD40,CDKN1A,CEBPB,CXCR3,EIF2AK2,FGF23,GRB2,HSPA1A/HSPA1B,IFNG,IGF1,IL1A,IL1B,IL6,INHBA,JUN,LGALS3,MAPK3,MYC,NUPR1,PARP10,PLAUR,PML,PTGS2,RBL1,SAA1,SERPINE1,Slfn1,Slfn2,SMPD1,SOD2,STAT1,STAT3,TGIF1,THRA,TNF,TNFSF10,TNFSF15,TNK2,TRIM25,VCAN,VDR,ZMIZ1	47
Cell Cycle	arrest in G1 phase	4,64E-07	AKAP12,CD40,CDKN1A,CEBPB,CREM,CSF3,CXCR1,DAXX,EPOR,GDF15,IFNG,IGF1,IL1A,IL6,INHBA,JAK3,JUN,KMT2E,LGALS3,MAPK3,MYC,PNPT1,RBL1,SRPK2,TNF,YWHAG	26
Cell-To-Cell Signaling and Interaction, Tissue Development	adhesion of tumor cell lines	4,67E-07	ADAM10,AKAP12,CCL2,Ccl2,CCL4,CD274,CD47,CD55,CXCL10,CXCL2,CYBB,ETV5,F10,IGF1,IL6,ITGA6,ITGAL,LGALS3,LGALS8,MAP3K8,PLAUR,PTP4A3,RASGRP2,SELP,SERPINE1,STAT3,TNF,VCAN	28
Cell-mediated Immune Response, Cellular Development, Cellular Function and Maintenance, Hematological System Development and Function, Hematopoiesis, Lymphoid Tissue Structure and Development	differentiation of Th17 cells	4,74E-07	ADORA2B,ARRB1,BATF,C5AR1,CD69,IFNG,IL1B,IL6,NOS2,SOCS3,STAT3,TLR7,USP18	13
Cellular Development, Cellular Growth and Proliferation	proliferation of myeloma cell lines	4,96E-07	CD40,EPOR,HBEGF,HCK,IGF1,IL6,SLC2A8,SOD2,TNF,TNFSF10	10
Infectious Disease	replication of HIV-1	5,23E-07	CCL4,CCR5,EIF2AK2,HCK,IFNB1,IL1B,IL6,MYC,SNX10,SOCS3,TNF,TNFSF10,TRIM5,ZC3HAV1	14
Lymphoid Tissue Structure and Development, Organ Morphology, Tissue Morphology	morphology of lymph node	5,38E-07	ATM,Bst2,CCR6,CD40,CD47,CDKN1A,CEBPB,FPR2,IFNG,JAK3,KMT2E,MYC,NFKBIZ,NOD2,NOS2,PTGS2,RIPK1,SELP,TNF,TREX1,VDR	21
Cell Death and Survival	necrosis of muscle	5,38E-07	BMP4,Ccl2,CDKN1A,CREM,CSF3,CYBB,DAXX,HBEGF,HTT,IFNG,IGF1,IL1A,IL1B,IL1RN,IL6,INHBA,IRF1,MYC,NAMPT,NOS2,PRKCB,SGCB,SOD2,STAT1,STAT3,TLR7,TNF,TNFSF10,XAF1,XDH	30
Hematological Disease	cytopenia	5,41E-07	BATF,CCL3L3,CD40,CD47,CFB,CSF3,EOMES,F10,FCGR1A,FCGR3A/FCGR3B,HLA-A,IFNG,IL6,JAK3,OAS2,PIK3AP1,PTAFR,PTGS1,PTGS2,SERPINE1,SLC46A1,SOX4,TAP1,TLR7,TNF,UNC119	26
Protein Synthesis	quantity of IFNG in blood	5,71E-07	Ccl2,DHX58,Igtp,IL12RB1,IRF1,Irgm1,LGALS3BP,NFIL3,NOD2,STAT1,TNF	11
Cell Death and Survival	apoptosis of lymphoblastoid cell lines	5,86E-07	ATM,CCR5,CDKN1A,IFNG,IL6,SMPD1,SOD2,TNF,TNFSF10	9
Cell-mediated Immune Response, Cellular Development, Cellular Function and Maintenance, Hematological System Development and Function, Hematopoiesis, Lymphoid Tissue Structure and Development	differentiation of T lymphocytes	5,87E-07	ADORA2B,ARRB1,ATM,BATF,BMP4,C5AR1,CD274,CD69,DLL4,GADD45B,GADD45G,IFNB1,IFNG,IL12RB1,IL1B,IL6,IRF1,ITGAL,JAK3,LILRB4,MYD88,NOS2,PIK3R2,PNP,PTGS2,RSAD2,SOCS3,SOX4,STAT1,STAT2,STAT3,TLR7,TNF,USP18	34
DNA Replication, Recombination, and Repair	degradation of DNA	5,90E-07	CD40,CDKN1A,EIF2AK2,Gzmb,HTT,IFNG,IGF1,IL1B,IL6,INHBA,IRF1,ISG20,JUN,MSR1,MYC,PML,PTGS2,SOD2,STAT1,TNF,TNFSF10,TREX1	22
Infectious Disease	replication of hepatitis B virus	5,99E-07	CD40,IFIH1,IFNB1,IFNG,MYD88,TNF	6
Infectious Disease	replication of Retroviridae	6,03E-07	Bst2,CCL4,CCR5,EIF2AK2,HCK,IFNB1,IL1B,IL6,MYC,SNX10,SOCS3,TNF,TNFSF10,TRIM5,ZC3HAV1	15
Skeletal and Muscular System Development and Function	osteoclastogenesis	6,11E-07	CCL2,CD40,EPOR,GPR65,IFNG,IL1B,IL1RN,IL6,JUN,STAT1,STAT3,TNF,TNFSF10,VDR	14
Lipid Metabolism, Small Molecule Biochemistry	synthesis of eicosanoid	6,46E-07	C5AR1,Ccl2,CD40,CEBPB,FAM213B,FPR1,IFNG,IGF1,IL1A,IL1B,IL1RN,IL6,MAP3K8,MYD88,NOS2,PRG3,PTAFR,PTGS1,PTGS2,STAT3,TNF,TNFSF10	22
Cardiovascular System Development and Function, Organismal Development	development of blood vessel	6,55E-07	ADORA2B,ATF3,ATM,BMP4,C5AR1,CCL2,Ccl2,CCR5,CD40,CDKN1A,CFB,CFLAR,CLIC4,CSF3,CX3CR1,CXCL10,CXCL2,CXCR3,CYBB,CYSLTR2,DLL4,EPOR,FPR2,HBEGF,HCK,IFNG,IGF1,IL18BP,IL1A,IL1B,IL6,INHBA,JUN,KAT6A,LGALS3,MMP13,MYC,NFKBIB,NOS2,Nrg1,PLAUR,PLEKHG5,PML,PRKCB,PROCR,PTAFR,PTGS2,SAA1,SELP,SERPINE1,SMPD1,SOCS3,SOD2,SOX4,STAT1,STAT3,THRA,TIMP1,TNF,TNFSF10,TNFSF15,TREX1,WARS,XDH,YWHAG,ZMIZ1	66
Organismal Development	abnormal morphology of abdomen	6,64E-07	ADAR,AKAP12,ARSG,ATF3,ATM,BMF,BMP4,Bst2,CCR5,CCR6,CD2AP,CD40,CD47,CD55,CDKN1A,CEBPB,CFB,COMT,CYBB,DDX58,DHX58,EPOR,FGF23,FPR2,GADD45G,GCSAM,GDF15,HCK,HP,IFNG,IL6,IRF1,ITGA6,JAK3,JUN,KAT6A,KMT2E,LY6E,MSR1,MYC,MYD88,NFIL3,NFKBIZ,NLRC5,NOD2,NOS2,NUPR1,Oas1d (includes others),PTGS1,PTGS2,RBL1,SELP,SERPINE1,SGMS1,SIK3,SMPD1,SMTN,SOCS3,SOD2,SOX4,SPPL2A,STAT1,TCOF1,THRA,TIMP1,TNF,TREX1,TRIM25,VDR,XDH	70
Hematological System Development and Function, Hematopoiesis, Tissue Morphology	quantity of hematopoietic progenitor cells	6,67E-07	ATM,BMF,CCR6,CD40,CD47,CD69,CDKN1A,CSF3,DLL4,EIF2AK2,EPOR,IFNG,IGF1,IL1A,IL6,IRF1,Irgm1,JAK3,KAT6A,KMT2E,Ly6a (includes others),MAP3K8,MAPK3,MYC,MYD88,NOD2,NOS2,PIK3AP1,PNP,RIPK1,SELP,Slfn1,SLFN12L,SOCS3,SOX4,SPNS2,SPPL2A,STAT3,TAP1,TNF,ULK1	41
Lymphoid Tissue Structure and Development, Organ Morphology, Tissue Morphology	abnormal morphology of lymph node	6,99E-07	ATM,Bst2,CCR6,CD40,CDKN1A,CEBPB,FPR2,IFNG,JAK3,KMT2E,MYC,NFKBIZ,NOD2,NOS2,PTGS2,RIPK1,SELP,TNF,TREX1,VDR	20
Inflammatory Response	antibody response	6,99E-07	AOAH,ARHGEF6,C5AR1,CCL2,CCR6,CD40,CD69,CEBPB,IFIH1,IFNB1,IFNG,IL6,ITGAL,MYC,MYD88,NOD2,PSMB10,STAT3,Tlr11,TNF	20
Cell Signaling, Molecular Transport, Vitamin and Mineral Metabolism	mobilization of Ca2+	7,00E-07	ATM,C5AR1,CCL2,CCL4,CCR5,CCR6,CD40,CX3CR1,CXCL2,CXCR1,CXCR3,CYSLTR2,FCGR1A,FCGR3A/FCGR3B,FPR1,FPR2,GRB2,HLA-A,IFNG,LGALS3,LILRB4,Ly6a (includes others),MYD88,NTS,PIK3AP1,PIK3R2,PLAUR,PTAFR,SAA1,TNF	30
Cellular Development, Cellular Growth and Proliferation	arrest in proliferation of tumor cell lines	7,22E-07	CD40,CDKN1A,GDF15,IFNB1,IFNG,IL6,INHBA,IRF1,MAPK3,MYC,RBL1,SERPINE1,SOCS3,STAT1,STAT3,TNF	16
Cell-mediated Immune Response, Cellular Movement, Hematological System Development and Function, Immune Cell Trafficking	trafficking of T lymphocytes	7,29E-07	Ccl2,CCL3L3,CCL4,CCR5,CXCL10,IFNG,SPNS2	7
Cell Death and Survival	cell viability of breast cancer cell lines	7,31E-07	ARRB1,ATM,CCL2,CDKN1A,CXCL2,CXCL3,DAXX,GDF15,IGF1,JUN,KIF5A,LGALS3,MTHFR,NT5C3A,PTGS2,SOD2,STAT3,TNF,TNFSF10	19
Cell-To-Cell Signaling and Interaction, Hematological System Development and Function, Immune Cell Trafficking, Inflammatory Response	activation of mononuclear leukocytes	7,41E-07	ADAM10,CCL2,Ccl2,CD40,CD47,CD55,CDKN1A,DDX58,DLL4,FCGR3A/FCGR3B,Gzmb,HLA-A,HLA-DRA,HSH2D,IFNB1,IFNG,IL12RB1,IL1B,IL6,IRF1,ITGAL,JAK3,MYD88,NFKBIZ,NOD2,PDCD1LG2,PRKCB,SMPD1,STAT1,STAT3,TLR7,TNF,TNFSF10,TREML2	34
Organ Morphology, Organismal Injury and Abnormalities, Skeletal and Muscular Disorders, Tissue Morphology	damage of bone	7,94E-07	ARRB1,CFB,CXCL3,F10,IFNB1,IFNG,IGF1,IL1A,IL1B,IL1RN,IL6,MMP13,PTGS1,THRA,TNF,TSPO,VDR	17
Cellular Function and Maintenance, Hematological System Development and Function	function of granulocytes	7,97E-07	Ccl2,CD47,CXCL10,CYBB,DDX58,HCK,IL6,ITGAL,KMT2E,MYD88,PLAC8,PLAUR,SELP,SMPD1,TNF	15
Cell-To-Cell Signaling and Interaction, Cellular Function and Maintenance, Hematological System Development and Function, Inflammatory Response	phagocytosis by macrophages	7,97E-07	CD47,CEBPB,CLIC4,CSF3,FCGR1A,HCK,IFNG,IL1B,ISG15,LGALS3,MYD88,NOD2,PLAUR,SERPINE1,TNF	15
Cell-To-Cell Signaling and Interaction, Hematological System Development and Function	binding of leukocytes	8,11E-07	CCL2,CCL4,CD40,CD47,CXCL10,CXCL2,CXCR1,CXCR3,FCGR1A,FCGR3A/FCGR3B,FPR1,HCK,IFNG,ITGA6,ITGAL,LIPG,MSR1,SELP,TNF	19
Cell Death and Survival	cell death of muscle cells	8,13E-07	BMP4,CDKN1A,CREM,CSF3,CYBB,DAXX,HBEGF,HTT,IFNG,IGF1,IL1A,IL1B,IL1RN,IL6,INHBA,IRF1,MYC,NAMPT,NOS2,PRKCB,SGCB,SOD2,STAT1,STAT3,TLR7,TNF,TNFSF10,XAF1,XDH	29
Hematological System Development and Function, Inflammatory Response, Tissue Morphology	quantity of monocytes	8,20E-07	Ccl2,Ccl7,CD40,CDKN1A,CLEC4E,CSF3,IFNG,IL1A,ITGAL,JAK3,LGALS3,Ly6a (includes others),MFAP2,PML,SELP,SLFN12L	16
Lipid Metabolism, Molecular Transport, Small Molecule Biochemistry	release of eicosanoid	8,20E-07	CSF3,IFNG,IL1A,IL1B,IL1RN,LILRB4,LIPG,MYD88,NAMPT,PRG3,PRKCB,PTAFR,PTGS1,PTGS2,TNF,XDH	16
Drug Metabolism, Lipid Metabolism, Small Molecule Biochemistry	synthesis of prostaglandin E2	8,20E-07	CD40,CEBPB,IFNG,IGF1,IL1A,IL1B,IL1RN,IL6,MAP3K8,NOS2,PTAFR,PTGS1,PTGS2,STAT3,TNF,TNFSF10	16
Cell Death and Survival	apoptosis of fibroblasts	8,42E-07	ATF3,ATM,BMP4,CASP4,CDKN1A,CFLAR,CLIC4,DAXX,DDX58,EIF2AK2,HTT,IFNG,IGF1,JUN,MYC,NFKBIB,NUPR1,RIPK1,SERPINE1,STAT3,TNF,TNFSF10	22
Cell Cycle	arrest in G0/G1 phase transition of breast cancer cell lines	8,83E-07	CDKN1A,IGF1,IL1B,IL6,TNF	5
Cell-To-Cell Signaling and Interaction, Cellular Growth and Proliferation	stimulation of hepatoma cell lines	8,83E-07	IFNG,IL1A,IL1B,IL6,TNF	5
Cell-To-Cell Signaling and Interaction, Cellular Function and Maintenance, Inflammatory Response	phagocytosis of phagocytes	8,93E-07	CD47,CEBPB,CLIC4,CSF3,CXCL10,FCGR1A,FCGR3A/FCGR3B,HCK,IFNG,IL1B,ISG15,LGALS3,MYD88,NOD2,PLAUR,SERPINE1,TNF	17
Cell-To-Cell Signaling and Interaction, Inflammatory Response	immune response of T lymphocytes	9,14E-07	C5AR1,Ccl2,CD40,CD69,IFNG,IL12RB1,IL6,MSR1,MYD88,PLAUR,PNP,PSME2,STAT3,TAPBP,TNF,TREML2	16
Humoral Immune Response, Protein Synthesis	quantity of IgG1	9,16E-07	BATF,Ccl2,CCR5,CD274,CD40,CDKN1A,FPR2,GADD45B,GADD45G,IFNG,MAP3K8,MYD88,NFIL3,PTGS2,RSAD2,SPPL2A,TNF,TNFSF10	18
Cardiovascular System Development and Function, Organismal Development	vascularization of body region	9,16E-07	C5AR1,Ccl2,CCR5,CD40,CFB,CSF3,CX3CR1,IFNG,IGF1,IL1B,INHBA,LGALS3,NOS2,PLAUR,PTGS2,STAT3,TIMP1,TNF	18
Metabolic Disease, Organismal Injury and Abnormalities, Renal and Urological Disease	albuminuria	9,34E-07	ASIC1,BMP4,Ccl2,CCL2,CD55,COMT,CXCR3,HBEGF,IFNG,IL6,PTGS1,PTGS2,STAB2	13
Cell Death and Survival	apoptosis of dermal cells	9,34E-07	ATM,CDKN1A,CEBPB,CFLAR,IFNG,IGF1,MYC,PTAFR,PTGS1,PTGS2,STAT3,TNF,TNFSF10	13
Cellular Development, Hematopoiesis	maturation of dendritic cells	9,34E-07	CD40,CD47,HSPA1A/HSPA1B,IFNG,IL1B,IL6,IRF1,MYD88,STAT1,Tlr11,TLR7,TNF,TNFSF10	13
Cellular Development, Hematological System Development and Function, Hematopoiesis	differentiation of hematopoietic progenitor cells	9,45E-07	ADAR,BMP4,CDKN1A,CSF3,EIF2AK2,EPOR,HTT,IFNG,IGF1,IL6,INHBA,IRF1,MAFK,MAX,MYC,PML,PNP,PTGS2,RAB7B,SLC46A1,SOX4,STAT3,TIMP1,TNF,VDR	25
Hematological System Development and Function, Humoral Immune Response, Tissue Morphology	quantity of B lymphocytes	9,98E-07	ARHGEF6,ATM,BMF,CCR6,CD274,CD40,CD69,CDKN1A,CEBPB,CSF3,FCGR1A,GADD45B,GADD45G,IFNG,IL6,JAK3,KAT6A,KMT2E,LILRB4,MYC,NFKBIB,PDCD1LG2,PIK3AP1,PNP,PRKCB,SELP,SOCS3,SOX4,SPNS2,SPPL2A,THRA,TNF,TNFSF15	33
Cell-To-Cell Signaling and Interaction, Cellular Function and Maintenance, Hematological System Development and Function, Inflammatory Response	phagocytosis of myeloid cells	1,00E-06	CD47,CEBPB,CLIC4,CSF3,CXCL10,FCGR1A,FCGR3A/FCGR3B,HCK,IFNG,IL1B,ISG15,LGALS3,MYD88,NOD2,PLAUR,SERPINE1,TNF	17
Cell-mediated Immune Response, Cellular Movement, Hematological System Development and Function, Immune Cell Trafficking	NK cell migration	1,05E-06	Ccl2,CCL3L3,CCR5,CD40,CX3CR1,CXCR3,IFNG,SELP,TNF	9
Organismal Injury and Abnormalities, Skeletal and Muscular Disorders	fibrosis of muscle	1,05E-06	CEBPB,CSF3,IFNG,IGF1,PRKCB,SDC3,SERPINE1,TIMP1,VDR	9
Cellular Growth and Proliferation, Hematological System Development and Function, Tissue Development	generation of helper T lymphocytes	1,05E-06	CXCR3,IFNG,IL12RB1,IL1B,IL6,JAK3,SOCS3,STAT3,TNFSF15	9
Cell-To-Cell Signaling and Interaction, Hematological System Development and Function, Immune Cell Trafficking, Inflammatory Response	activation of lymphocytes	1,06E-06	CCL2,Ccl2,CD40,CD47,CD55,CDKN1A,DDX58,DLL4,FCGR3A/FCGR3B,Gzmb,HLA-A,HLA-DRA,HSH2D,IFNB1,IFNG,IL12RB1,IL1B,IL6,IRF1,ITGAL,JAK3,MYD88,NFKBIZ,NOD2,PDCD1LG2,PRKCB,SMPD1,STAT1,STAT3,TLR7,TNF,TNFSF10,TREML2	33
Cell Death and Survival	cell viability of blood cells	1,06E-06	ARRB1,BMP4,CD40,CEBPB,CSF3,EPOR,GADD45B,HSH2D,IFNB1,IFNG,IGF1,IL1B,IL6,JAK3,LGALS3,MAPK3,MSR1,MYC,MYD88,NFIL3,PARP14,PRKCB,STAT1,STAT3,TNF,UNC119	26
Cell Death and Survival	killing of leukocytes	1,08E-06	CCR5,CD274,CD47,HLA-A,IFNG,LGALS3,MSR1,MYD88,STAT1,TNF,TNFSF10	11
Cell Cycle	arrest in G1 phase of tumor cell lines	1,10E-06	CD40,CDKN1A,CEBPB,CREM,CXCR1,DAXX,GDF15,IFNG,IGF1,IL1A,IL6,JUN,KMT2E,LGALS3,MYC,RBL1,SRPK2,TNF,YWHAG	19
Cellular Movement, Hematological System Development and Function, Immune Cell Trafficking	migration of antigen presenting cells	1,12E-06	Ccl2,CCL2,CCL3L3,CCL4,CCR5,CD40,CXCL10,FPR2,IFNG,IL1B,ITGAL,LGALS3,NOS2,PTGS2,SERPINE1,TIMP1,TNF	17
Cellular Movement, Hematological System Development and Function, Immune Cell Trafficking	mobilization of myeloid cells	1,16E-06	Ccl2,CCL3L3,CSF3,CXCL2,FPR1,IL1B,STAT1	7
Cell Death and Survival, Cellular Compromise	cytotoxicity of myeloid cells	1,16E-06	CYBB,HCK,IFNG,NOS2,TNF,TNFSF10	6
Cell Death and Survival, Cellular Compromise	cytotoxicity of phagocytes	1,16E-06	CYBB,HCK,IFNG,NOS2,TNF,TNFSF10	6
Cell Death and Survival, Connective Tissue Development and Function, Skeletal and Muscular System Development and Function	survival of osteoclasts	1,16E-06	GRB2,IL1A,IL1B,MYD88,PTAFR,TNF	6
Cell Death and Survival	apoptosis of neuroblastoma cell lines	1,19E-06	CASP4,CDKN1A,EIF2AK2,HSPA1A/HSPA1B,HTT,IFNG,IGF1,IL1B,IL6,JUN,NFKBIB,PRKCB,STAT3,TNF,TNFSF10,XDH	16
Cellular Function and Maintenance	function of dendritic cells	1,19E-06	Ccl2,CD274,CD40,DDX58,FPR2,GADD45B,IFIH1,IFNG,JAK3,LGALS3,MYD88,PDCD1LG2,STAT2,TLR7,TNF	15
Cardiovascular System Development and Function, Organismal Development	vasculogenesis	1,21E-06	ATF3,ATM,BMP4,C5AR1,CCL2,Ccl2,CCR5,CD40,CDKN1A,CFB,CFLAR,CLIC4,CSF3,CX3CR1,CXCL10,CXCL2,CXCR3,CYBB,DLL4,EPOR,FPR2,HBEGF,IFNG,IGF1,IL18BP,IL1A,IL1B,IL6,INHBA,JUN,KAT6A,LGALS3,MMP13,MYC,NFKBIB,NOS2,Nrg1,PLAUR,PLEKHG5,PROCR,PTAFR,PTGS2,SAA1,SELP,SERPINE1,SMPD1,SOD2,SOX4,STAT1,STAT3,THRA,TIMP1,TNF,TNFSF10,TNFSF15,TREX1,WARS,XDH,YWHAG,ZMIZ1	60
Behavior	cognition	1,28E-06	ADAM10,ARSG,ASIC1,ATM,ATP13A2,CAMK2A,CBR3,CCL3L3,CCR5,CD47,CHL1,COMT,CREM,CSF3,CX3CR1,CYBB,EIF2AK2,HDC,HLA-DRA,HTR7,HTT,IGF1,IL1B,IL1RN,IL6,JUN,MAPK3,NAMPT,NFKBIB,NOS2,Nrg1,NXPH3,PTGS1,PTGS2,RYR3,Sct,SMPD1,SOD2,THRA,TNF	40
Cellular Development, Hematological System Development and Function, Hematopoiesis, Tissue Development	differentiation of erythroid progenitor cells	1,29E-06	ADAR,BMP4,EIF2AK2,EPOR,IFNG,IL6,INHBA,IRF1,MAX,MYC,SLC46A1,TIMP1,TNF	13
Cancer, Cell Death and Survival, Tumor Morphology	cell death of cancer cells	1,30E-06	ATM,B4GALT5,BMP4,BOK,CD40,CDKN1A,CFLAR,DAXX,DLL4,Ifi202b,IFNB1,IFNG,IGF1,IL6,INHBA,IRF1,JUN,MYC,PML,PTGS2,TNF,TNFSF10	22
Cancer, Hematological Disease, Immunological Disease, Organismal Injury and Abnormalities	delay in tumorigenesis of lymphoma	1,32E-06	ATM,CDKN1A,MYC,PARP14	4
Cellular Development, Embryonic Development, Organismal Development, Tissue Development	oligodendrogenesis of neural stem cells	1,32E-06	IFNG,IL1B,IL6,TNF	4
Cellular Growth and Proliferation, Organismal Development	growth of bacteria	1,38E-06	Gm12250,HBEGF,IFNB1,IFNG,MYD88,NOS2,PTAFR,SMPD1,TAP1,TNF,USP18,Wfdc17	12
Cell Death and Survival, Gastrointestinal Disease, Hepatic System Disease	cell death of liver cell lines	1,39E-06	GADD45B,JUN,MAPK3,MYC,PTGS2,STAT3,TIMP1,TNF,TNFSF10	9
Lipid Metabolism, Small Molecule Biochemistry	synthesis of prostaglandin	1,40E-06	CD40,CEBPB,FAM213B,IFNG,IGF1,IL1A,IL1B,IL1RN,IL6,MAP3K8,MYD88,NOS2,PTAFR,PTGS1,PTGS2,STAT3,TNF,TNFSF10	18
Cell Cycle	arrest in interphase	1,42E-06	AKAP12,ATM,BMP4,CD40,CDKN1A,CEBPB,CREM,CSF3,CXCR1,DAXX,EIF2AK2,EPOR,GADD45B,GDF15,IFNB1,IFNG,IGF1,IL1A,IL1B,IL6,INHBA,JAK3,JUN,KMT2E,LGALS3,MAPK3,MYC,PLAUR,PNPT1,RBL1,RPA1,SRPK2,STAT1,TNF,YWHAG	35
Cell Death and Survival	apoptosis of fibroblast cell lines	1,51E-06	ATF3,ATM,CD40,CDKN1A,CEBPB,CFLAR,CLIC4,DAXX,DPM3,EIF2AK2,EIF6,IFI16,Ifi202b,IFNG,IGF1,IRF1,ITGA6,JUN,MAP3K8,MICAL1,MYC,NUPR1,PLAC8,PML,RBL1,RIPK1,SMPD1,STAT1,TNF,TNFSF10,USP18	31
Cell Death and Survival	apoptosis of lung cell lines	1,54E-06	CFLAR,IFNG,IL1B,MYC,PTGS2,TNF,TNFSF10,USP18	8
Hematological Disease, Immunological Disease, Organismal Injury and Abnormalities	neutrophilia	1,61E-06	CSF3,CXCL3,IFNG,IL1B,IL1RN,IL6,LGALS3,MYD88,SOCS3,STAT3,TNF	11
Cellular Development, Cellular Growth and Proliferation, Hematological System Development and Function, Hematopoiesis	proliferation of hematopoietic cells	1,65E-06	BMP4,CCL3L3,CD40,CDKN1A,CEBPB,CSF3,CXCL2,DLL4,EIF2AK2,EOMES,EPOR,IFNG,IL1A,IL1B,IL6,JAK3,LILRB4,MAPK3,MYC,PTGS2,SOCS3,STAT1,STAT3,TNF	24
Cellular Function and Maintenance, Hematological System Development and Function	engulfment of granulocytes	1,66E-06	CD47,CSF3,CXCL10,FCGR3A/FCGR3B,IFNG,IL1A,NOD2,PLAUR,SERPINE1,TNF	10
Cellular Development, Cellular Growth and Proliferation, Connective Tissue Development and Function, Embryonic Development, Organ Development, Organismal Development, Skeletal and Muscular System Development and Function, Tissue Development	formation of osteoclasts	1,71E-06	CCL2,CCL3L3,CD47,GPR65,IFNG,IL1A,IL1B,IL6,INHBA,JUN,PTGS2,SOCS3,STAT1,TNF	14
Cell Morphology, Hematological System Development and Function	morphology of T lymphocytes	1,76E-06	CCR5,CCR6,CD274,CDKN1A,Gzmb,HLA-A,IL1RN,IL6,IRF1,JAK3,LGALS3,NFKBIZ,PSMB10,PSMB9,Serpina3g (includes others),TAP1,TNF	17
Cell Morphology, Cellular Function and Maintenance	autophagy of cells	1,78E-06	BMF,CCL2,CDKN1A,CFLAR,CXCR3,DRAM1,EIF2AK2,HTT,IFNG,Igtp,IL1B,IL6,IRGM,Irgm1,LARP1,MYC,NOD2,NUPR1,SMPD1,SOD2,STAT1,TNFSF10,UBR4,ULK1	24
Immunological Disease, Infectious Disease	infection of spleen	1,78E-06	CD274,IFNG,IL6,MYD88,STAT1,TLR7,TNF	7
Infectious Disease	toxoplasmosis	1,78E-06	CCR5,CD40,GBP2,Ifi47,IFNG,Igtp,Irgm1	7
Inflammatory Disease, Respiratory Disease	Asthma	1,80E-06	ADORA2B,ARG2,Ccl2,CCL2,CFLAR,CX3CR1,CXCL10,CYSLTR2,FCGR1A,FCGR3A/FCGR3B,Gzmb,IFNG,NOS2,PHF11,PTGS1,PTGS2,SOCS3,TNF,VDR	19
Hematological Disease, Immunological Disease, Infectious Disease	infection of antigen presenting cells	1,82E-06	CASP4,CCR5,CD40,EIF2AK2,IFNG,IRF1,SAMHD1,STAT1,TNF	9
Hematological Disease, Immunological Disease, Infectious Disease	infection of phagocytes	1,82E-06	CASP4,CCR5,CD40,EIF2AK2,IFNG,IRF1,SAMHD1,STAT1,TNF	9
Cellular Development, Cellular Growth and Proliferation	proliferation of prostate cancer cell lines	1,87E-06	AKAP12,ASCC3,CDKN1A,CREM,CXCR1,ETV1,GADD45G,GDF15,HBEGF,HK1,IFI16,Ifi202b,IFNG,IGF1,IL1A,IL1B,IL6,INHBA,LGALS3,MYC,NTS,SOCS3,STAT3,TNF,TNK2,VDR	26
Inflammatory Response	cell-mediated response	1,98E-06	C5AR1,Ccl2,CD274,CEBPB,FCGR1A,HBEGF,HLA-A,IFIH1,IFNG,IL12RB1,IL18BP,IL1B,IL6,IRF1,MAP3K8,MYD88,NFIL3,NOD2,STAT3,TNF	20
Cell Death and Survival	cell death of endothelial cells	1,98E-06	ATF3,CCR5,CFLAR,CSF3,IFNG,IGF1,IL1B,MAPK3,MAX,MYC,PROCR,PSMB10,PSMB8,SERPINE1,SMPD1,STAT3,TNF,TNFSF10,TNFSF15	19
Cellular Growth and Proliferation	cytostasis	1,99E-06	BMP4,CAMK2A,CD40,CDKN1A,CEBPB,DAXX,EIF2AK2,GBP2,HSPA1A/HSPA1B,IFI16,IFNB1,IFNG,IGF1,Igtp,IL6,IRF1,Irgm1,JUN,MAPK3,MYC,NOS2,PRKCB,RBL1,STAT1,STAT3,TIMP1,TNF	27
DNA Replication, Recombination, and Repair, Nucleic Acid Metabolism, Small Molecule Biochemistry	incorporation of thymidine	2,04E-06	ATF3,BMP4,CD40,CDKN1A,CREM,HBEGF,IGF1,IL6,INHBA,JUN,PTGS2,STAT3,TNF	13
Cell Cycle	arrest in G0/G1 phase transition of tumor cell lines	2,12E-06	CDKN1A,IFNG,IGF1,IL1B,IL6,MYC,PLAUR,TNF	8
Gene Expression	binding of STAT binding site	2,12E-06	CD40,CSF3,IFNG,IGF1,IL1B,IL6,JAK3,STAT3	8
Cell Death and Survival	necrosis of prostate cancer cell lines	2,13E-06	AKAP12,ATM,CCL2,CFLAR,CXCR1,GADD45G,GDF15,HBEGF,HSPA1A/HSPA1B,IGF1,IL6,INHBA,JUN,LGALS3,MYC,NFKBIB,PLAUR,PTGS2,SOCS3,STAT3,TNF,TNFSF10	22
Neurological Disease	demyelination	2,15E-06	Ccl2,CCL3L3,CCR5,CD300LF,CSF3,CXCL10,CXCR3,IFNB1,IFNG,IL1B,IL6,LITAF,PTAFR,PTGS2,SOD2,TNF	16
Connective Tissue Disorders, Immunological Disease, Inflammatory Disease, Skeletal and Muscular Disorders	lupus erythematosus	2,18E-06	CD40,CFB,FCGR3A/FCGR3B,HLA-DRA,IFIT1,IFNB1,NOS2,SAMHD1,SELP,STAT3,TAP1,TLR7,TNF,TREX1,TRIM21,VDR,ZBP1	17
Cellular Development, Cellular Growth and Proliferation	proliferation of melanoma cell lines	2,18E-06	ADAMTS4,ATM,IFNG,IGF1,IL1RN,IL6,JUN,LGALS3,MAPK3,MYC,PNPT1,PTP4A3,SELP,SOX4,STAT3,TNFSF10,VCAN	17
Neurological Disease	Neurodegeneration	2,28E-06	ATM,C19orf12,Ccl2,CLCN7,CREM,CXCL3,CYBB,HBEGF,HTT,IGF1,IL1B,IL1RN,IL6,JUN,KCNJ10,KIF5A,MAFK,MYD88,NOS2,Nrg1,PTGS2,SERPINE1,SMPD1,SOD2,STAT1,STAT3,TDRD7,THRA,TNF,UNC119,WDR81	31
Cellular Development, Cellular Growth and Proliferation, Hematological System Development and Function, Hematopoiesis	proliferation of hematopoietic progenitor cells	2,29E-06	BMP4,CD40,CDKN1A,CEBPB,CSF3,CXCL2,DLL4,EIF2AK2,EOMES,EPOR,IFNG,IL1A,IL1B,IL6,JAK3,LILRB4,MAPK3,MYC,PTGS2,SOCS3,STAT1,STAT3,TNF	23
Hematological System Development and Function, Immune Cell Trafficking, Inflammatory Response, Tissue Development	accumulation of natural killer cells	2,29E-06	Ccl2,CCL3L3,CX3CR1,IFNG,MYD88	5
Connective Tissue Disorders, Dermatological Diseases and Conditions, Immunological Disease, Inflammatory Disease, Skeletal and Muscular Disorders	cutaneous lupus erythematosus	2,29E-06	NOS2,SAMHD1,TLR7,TREX1,TRIM21	5
Cancer, Connective Tissue Disorders, Skeletal and Muscular Disorders	hyperplasia of joint	2,29E-06	IFNG,IL1A,IL1B,IL6,MMP13	5
Cell-To-Cell Signaling and Interaction, Inflammatory Response	immune response of dendritic cells	2,35E-06	CCR6,FCGR1A,IFNG,LILRB4,MAP3K8,PSMB8,TAP1,TAPBP,UBE2L6	9

## Sheet: GLA-SE yellow
2000-2015 QIAGEN.
Categories	Diseases or Functions Annotation	p-Value	Molecules	# Molecules
Cell Morphology, Cellular Function and Maintenance	repair of colon cancer cell lines	7,69E-06	NAE1,RAD18,UBE2N	3
Cell Morphology, Cellular Function and Maintenance, DNA Replication, Recombination, and Repair	double-stranded DNA break repair of colon cancer cell lines	8,52E-05	NAE1,UBE2N	2
Neurological Disease	progressive paralysis	8,52E-05	EPG5,TARDBP	2
RNA Post-Transcriptional Modification	processing of RNA	1,77E-04	CSTF2,INTS12,INTS7,MBNL2,RSRC1,SMN1/SMN2,SON,SRSF10,SRSF2,TARDBP,THG1L	11
Connective Tissue Disorders, Developmental Disorder, Hereditary Disorder, Skeletal and Muscular Disorders	achondrogenesis	2,54E-04	SLC26A2,TRIP11	2
Cell Morphology, Cellular Function and Maintenance	repair of cells	4,46E-04	NAE1,PALB2,RAD18,TP53BP1,UBE2N	5
Cell Cycle	abnormal cell cycle	4,76E-04	PLK3,PRMT6,TMPO,UBA3,UHMK1	5
RNA Post-Transcriptional Modification	splicing of RNA	5,39E-04	MBNL2,RSRC1,SMN1/SMN2,SON,SRSF10,SRSF2,TARDBP	7
Cell Morphology, Cellular Function and Maintenance	repair of tumor cell lines	5,49E-04	NAE1,RAD18,TP53BP1,UBE2N	4
Cell Morphology, Cellular Function and Maintenance, DNA Replication, Recombination, and Repair	double-stranded DNA break repair of cells	8,54E-04	NAE1,PALB2,TP53BP1,UBE2N	4
RNA Post-Transcriptional Modification	processing of mRNA	1,12E-03	CSTF2,MBNL2,RSRC1,SMN1/SMN2,SON,SRSF10,SRSF2	7
Cell Cycle, Reproductive System Development and Function	S phase of breast cell lines	1,74E-03	NAE1,ORC2	2
Post-Translational Modification	neddylation of protein	1,74E-03	NAE1,UBA3	2
Cell Morphology, Cellular Function and Maintenance, DNA Replication, Recombination, and Repair	double-stranded DNA break repair of tumor cell lines	1,94E-03	NAE1,TP53BP1,UBE2N	3
DNA Replication, Recombination, and Repair	recombination	2,16E-03	PALB2,RAD18,RECQL,SKP2,TP53BP1,WAPAL	6
RNA Post-Transcriptional Modification	splicing of mRNA	2,17E-03	MBNL2,RSRC1,SMN1/SMN2,SRSF10,SRSF2	5
Cell Cycle	endomitosis	2,30E-03	PLK3,UBA3	2
Infectious Disease	replication of Sendai virus	2,94E-03	TRAF6,UBE3C	2
Cellular Development, Embryonic Development, Hematological System Development and Function, Hematopoiesis, Humoral Immune Response, Lymphoid Tissue Structure and Development, Organ Development, Organismal Development	development of marginal-zone B lymphocytes	3,65E-03	IKBKG,UBE2N	2
RNA Post-Transcriptional Modification	alternative splicing of mRNA	4,45E-03	MBNL2,RSRC1,SRSF2	3
Cell Morphology, Cellular Assembly and Organization	size of nucleus	5,29E-03	SKP2,TMPO	2
Post-Translational Modification	polyubiquitination	5,67E-03	SKP2,TRAF6,UBE2N,UBE3C	4
Cellular Development, Hematological System Development and Function, Hematopoiesis, Humoral Immune Response, Lymphoid Tissue Structure and Development	development of B-1 lymphocytes	6,22E-03	IKBKG,UBE2N	2
RNA Post-Transcriptional Modification	processing of snRNA	6,22E-03	INTS12,INTS7	2
Cell Morphology, Cellular Function and Maintenance	homologous recombination repair of tumor cell lines	7,21E-03	RAD18,TP53BP1	2
Auditory Disease, Hereditary Disorder, Neurological Disease, Organismal Injury and Abnormalities, Skeletal and Muscular Disorders	Charcot-Marie-Tooth disease type 1e	9,26E-03	PMP22	1
Developmental Disorder, Hematological Disease, Hereditary Disorder, Organismal Injury and Abnormalities	Fanconi anemia group N	9,26E-03	PALB2	1
Hereditary Disorder, Neurological Disease, Organismal Injury and Abnormalities, Skeletal and Muscular Disorders	Kugelberg-Welander syndrome	9,26E-03	SMN1/SMN2	1
Connective Tissue Disorders, Developmental Disorder, Hereditary Disorder, Skeletal and Muscular Disorders	Lethal arthrogryposis with anterior horn cell disease	9,26E-03	GLE1	1
Connective Tissue Disorders, Developmental Disorder, Hereditary Disorder, Neurological Disease, Skeletal and Muscular Disorders	Lethal congenital contractural syndrom finnish type	9,26E-03	GLE1	1
Connective Tissue Disorders, Dermatological Diseases and Conditions, Developmental Disorder, Hereditary Disorder, Immunological Disease, Organismal Injury and Abnormalities, Skeletal and Muscular Disorders	OL-EDA-ID syndrome	9,26E-03	IKBKG	1
Cancer, Organismal Injury and Abnormalities, Renal and Urological Disease	T2-4 stage bladder carcinoma	9,26E-03	PSIP1	1
Hereditary Disorder, Neurological Disease, Organismal Injury and Abnormalities, Psychological Disorders	TARDBP -related frontotemporal dementia with TDP43 inclusions	9,26E-03	TARDBP	1
Hereditary Disorder, Infectious Disease	X-linked familial atypical mycobacteriosis 1	9,26E-03	IKBKG	1
Dermatological Diseases and Conditions, Developmental Disorder, Hematological Disease, Hereditary Disorder, Immunological Disease, Organismal Injury and Abnormalities	X-linked hyper-IgM syndrome with etodermal dysplasia	9,26E-03	IKBKG	1
Connective Tissue Disorders, Developmental Disorder, Hereditary Disorder, Skeletal and Muscular Disorders	achondrogenesis type IA	9,26E-03	TRIP11	1
Connective Tissue Disorders, Developmental Disorder, Hereditary Disorder, Skeletal and Muscular Disorders	achondrogenesis type IB	9,26E-03	SLC26A2	1
Cell-To-Cell Signaling and Interaction, Nervous System Development and Function	activation of ON bipolar cell	9,26E-03	ERC2	1
Hereditary Disorder, Neurological Disease	amyotrophic lateral sclerosis 10	9,26E-03	TARDBP	1
Cellular Development, Hematological System Development and Function, Hematopoiesis, Humoral Immune Response, Lymphoid Tissue Structure and Development	arrest in development of B-1 lymphocytes	9,26E-03	IKBKG	1
Cellular Development, Embryonic Development, Hematological System Development and Function, Hematopoiesis, Humoral Immune Response, Lymphoid Tissue Structure and Development, Organ Development, Organismal Development	arrest in development of marginal-zone B lymphocytes	9,26E-03	IKBKG	1
Cellular Development, Hematological System Development and Function, Hematopoiesis, Humoral Immune Response, Lymphoid Tissue Structure and Development	arrest in development of transitional B lymphocytes	9,26E-03	IKBKG	1
Cellular Development, Hematological System Development and Function, Hematopoiesis, Humoral Immune Response, Lymphoid Tissue Structure and Development	arrest in development of transitional type 1 B lymphocytes	9,26E-03	IKBKG	1
Organismal Injury and Abnormalities, Skeletal and Muscular Disorders	atrophy of triceps brachii muscle	9,26E-03	SMN1/SMN2	1
Dermatological Diseases and Conditions, Developmental Disorder, Hereditary Disorder, Organismal Injury and Abnormalities	atypical incontinentia pigmenti	9,26E-03	IKBKG	1
Hereditary Disorder, Metabolic Disease, Neurological Disease, Ophthalmic Disease	autosomal dominant optic atrophy 3	9,26E-03	OPA3	1
Hereditary Disorder, Neurological Disease, Organismal Injury and Abnormalities, Skeletal and Muscular Disorders	autosomal recessive Charcot-Marie-Tooth disease type 1A	9,26E-03	PMP22	1
Gene Expression	binding of Osf1 binding site	9,26E-03	TXLNG	1
Gene Expression	binding of metal response element	9,26E-03	MTF1	1
Cellular Assembly and Organization	binding of nucleoprotein filaments	9,26E-03	UBE2N	1
Connective Tissue Disorders, Developmental Disorder, Hereditary Disorder, Skeletal and Muscular Disorders	broad bone-platyspondylic variant diastrophic dysplasia	9,26E-03	SLC26A2	1
Cancer, Cardiovascular Disease, Neurological Disease, Ophthalmic Disease, Organismal Injury and Abnormalities	cavernous malformations of CNS and retina	9,26E-03	KRIT1	1
Cancer, Cardiovascular Disease, Developmental Disorder, Hereditary Disorder, Neurological Disease, Organismal Injury and Abnormalities	cerebral cavernous malformations 1	9,26E-03	KRIT1	1
Developmental Disorder, Hereditary Disorder	craniolenticulosutural dysplasia	9,26E-03	SEC23A	1
Cellular Compromise, Neurological Disease, Organismal Injury and Abnormalities	damage of motor neurons	9,26E-03	EPG5	1
Connective Tissue Disorders, Developmental Disorder, Hereditary Disorder, Skeletal and Muscular Disorders	de la Chapelle dysplasia	9,26E-03	SLC26A2	1
Cellular Compromise, Embryonic Development, Tissue Morphology	degeneration of blastomeres	9,26E-03	SMN1/SMN2	1
Auditory Disease, Organismal Injury and Abnormalities, Tissue Morphology	degeneration of organ of Corti basal turn	9,26E-03	S1PR2	1
Auditory Disease, Organismal Injury and Abnormalities, Tissue Morphology	degeneration of organ of Corti middle turn	9,26E-03	S1PR2	1
Auditory Disease, Organismal Injury and Abnormalities, Tissue Morphology	degeneration of organ of corti apical turn	9,26E-03	S1PR2	1
Cell Death and Survival	delay in cell death of motor neurons	9,26E-03	SMN1/SMN2	1
Cell Death and Survival, Embryonic Development	delay in initiation of apoptosis of embryonic stem cell lines	9,26E-03	MTF1	1
Embryonic Development, Organismal Development	development of Meibomian gland	9,26E-03	TRAF6	1
Digestive System Development and Function, Embryonic Development, Organ Development, Organismal Development, Tissue Development	development of anal gland	9,26E-03	TRAF6	1
Embryonic Development, Hair and Skin Development and Function, Organ Development, Organismal Development, Tissue Development	development of guard hair follicle	9,26E-03	TRAF6	1
Cellular Development, Embryonic Development, Nervous System Development and Function, Organ Development, Organismal Development, Tissue Development, Visual System Development and Function	development of rod bipolar cells	9,26E-03	LRP8	1
Embryonic Development, Organ Development, Organismal Development, Renal and Urological System Development and Function, Reproductive System Development and Function, Tissue Development	development of tube alveoli	9,26E-03	SKP2	1
Cardiovascular System Development and Function, Tissue Morphology	diameter of dorsal aorta	9,26E-03	KRIT1	1
Cellular Development, Reproductive System Development and Function, Tissue Development	differentiation of prostatic tissue	9,26E-03	WDR77	1
Cardiovascular Disease, Hereditary Disorder, Organismal Injury and Abnormalities	dilated cardiomyopathy type 1T	9,26E-03	TMPO	1
Cellular Movement	distribution of thymic medullary epithelial cells	9,26E-03	TRAF6	1
Tissue Morphology	enlargement of dorsal aorta	9,26E-03	KRIT1	1
Cell-To-Cell Signaling and Interaction, Cellular Function and Maintenance, Hematological System Development and Function, Inflammatory Response	erythrophagocytosis by macrophages	9,26E-03	EIF2AK1	1
Cell Morphology	extension of breast cancer cell lines	9,26E-03	CSE1L	1
Cellular Assembly and Organization, Cellular Function and Maintenance	formation of F-actin microspike	9,26E-03	TRAF6	1
Hereditary Disorder, Neurological Disease	hereditary liability to pressure palsies	9,26E-03	PMP22	1
Dermatological Diseases and Conditions, Developmental Disorder, Hereditary Disorder, Metabolic Disease, Ophthalmic Disease, Organismal Injury and Abnormalities	hermansky-pudlak syndrome type 3	9,26E-03	HPS3	1
Cancer, Cardiovascular Disease, Developmental Disorder, Neurological Disease, Organismal Injury and Abnormalities	hyperkeratotic cutaneous capillary-venous malformations associated with cerebral capillary malformations	9,26E-03	KRIT1	1
Cancer, Organismal Injury and Abnormalities, Reproductive System Disease	hyperplasia of prostate cells	9,26E-03	WDR77	1
Neurological Disease	initiation of conduction block of sciatic nerve	9,26E-03	PMP22	1
Neurological Disease, Skeletal and Muscular Disorders	initiation of conduction block of tibial nerve	9,26E-03	PMP22	1
Cancer	initiation of growth of secondary tumor	9,26E-03	SENP1	1
Cellular Compromise, Organismal Injury and Abnormalities, Skeletal and Muscular Disorders, Tissue Morphology	injury of vascular smooth muscle cells	9,26E-03	CORT	1
Hereditary Disorder, Immunological Disease	isolated immunodeficiency	9,26E-03	IKBKG	1
Developmental Disorder, Hereditary Disorder, Neurological Disease, Organismal Injury and Abnormalities, Renal and Urological Disease, Skeletal and Muscular Disorders	joubert syndrome type 15	9,26E-03	CEP41	1
Hair and Skin Development and Function, Organ Morphology	lack of guard hair	9,26E-03	TRAF6	1
Organ Morphology	lack of palmar eccrine gland	9,26E-03	TRAF6	1
Cell Death and Survival, Nervous System Development and Function, Tissue Morphology	loss of alpha-motor neurons	9,26E-03	SMN1/SMN2	1
Cellular Function and Maintenance	maintenance of follicular dendritic cells	9,26E-03	TRAF6	1
Nervous System Development and Function	mechanosensory function of outer hair cells	9,26E-03	S1PR2	1
Cell Morphology, Nervous System Development and Function	morphology of tomacula	9,26E-03	PMP22	1
Connective Tissue Disorders, Developmental Disorder, Hereditary Disorder, Skeletal and Muscular Disorders	multiple epiphyseal dysplasia 4	9,26E-03	SLC26A2	1
Connective Tissue Disorders, Dermatological Diseases and Conditions, Developmental Disorder, Hereditary Disorder, Metabolic Disease, Organismal Injury and Abnormalities, Skeletal and Muscular Disorders	musculocontractural Ehlers-Danlos syndrome type 2	9,26E-03	DSE	1
Neurological Disease, Organismal Injury and Abnormalities	pathogenesis of motor neurons	9,26E-03	SMN1/SMN2	1
Cell Morphology	polarization of colon cancer cell lines	9,26E-03	CSE1L	1
Connective Tissue Disorders, Developmental Disorder, Hereditary Disorder, Neurological Disease, Organismal Injury and Abnormalities, Skeletal and Muscular Disorders	postnatal progressive microcephaly with seizures and brain atrophy	9,26E-03	MED17	1
Hereditary Disorder, Metabolic Disease	primary coenzyme Q10 deficiency type 3	9,26E-03	PDSS2	1
Neurological Disease	progressive motor neuropathy of sciatic nerve	9,26E-03	PMP22	1
Tissue Morphology	quantity of marginal stria vascularis cells	9,26E-03	S1PR2	1
Tissue Morphology	quantity of renal tubular epithelial cells	9,26E-03	SKP2	1
Hereditary Disorder, Infectious Disease	recurrent isolated invasive pneumococcal disease type 2	9,26E-03	IKBKG	1
Infectious Disease	replication of Moloney murine leukemia virus	9,26E-03	TMPO	1
Cell-To-Cell Signaling and Interaction	restoration of synapse	9,26E-03	SMN1/SMN2	1
Cell Death and Survival, Cellular Development, Cellular Function and Maintenance	self-renewal of prostate cancer cell lines	9,26E-03	SKP2	1
Cell Morphology, Cellular Function and Maintenance, DNA Replication, Recombination, and Repair	single-stranded DNA break repair of breast cell lines	9,26E-03	NAE1	1
Cell Morphology, Cellular Function and Maintenance, DNA Replication, Recombination, and Repair	single-stranded DNA break repair of colon cancer cell lines	9,26E-03	NAE1	1
Cell Morphology, Nervous System Development and Function	size of anterior horn cells	9,26E-03	SMN1/SMN2	1
Cell Morphology, Cellular Assembly and Organization, Nervous System Development and Function	size of motor axons	9,26E-03	TARDBP	1
Hereditary Disorder, Neurological Disease, Organismal Injury and Abnormalities, Skeletal and Muscular Disorders	spinal muscular atrophy type IV	9,26E-03	SMN1/SMN2	1
Hereditary Disorder, Neurological Disease, Organismal Injury and Abnormalities, Skeletal and Muscular Disorders	spinal muscular atrophy type ii	9,26E-03	SMN1/SMN2	1
Cell Morphology	sprouting of horizontal cells	9,26E-03	ERC2	1
Cell Morphology, Cellular Assembly and Organization, Cellular Development, Cellular Function and Maintenance, Nervous System Development and Function, Tissue Development	sprouting of rod bipolar cells	9,26E-03	ERC2	1
Cancer, Organismal Injury and Abnormalities, Renal and Urological Disease	stage 1 bladder carcinoma	9,26E-03	PSIP1	1
Connective Tissue Development and Function, Skeletal and Muscular System Development and Function	stiffness of long bones	9,26E-03	TXLNG	1
Cell Cycle, DNA Replication, Recombination, and Repair	synapsis of mouse Y chromosome	9,26E-03	PALB2	1
Carbohydrate Metabolism, Lipid Metabolism, Small Molecule Biochemistry	transduction of lipopolysaccharide	9,26E-03	TRAF6	1
Hereditary Disorder, Metabolic Disease, Neurological Disease, Ophthalmic Disease	type III 3-methylglutaconic aciduria	9,26E-03	OPA3	1
Cardiovascular System Development and Function, Organ Morphology, Tissue Morphology	vascular permeability of kidney	9,26E-03	S1PR2	1
Cardiovascular System Development and Function, Organ Morphology, Tissue Morphology	vascular permeability of spleen	9,26E-03	S1PR2	1
Infectious Disease	viral entry by Machupo virus	9,26E-03	TFRC	1
Organ Morphology	volume of third cerebral ventricle	9,26E-03	VAMP7	1
Infectious Disease, Organismal Development	growth of Influenza A virus	1,06E-02	ARCN1,CSE1L	2
Cell Morphology, Hematological System Development and Function	modification of lymphocytes	1,18E-02	PALB2,TP53BP1	2
Cellular Assembly and Organization, Cellular Function and Maintenance	organization of cytoplasmic microtubule	1,18E-02	PLK3,SLAIN2	2
Cell Cycle, DNA Replication, Recombination, and Repair	S phase checkpoint control	1,31E-02	RAD18,TP53BP1	2
Cell Death and Survival	delay in cell death	1,44E-02	MTF1,PLK3,SMN1/SMN2	3
Cell Death and Survival, Nervous System Development and Function, Tissue Morphology	loss of motor neurons	1,45E-02	SMN1/SMN2,TARDBP	2
Cellular Assembly and Organization, Cellular Function and Maintenance	nucleation of microtubules	1,45E-02	CEP192,SLAIN2	2
Cancer	malignant solid tumor	1,45E-02	ABLIM2,ADAL,ANKRD32,ANKS1A,ARCN1,ATG4B,AZIN1,C12orf5,C17orf85,C1orf50,C2CD3,C3orf17,CAAP1,CCDC117,CCDC93,CENPQ,CEP192,CEP68,CNOT6,COA7,CPNE7,CSE1L,CSPP1,CSTF2,CUL2,DCAF5,DDX10,DHX29,DHX40,DNAJC11,DNHD1,DSE,EDRF1,EIF2AK1,EIF3M,ELP4,EMC1,EPG5,ERC2,ERI1,ETAA1,FAM178A,FASTKD1,GCC1,GLE1,GMEB2,GPATCH2,HCFC2,HPS3,INTS7,KRIT1,LIN7C,LRP8,LZIC,MBNL2,MED17,METTL2A,MIPEP,MRPL22,MRPS10,MRPS30,MTF1,NAE1,NKRF,N…	130
Post-Translational Modification	ubiquitination of protein	1,54E-02	CUL2,SIAH2,SKP2,TRAF6,UBA6,UBE2J1,UBE2N,UBE3C	8
Developmental Disorder, Hereditary Disorder, Neurological Disease, Organismal Injury and Abnormalities, Renal and Urological Disease, Skeletal and Muscular Disorders	Joubert syndrome	1,59E-02	CEP41,CSPP1	2
Cell Death and Survival, Embryonic Development	cell viability of embryonic stem cells	1,74E-02	PALB2,TP53BP1	2
RNA Post-Transcriptional Modification	splicing of primary transcript RNA	1,74E-02	MBNL2,SON	2
Developmental Disorder, Hereditary Disorder, Metabolic Disease, Neurological Disease, Psychological Disorders	Alexander disease	1,84E-02	TARDBP	1
Hereditary Disorder, Neurological Disease, Organismal Injury and Abnormalities, Skeletal and Muscular Disorders	Charcot-Marie-Tooth disease axonal type 2e	1,84E-02	PMP22	1
Infectious Disease, Inflammatory Response, Respiratory Disease	Pneumocystosis jiroveci pneumonia	1,84E-02	IKBKG	1
Neurological Disease	Roussy-Levy syndrome	1,84E-02	PMP22	1
Hereditary Disorder, Neurological Disease, Organismal Injury and Abnormalities, Skeletal and Muscular Disorders	Werdnig-Hoffmann disease	1,84E-02	SMN1/SMN2	1
Organ Morphology, Organismal Development	abnormal morphology of meibomian gland	1,84E-02	TRAF6	1
Cancer, Cell Cycle	arrest in G1 phase of mammary tumor cells	1,84E-02	SKP2	1
Cell Cycle, Visual System Development and Function	arrest in cell cycle progression of eye cell lines	1,84E-02	WAPAL	1
Cellular Development, Cellular Growth and Proliferation, Hepatic System Development and Function, Tissue Development	arrest in growth of hepatocytes	1,84E-02	SKP2	1
Cardiovascular System Development and Function, Cell-To-Cell Signaling and Interaction	association of endothelial cells	1,84E-02	SIAH2	1
Cell-To-Cell Signaling and Interaction, Connective Tissue Development and Function	association of pericytes	1,84E-02	SIAH2	1
Carbohydrate Metabolism	biosynthesis of L-iduronic acid	1,84E-02	DSE	1
Cell Death and Survival, Cellular Compromise, Nervous System Development and Function	cytotoxicity of medium spiny neurons	1,84E-02	IKBKG	1
Cell-To-Cell Signaling and Interaction	delamination of cerebral cortex	1,84E-02	LRP8	1
Cell Death and Survival	delay in apoptosis of colon cancer cell lines	1,84E-02	PLK3	1
Tissue Morphology	delay in initiation of extension of epithelial tissue	1,84E-02	S1PR2	1
Embryonic Development, Organ Development, Organismal Development, Renal and Urological System Development and Function, Reproductive System Development and Function, Tissue Development	development of lobules of mammary gland	1,84E-02	SKP2	1
Embryonic Development, Hair and Skin Development and Function, Organ Development, Organismal Development, Tissue Development	development of sebaceous glands	1,84E-02	TRAF6	1
Embryonic Development, Hair and Skin Development and Function, Organ Development, Organismal Development, Tissue Development	development of sweat gland	1,84E-02	TRAF6	1
Cellular Development, Hematological System Development and Function, Hematopoiesis, Tissue Development	differentiation of reticulocytes	1,84E-02	TFRC	1
Developmental Disorder, Hereditary Disorder, Neurological Disease, Organismal Injury and Abnormalities, Renal and Urological Disease, Skeletal and Muscular Disorders	digenic Joubert syndrome 12/15	1,84E-02	CEP41	1
Developmental Disorder, Hereditary Disorder, Neurological Disease, Organismal Injury and Abnormalities, Renal and Urological Disease, Skeletal and Muscular Disorders	digenic Joubert syndrome 9/15	1,84E-02	CEP41	1
Cell Cycle, Embryonic Development, Organismal Development	entry into S phase of trophoblast cells	1,84E-02	UBA3	1
Cell Cycle, Connective Tissue Development and Function	entry into cell cycle progression of fibroblasts	1,84E-02	SKP2	1
Molecular Transport, Small Molecule Biochemistry	exchange of chloride	1,84E-02	SLC26A2	1
Cardiovascular System Development and Function, Cell-To-Cell Signaling and Interaction, Skeletal and Muscular System Development and Function	excitation-contraction coupling of cardiomyocytes	1,84E-02	SRSF2	1
Cell Morphology, Cellular Function and Maintenance	homologous recombination repair of colon cancer cell lines	1,84E-02	RAD18	1
Cancer, Connective Tissue Disorders, Hematological Disease	hyperplasia of erythroid cells	1,84E-02	EIF2AK1	1
Connective Tissue Disorders, Dental Disease, Developmental Disorder, Digestive System Development and Function, Gastrointestinal Disease, Organismal Development, Skeletal and Muscular Disorders	lack of molar tooth	1,84E-02	TRAF6	1
Cancer, Hematological Disease, Immunological Disease, Organismal Injury and Abnormalities	latency of T-cell non-Hodgkin lymphoma	1,84E-02	SKP2	1
Cellular Development, Nervous System Development and Function, Tissue Development	maturation of motor neurons	1,84E-02	SMN1/SMN2	1
Cell Morphology	morphology of ER-to-Golgi intermediate compartment	1,84E-02	SEC23A	1
Cardiovascular System Development and Function, Organismal Development, Visual System Development and Function	neovascularization of vitreal space	1,84E-02	S1PR2	1
Organismal Development	organization of mice	1,84E-02	CSE1L	1
Cardiovascular System Development and Function, Cell Morphology, Cellular Function and Maintenance	paracellular permeability of vascular endothelial cells	1,84E-02	S1PR2	1
Cancer, Hematological Disease, Immunological Disease, Organismal Injury and Abnormalities	penetrance of T-cell non-Hodgkin lymphoma	1,84E-02	SKP2	1
Hair and Skin Development and Function, Organ Development	pigmentation of epidermis	1,84E-02	IKBKG	1
Cardiovascular System Development and Function, Tissue Development	proliferation of endothelial tissue	1,84E-02	KRIT1	1
Auditory and Vestibular System Development and Function, Nervous System Development and Function, Tissue Morphology	quantity of spiral ganglion cells	1,84E-02	S1PR2	1
Tissue Morphology	quantity of stomach cancer cell lines	1,84E-02	SKP2	1
Tissue Morphology	quantity of thymic medullary epithelial cells	1,84E-02	TRAF6	1
Cardiovascular System Development and Function, Organismal Development	re-endothelialization of carotid artery	1,84E-02	LRP8	1
Cellular Function and Maintenance	receptor-mediated endocytosis by cortical neurons	1,84E-02	NAE1	1
Cell Cycle, Skeletal and Muscular System Development and Function	replication of smooth muscle cells	1,84E-02	S1PR2	1
Cell Cycle, DNA Replication, Recombination, and Repair	synapsis of mouse X chromosome	1,84E-02	PALB2	1
DNA Replication, Recombination, and Repair, Nucleic Acid Metabolism, RNA Post-Transcriptional Modification, Small Molecule Biochemistry	synthesis of nucleoside Q	1,84E-02	QTRTD1	1
Lipid Metabolism, Molecular Transport, Small Molecule Biochemistry	transport of triacylglycerol	1,84E-02	VAMP7	1
Cardiovascular System Development and Function, Organ Morphology, Respiratory System Development and Function, Tissue Morphology	vascular permeability of lung	1,84E-02	S1PR2	1
Cell Morphology, Cellular Assembly and Organization	volume of nucleus	1,84E-02	TMPO	1
Cell Cycle, Cellular Assembly and Organization, DNA Replication, Recombination, and Repair	exchange of sister chromatids	1,90E-02	RAD18,RECQL	2
Cell Cycle	arrest in G2/M phase	1,98E-02	CSE1L,SRSF2,TP53BP1	3
Cell Cycle	replication of cells	1,98E-02	PLK3,S1PR2,UBA3	3
Cell Cycle	entry into mitosis	2,06E-02	NAE1,ORC2	2
Cell Cycle	ploidy	2,06E-02	PLK3,RECQL,SKP2,TP53BP1,WAPAL	5
Cell Cycle, DNA Replication, Recombination, and Repair	DNA recombination	2,15E-02	PALB2,RAD18,RECQL,TP53BP1	4
Cancer	Cancer	2,18E-02	ABLIM2,ADAL,ANKRD32,ANKS1A,ARCN1,ATG4B,AZIN1,C12orf5,C17orf85,C1orf50,C2CD3,C3orf17,CAAP1,CCDC117,CCDC93,CENPQ,CEP192,CEP68,CNOT6,COA7,CPNE7,CSE1L,CSPP1,CSTF2,CUL2,DCAF5,DDX10,DHX29,DHX40,DNAJC11,DNHD1,DSE,EDRF1,EIF2AK1,EIF3M,ELP4,EMC1,EPG5,ERC2,ERI1,ETAA1,FAM178A,FASTKD1,GCC1,GLE1,GMEB2,GPATCH2,HCFC2,HPS3,IKBKG,INTS7,KRIT1,LIN7C,LRP8,LZIC,MBNL2,MED17,METTL2A,MIPEP,MRPL22,MRPS10,MRPS30,MTF1,NAE1,…	133
Infectious Disease	replication of RNA virus	2,25E-02	ARCN1,CSE1L,PLK3,PPP1R8,PSIP1,RFFL,SON,TMPO,TRAF6,UBE3C	10
Neurological Disease	demyelination	2,34E-02	CORT,IKBKG,PMP22,TARDBP	4
Cell Cycle	interphase of tumor cell lines	2,57E-02	CSE1L,NAE1,ORC2,RAD18,RFFL,SKP2,TFRC,TP53BP1	8
Cell Morphology, Renal and Urological System Development and Function	morphology of kidney cell lines	2,57E-02	PLK3,PMP22	2
Neurological Disease, Organismal Injury and Abnormalities	cerebral atrophy	2,75E-02	MED17,TARDBP	2
Cell Morphology, Nervous System Development and Function, Tissue Morphology	morphology of bipolar cells	2,75E-02	ERC2,LRP8	2
Auditory and Vestibular System Development and Function, Cell Morphology, Organ Morphology, Tissue Morphology	abnormal morphology of strial basal cells	2,75E-02	S1PR2	1
Auditory and Vestibular System Development and Function, Cell Morphology, Embryonic Development, Nervous System Development and Function, Organ Morphology, Tissue Morphology	abnormal morphology of strial intermediate cells	2,75E-02	S1PR2	1
Embryonic Development, Nervous System Development and Function, Tissue Development	accumulation of neuroblasts	2,75E-02	LRP8	1
Cell Cycle	aneuploidization of epithelial cell lines	2,75E-02	WAPAL	1
Hereditary Disorder, Neurological Disease	autosomal dominant Dejerine-Sottas disease	2,75E-02	PMP22	1
Hereditary Disorder, Neurological Disease	autosomal recessive Dejerine-Sottas disease	2,75E-02	PMP22	1
Cell Death and Survival	cell death of retinoblastoma cell lines	2,75E-02	IKBKG	1
DNA Replication, Recombination, and Repair	class switch recombination repair	2,75E-02	TP53BP1	1
Embryonic Development, Organ Development, Organ Morphology, Organismal Development, Tissue Development, Visual System Development and Function	color of eye	2,75E-02	HPS3	1
Embryonic Development, Nervous System Development and Function, Organ Development, Organismal Development, Tissue Development	development of amygdala	2,75E-02	UBA6	1
Embryonic Development, Organismal Development, Tissue Development	development of ependymal layer	2,75E-02	LRP8	1
Cardiovascular System Development and Function, Lymphoid Tissue Structure and Development, Organismal Development	development of neointima	2,75E-02	LRP8	1
Embryonic Development, Organ Development, Organismal Development, Renal and Urological System Development and Function, Reproductive System Development and Function, Tissue Development	development of preputial gland	2,75E-02	TRAF6	1
Cell Morphology, Cell-To-Cell Signaling and Interaction, Renal and Urological System Development and Function, Tissue Development	electrical resistance of kidney cell lines	2,75E-02	PMP22	1
Cell Morphology, Cellular Assembly and Organization	enlargement of early endosomes	2,75E-02	NAE1	1
Cell Cycle, Reproductive System Development and Function	entry into mitosis of breast cell lines	2,75E-02	ORC2	1
Developmental Disorder, Hematological Disease, Hereditary Disorder, Metabolic Disease	erythropoietic protoporphyria	2,75E-02	EIF2AK1	1
Lymphoid Tissue Structure and Development	formation of B-cell follicle	2,75E-02	TRAF6	1
Digestive System Development and Function	formation of tooth	2,75E-02	TRAF6	1
Developmental Disorder, Endocrine System Disorders, Gastrointestinal Disease	hypertrophy of beta islet cells	2,75E-02	SKP2	1
Hematological Disease	hypochromia	2,75E-02	TFRC	1
Cell Cycle, Connective Tissue Development and Function	initiation of S phase of fibroblasts	2,75E-02	SKP2	1
Cancer, Organismal Injury and Abnormalities, Renal and Urological Disease	invasive bladder carcinoma	2,75E-02	PSIP1	1
Cell Morphology, Hematological System Development and Function, Hematopoiesis, Lymphoid Tissue Structure and Development, Tissue Morphology	lack of megakaryocytes	2,75E-02	IKBKG	1
Cancer, Dermatological Diseases and Conditions	lentigo maligna melanoma cancer	2,75E-02	CSE1L	1
Cardiovascular System Development and Function, Organismal Development, Tissue Morphology	morphology of vascular tissue	2,75E-02	SIAH2	1
Cellular Compromise	oxidative stress response of kidney	2,75E-02	PDSS2	1
Cellular Function and Maintenance, Cellular Growth and Proliferation, Hematological System Development and Function, Tissue Development	production of regulatory T lymphocytes	2,75E-02	TRAF6	1
Immunological Disease, Inflammatory Disease, Inflammatory Response, Neurological Disease	progressive experimental autoimmune encephalomyelitis	2,75E-02	CORT	1
Cell-To-Cell Signaling and Interaction, Cellular Assembly and Organization, Tissue Development	quantity of neuromuscular junctions	2,75E-02	SMN1/SMN2	1
Reproductive System Development and Function	quantity of prostatic duct	2,75E-02	WDR77	1
Drug Metabolism, Small Molecule Biochemistry	quantity of selenium	2,75E-02	LRP8	1
Cellular Assembly and Organization, Cellular Function and Maintenance, Nervous System Development and Function	release of synaptic vesicles	2,75E-02	VAMP7	1
Gastrointestinal Disease, Inflammatory Disease	severe inflammatory bowel disease	2,75E-02	IKBKG	1
Gastrointestinal Disease, Hepatic System Disease, Organismal Injury and Abnormalities	severe jaundice	2,75E-02	IKBKG	1
Organ Morphology, Reproductive System Development and Function	size of prostate gland	2,75E-02	WDR77	1
RNA Post-Transcriptional Modification	splicing of hnRNA	2,75E-02	TARDBP	1
Neurological Disease	synaptic dysfunction	2,75E-02	SMN1/SMN2	1
Carbohydrate Metabolism, Skeletal and Muscular System Development and Function, Small Molecule Biochemistry, Tissue Development	synthesis of chondroitin sulfate B	2,75E-02	DSE	1
DNA Replication, Recombination, and Repair	synthesis of plasmid	2,75E-02	RAD18	1
Cardiovascular System Development and Function, Organ Morphology, Tissue Morphology	vascular permeability of heart	2,75E-02	S1PR2	1
Molecular Transport	nuclear export of molecule	2,92E-02	CSE1L,GLE1,UHMK1	3
Cell Cycle	aneuploidy	3,03E-02	RECQL,TP53BP1,WAPAL	3
Hereditary Disorder, Metabolic Disease, Neurological Disease, Skeletal and Muscular Disorders	Leigh syndrome	3,13E-02	NDUFAF6,TACO1	2
DNA Replication, Recombination, and Repair	chromosomal instability	3,13E-02	PALB2,TP53BP1	2
Cellular Assembly and Organization, DNA Replication, Recombination, and Repair	formation of nuclear foci	3,13E-02	PALB2,TARDBP	2
Neurological Disease, Skeletal and Muscular Disorders	paralysis of limb	3,13E-02	PMP22,TARDBP	2
Cell Cycle	interphase	3,19E-02	CSE1L,CUL2,NAE1,ORC2,PLK3,RAD18,RFFL,SKP2,SRSF2,TFRC,TP53BP1,UBA3	12
Post-Translational Modification	polyubiquitination of protein	3,24E-02	SKP2,TRAF6,UBE3C	3
Cell Cycle	S phase	3,26E-02	NAE1,ORC2,RAD18,SKP2,TP53BP1,UBA3	6
Molecular Transport, Protein Trafficking	nuclear export of protein	3,33E-02	CSE1L,UHMK1	2
Cell Cycle	arrest in interphase of cervical cancer cell lines	3,53E-02	CSE1L,RAD18	2
DNA Replication, Recombination, and Repair	chromosomal aberration	3,58E-02	NAE1,PALB2,TP53BP1	3
Cancer	abdominal adenocarcinoma	3,64E-02	ANKRD32,ANKS1A,ARCN1,C12orf5,C2CD3,CAAP1,CCDC117,CCDC93,CENPQ,CNOT6,CSE1L,CSPP1,CSTF2,CUL2,DDX10,DHX29,DHX40,DNAJC11,DNHD1,EDRF1,EIF2AK1,ELP4,EMC1,EPG5,ERC2,ERI1,ETAA1,FASTKD1,GCC1,HCFC2,HPS3,INTS7,KRIT1,LRP8,MED17,MIPEP,MRPS30,MTF1,NAE1,NKRF,NSUN6,PALB2,PRMT6,PSIP1,RAD18,RBM27,RBMX2,RIC8B,RSBN1L,RSRC1,S1PR2,SBNO1,SENP1,SKP2,SNRNP48,SON,TARDBP,TBCCD1,TFRC,TMEM129,TMEM209,TMEM245,TMPO,TP53BP1,TRAF…	76
Cell Cycle, DNA Replication, Recombination, and Repair	S phase checkpoint control of bone cancer cell lines	3,65E-02	TP53BP1	1
Cell Cycle, Connective Tissue Development and Function, DNA Replication, Recombination, and Repair	S phase checkpoint control of fibroblast cell lines	3,65E-02	RAD18	1
Gastrointestinal Disease	abnormal absorption of mineral in intestine	3,65E-02	TFRC	1
Cell-To-Cell Signaling and Interaction	activation of squamous cell carcinoma cell lines	3,65E-02	LIN7C	1
Drug Metabolism, Small Molecule Biochemistry	activation of tamoxifen	3,65E-02	NPB	1
Cell-To-Cell Signaling and Interaction, Tissue Development	adhesion of pheochromocytoma cell lines	3,65E-02	VAMP7	1
Ophthalmic Disease	aniridia	3,65E-02	ELP4	1
Cell Cycle	arrest in G2/M phase of bone cancer cell lines	3,65E-02	TP53BP1	1
Cardiovascular System Development and Function, Cell Cycle, Skeletal and Muscular System Development and Function	arrest in cell cycle progression of cardiomyocytes	3,65E-02	SKP2	1
Cell-To-Cell Signaling and Interaction	binding of squamous cell carcinoma cell lines	3,65E-02	DSE	1
Skeletal and Muscular Disorders	cramp	3,65E-02	TNNC2	1
Cell-To-Cell Signaling and Interaction, Cell-mediated Immune Response, Hematological System Development and Function, Inflammatory Response	cytotoxic reaction of natural killer cells	3,65E-02	IKBKG	1
Neurological Disease	demyelination of sciatic nerve	3,65E-02	PMP22	1
Post-Translational Modification	desumoylation of protein	3,65E-02	SENP1	1
Embryonic Development, Nervous System Development and Function, Organ Development, Organismal Development, Tissue Development	development of internal granular layer of olfactory bulb	3,65E-02	LRP8	1
Cell Cycle, Reproductive System Development and Function	entry into S phase of breast cell lines	3,65E-02	ORC2	1
Cell Cycle	entry into mitosis of colon cancer cell lines	3,65E-02	NAE1	1
Embryonic Development, Lymphoid Tissue Structure and Development, Organ Development, Organismal Development, Tissue Development	formation of marginal zone of spleen	3,65E-02	TRAF6	1
Embryonic Development, Organismal Development, Tissue Development	formation of rostral migratory stream	3,65E-02	LRP8	1
Hematological Disease	hypochromic anemia	3,65E-02	TRAF6	1
Cardiovascular Disease	injury of aorta	3,65E-02	CORT	1
Molecular Transport, Protein Synthesis, Protein Trafficking	localization of green fluorescent protein	3,65E-02	TFRC	1
Nutritional Disease	mild obesity	3,65E-02	NPB	1
Cellular Assembly and Organization, Cellular Function and Maintenance	organization of nuclear pores	3,65E-02	SEH1L	1
Cancer, Gastrointestinal Disease	primary colorectal carcinoma	3,65E-02	CSE1L	1
Cancer, Cellular Development, Cellular Growth and Proliferation, Endocrine System Disorders, Respiratory Disease, Tumor Morphology	proliferation of small cell lung cancer cells	3,65E-02	SKP2	1
Cellular Response to Therapeutics	radiosensitivity of squamous cell carcinoma cell lines	3,65E-02	ATG4B	1
Cellular Movement	release of blood platelets	3,65E-02	TFRC	1
Cell-To-Cell Signaling and Interaction, Hematological System Development and Function	response of V-delta-1 gamma-delta T cells	3,65E-02	TRAF6	1
Cell Cycle, DNA Replication, Recombination, and Repair	homologous recombination	3,70E-02	PALB2,TP53BP1,WAPAL	3
Neurological Disease	demyelination of central nervous system	3,73E-02	CORT,IKBKG	2
Organ Morphology, Reproductive System Development and Function	morphology of penis	3,73E-02	LRP8,TRAF6	2
Cell Cycle	G2/M phase	4,07E-02	CSE1L,PLK3,SKP2,SRSF2,TP53BP1	5
Neurological Disease	leukoencephalopathy	4,31E-02	NDUFAF6,TACO1,TARDBP	3
Protein Degradation, Protein Synthesis	catabolism of protein	4,53E-02	ATG4B,AZIN1,C2CD3,CUL2,MIPEP,RFFL,SENP1,SKP2,UBA3,UBA6,UBE2N	11
Developmental Disorder, Neurological Disease, Skeletal and Muscular Disorders	acetazolamide-responsive congenital myasthenic syndrome	4,55E-02	TACO1	1
Cell Cycle, Connective Tissue Development and Function	aneuploidy of fibroblast cell lines	4,55E-02	RECQL	1
Cell Cycle, Connective Tissue Development and Function	arrest in G2/M phase of fibroblasts	4,55E-02	SRSF2	1
Cellular Development, Cellular Growth and Proliferation, Hematological System Development and Function	arrest in proliferation of T lymphocytes	4,55E-02	TRAF6	1
Cellular Compromise, Neurological Disease, Organismal Injury and Abnormalities	damage of pyramidal neurons	4,55E-02	EPG5	1
Auditory Disease, Cell Death and Survival, Cellular Compromise, Neurological Disease, Organismal Injury and Abnormalities, Tissue Morphology	degeneration of vestibular hair cells	4,55E-02	S1PR2	1
Neurological Disease	demyelination of white matter	4,55E-02	IKBKG	1
Embryonic Development, Nervous System Development and Function, Organ Development, Organismal Development, Tissue Development	development of cochlear nucleus	4,55E-02	SEC24B	1
Cellular Development	differentiation of multinucleated cells	4,55E-02	TRAF6	1
Cell Cycle	entry into S phase of prostate cancer cell lines	4,55E-02	SKP2	1
Cellular Assembly and Organization, Cellular Function and Maintenance	formation of asters	4,55E-02	CSE1L	1
Cancer, Organismal Injury and Abnormalities, Reproductive System Disease	grade 3 endometrial carcinoma	4,55E-02	CSE1L	1
Small Molecule Biochemistry	metabolism of protoporphyrinogen	4,55E-02	EIF2AK1	1
Cell Cycle	origin firing	4,55E-02	RECQL	1
Cancer, Organismal Injury and Abnormalities, Reproductive System Disease	primary breast carcinoma	4,55E-02	PSIP1	1
Infectious Disease	replication of Newcastle disease virus	4,55E-02	TRAF6	1
Cell Cycle, Cellular Assembly and Organization, DNA Replication, Recombination, and Repair	sister chromatid exchange of fibroblast cell lines	4,55E-02	RECQL	1
Metabolic Disease	systemic light chain amyloidosis	4,55E-02	PSMB2	1
Organ Morphology, Visual System Development and Function	thickness of outer nuclear layer	4,55E-02	PSIP1	1
Visual System Development and Function	visual acuity	4,55E-02	ERC2	1
Cellular Assembly and Organization	development of mitochondria	4,60E-02	OPA3,SENP1	2
Behavior, Reproductive System Development and Function	maternal nurturing	4,60E-02	CORT,S1PR2	2
Cancer	adenocarcinoma	4,61E-02	ANKRD32,ANKS1A,ARCN1,C12orf5,C2CD3,CAAP1,CCDC117,CCDC93,CENPQ,CEP192,CNOT6,CPNE7,CSE1L,CSPP1,CSTF2,CUL2,DDX10,DHX29,DHX40,DNAJC11,DNHD1,EDRF1,EIF2AK1,ELP4,EMC1,EPG5,ERC2,ERI1,ETAA1,FASTKD1,GCC1,HCFC2,HPS3,INTS7,KRIT1,LRP8,MED17,MIPEP,MRPS30,MTF1,NAE1,NKRF,NSUN6,PALB2,PLK3,PRMT6,PSIP1,RAD18,RBM27,RBMX2,RCN2,RIC8B,RSBN1L,RSRC1,S1PR2,SBNO1,SENP1,SKP2,SNRNP48,SON,TARDBP,TBCCD1,TFRC,TMEM129,TMEM209,TM…	81
Cancer	epithelial cancer	4,95E-02	ABLIM2,ADAL,ANKRD32,ANKS1A,ARCN1,ATG4B,C12orf5,C1orf50,C2CD3,C3orf17,CAAP1,CCDC117,CCDC93,CENPQ,CEP192,CNOT6,COA7,CPNE7,CSE1L,CSPP1,CSTF2,CUL2,DDX10,DHX29,DHX40,DNAJC11,DNHD1,DSE,EDRF1,EIF2AK1,ELP4,EMC1,EPG5,ERC2,ERI1,ETAA1,FASTKD1,GCC1,GLE1,GPATCH2,HCFC2,HPS3,INTS7,KRIT1,LIN7C,LRP8,MBNL2,MED17,METTL2A,MIPEP,MRPL22,MRPS30,MTF1,NAE1,NKRF,NSUN6,PALB2,PLK3,PMP22,PPP1R2,PRMT6,PSIP1,QTRTD1,RAD18,RBM27…	110
Organismal Injury and Abnormalities, Skeletal and Muscular Disorders	atrophy of muscle	4,99E-02	EPG5,PMP22,SMN1/SMN2,TARDBP	4

## Sheet: GLA-SE red
2000-2015 QIAGEN.
Categories	Diseases or Functions Annotation	p-Value	Molecules	# Molecules
Cell Cycle, Cellular Assembly and Organization, DNA Replication, Recombination, and Repair	segregation of chromosomes	1,45E-25	BUB1,CCNB1,CDC6,CDCA2,CENPH,ECT2,ESCO2,ESPL1,GEN1,INCENP,KIF11,KIF2C,KNSTRN,NCAPG,NCAPG2,NEK2,NUF2,SKA1,SKA3,SMC2,SPAG5,TOP2A,ZWINT	23
Cell Cycle	mitosis	3,85E-19	ANLN,BIRC5,BUB1,BUB1B,CCNB1,CDC25A,CDK1,CENPH,CKAP2,DLGAP5,DNA2,ESCO2,ESPL1,FOXO3,GMNN,INCENP,KIF11,KIF18A,KIF18B,KIF2C,KIF4A,KNTC1,NEK2,NUF2,SKA1,SKA3,SPAG5,STIL,TBL1XR1,TOP2A,TTK,XRCC2,ZWINT	33
Cell Cycle	cell cycle progression	1,01E-17	ANLN,ATAT1,BIRC5,BLM,BUB1,BUB1B,CCNB1,CDC25A,CDC6,CDK1,CDK4,CENPH,CKAP2,CLSPN,DBF4,DLGAP5,DNA2,ESCO2,ESPL1,EZH2,FIGNL1,FOXO3,GMNN,INCENP,KIAA0101,KIF11,KIF18A,KIF18B,KIF2C,KIF4A,KNTC1,MELK,NEK2,NUCKS1,NUF2,SKA1,SKA3,SPAG5,STIL,TBL1XR1,TOP2A,TTK,XRCC2,ZWINT	44
Cell Cycle	arrest in mitosis	5,00E-15	BIRC5,BUB1,BUB1B,CDK1,CKAP2,FOXO3,KIF11,KIF4A,KNTC1,NUF2,SPAG5,TBL1XR1,TTK,ZWINT	14
Cell Cycle	mitosis of cervical cancer cell lines	6,08E-14	BIRC5,BUB1,CCNB1,CDC25A,CDK1,DLGAP5,KIF11,KIF4A,NUF2,SPAG5,STIL,TBL1XR1,TOP2A,TTK	14
Cell Cycle	mitosis of tumor cell lines	2,70E-13	BIRC5,BUB1,BUB1B,CCNB1,CDC25A,CDK1,DLGAP5,KIF11,KIF4A,NUF2,SPAG5,STIL,TBL1XR1,TOP2A,TTK	15
Cell Cycle	interphase	4,47E-11	BIRC5,BLM,BUB1,BUB1B,CCNB1,CDC25A,CDC6,CDCA2,CDK1,CDK4,CLSPN,DBF4,DDIAS,E2F8,EZH2,FOXO3,GEN1,GMNN,GSG2,KIAA0101,KIF11,MCM10,MELK,MYBL2,POLE,RAD51,UHRF1	27
Cell Cycle	M phase	4,52E-11	ANLN,BIRC5,BUB1B,CCNB1,CDC6,CDK1,CEP55,CKAP2,ECT2,INCENP,KIF20A,KIF4A,MCM4,NEK2,NUF2,TOP2A	16
Cell Cycle	arrest in mitosis of tumor cell lines	1,46E-10	BIRC5,BUB1,BUB1B,CDK1,KIF11,KIF4A,NUF2,SPAG5,TBL1XR1,TTK	10
Cellular Assembly and Organization, DNA Replication, Recombination, and Repair	alignment of chromosomes	2,90E-10	BIRC5,DLGAP5,KIF18A,KIF2C,NCAPG,NCAPG2,TTK	7
Cell Cycle, Cellular Assembly and Organization, DNA Replication, Recombination, and Repair	exchange of sister chromatids	6,03E-10	BLM,EME1,FANCM,RAD51,UHRF1,XRCC2,ZRANB3	7
Cell Cycle	ploidy	2,05E-09	BIRC5,BUB1,BUB1B,CENPH,CKAP2,DNA2,E2F7,E2F8,ESPL1,KIF11,NEK2,TOP2A,XRCC2	13
Cancer	chromosomal congression of tumor cell lines	4,99E-09	BIRC5,DLGAP5,SKA1,SKA3	4
Cell Cycle	polyploidization	6,11E-09	BIRC5,BUB1B,E2F7,E2F8,ESPL1,KIF11,TOP2A	7
Cell Cycle, DNA Replication, Recombination, and Repair	checkpoint control	7,80E-09	BUB1,BUB1B,CCNB1,CDC25A,CDC6,DBF4,EXO1,KNTC1,ZWILCH,ZWINT	10
Cell Cycle, Cellular Movement	cytokinesis	9,44E-09	ANLN,BIRC5,CCNB1,CDC6,CEP55,CKAP2,ECT2,INCENP,KIF20A,KIF4A,NEK2,TOP2A	12
DNA Replication, Recombination, and Repair	progression of replication fork	1,83E-08	CDC25A,CDC6,CLSPN,MELK,RAD51	5
Cell Cycle	arrest in mitosis of cervical cancer cell lines	1,94E-08	BIRC5,BUB1,KIF11,KIF4A,NUF2,SPAG5,TBL1XR1,TTK	8
Cell Cycle, Cellular Movement	cytokinesis of tumor cell lines	2,24E-08	ANLN,BIRC5,CEP55,ECT2,KIF20A,KIF4A,NEK2,TOP2A	8
DNA Replication, Recombination, and Repair	repair of DNA	2,96E-08	BLM,CDK1,DNA2,ESCO2,EXO1,FIGNL1,HMGB2,NEIL3,POLE,RAD51,RAD54B,RECQL4,TRIP13,XRCC2,ZRANB3	15
Cell Cycle	S phase	4,06E-08	BIRC5,BLM,CDC25A,CDC6,CDK1,CDK4,DBF4,E2F8,FOXO3,GEN1,KIAA0101,MCM10,MYBL2,UHRF1	14
Organismal Development	abnormal morphology of blastocyst	4,98E-08	CDC25A,CDK1,E2F7,E2F8,ECT2,ESPL1,GMNN,INCENP,MCM10,MYBL2	10
Cell Cycle	delay in initiation of M phase	6,77E-08	BIRC5,BUB1B,CCNB1,CKAP2,ECT2,TOP2A	6
Cellular Assembly and Organization, Cellular Function and Maintenance	organization of mitotic spindle	6,88E-08	AUNIP,CCNB1,KIF11,KNSTRN,SPAG5,STIL,TTK	7
Cell Cycle	M phase of tumor cell lines	7,05E-08	ANLN,BIRC5,CEP55,ECT2,KIF20A,KIF4A,NEK2,NUF2,TOP2A	9
Cell Cycle	arrest in interphase	1,29E-07	BIRC5,BLM,CCNB1,CDC25A,CDC6,CDCA2,CDK1,CDK4,DDIAS,EZH2,FOXO3,GMNN,GSG2,KIF11,MELK,MYBL2,RAD51	17
Cancer	breast or colorectal cancer	1,33E-07	ADAM15,ANLN,ATAT1,BARD1,BIRC5,BLM,BUB1B,C1QTNF1,CCNB1,CDC25A,CDC6,CDK1,CDK4,CENPN,CENPP,CEP55,CHTF18,CLSPN,DGKG,DLGAP5,DNA2,DSCC1,DUSP14,E2F7,ECT2,ESCO2,EXO1,EZH2,FAM83D,FANCM,FIGNL1,FOXO3,GMNN,GSG2,HIST4H4,HMGB2,INCENP,KBTBD6,KIAA0101,KIF11,KIF18B,KIF20A,KIF4A,KNSTRN,KNTC1,LRR1,MCM10,MCM4,MCM5,MELK,MMAB,MYBL2,NANS,NCAPG,NEIL3,NEK2,NUDT1,NUF2,ODF2,ORC1,PASK,PBK,POLE,PPAPDC1B,PRSS16,RAD51,RAD54B,R…	83
Cell Death and Survival	cell death of cervical cancer cell lines	1,56E-07	BIRC5,BUB1,BUB1B,CCNB1,CDC6,CDCA2,CDK1,KIF11,MCM10,NUF2,PBK,SKA3,SPAG5,TBL1XR1,TOP2A,TTK	16
Cell Cycle, Cellular Assembly and Organization, DNA Replication, Recombination, and Repair	segregation of mitotic sister chromatids	1,67E-07	ESPL1,KNSTRN,NEK2,SPAG5,ZWINT	5
Cell Cycle	polyploidization of cells	1,70E-07	BIRC5,BUB1B,E2F7,E2F8,ESPL1,TOP2A	6
Cell Cycle	ploidy of cells	2,61E-07	BIRC5,BUB1,CENPH,CKAP2,DNA2,E2F7,E2F8,ESPL1,NEK2,XRCC2	10
DNA Replication, Recombination, and Repair	recombination	3,90E-07	BLM,EME1,EXO1,FANCM,RAD51,RAD54B,TRIP13,UHRF1,XRCC2,ZRANB3	10
Cell Cycle, DNA Replication, Recombination, and Repair	DNA recombination	5,45E-07	BLM,EME1,EXO1,FANCM,RAD51,RAD54B,UHRF1,XRCC2,ZRANB3	9
Gene Expression	activation of kinetochores	6,00E-07	NCAPG,NCAPG2,SMC2	3
Cancer	chromosomal congression of cervical cancer cell lines	6,00E-07	DLGAP5,SKA1,SKA3	3
Cell Cycle, DNA Replication, Recombination, and Repair	spindle checkpoint of cells	7,47E-07	BIRC5,BUB1,BUB1B,DLGAP5,GSG2,TTK	6
Cell Cycle	interphase of tumor cell lines	8,79E-07	CCNB1,CDC25A,CDCA2,CDK1,CDK4,E2F8,EZH2,FOXO3,GEN1,GMNN,KIAA0101,KIF11,MCM10,MELK,MYBL2	15
Cell Cycle	formation of mitotic spindle	9,18E-07	BIRC5,CKAP2,KIF11,KIF2C,KIF4A,NEK2,NUF2	7
DNA Replication, Recombination, and Repair	metabolism of DNA	1,00E-06	BARD1,BIRC5,CDC25A,CDC6,CDK1,DBF4,DNA2,DSCC1,ESCO2,EXO1,GMNN,KIAA0101,ORC1,POLE,RAD51,RECQL4	16
Cell Cycle	M phase of cervical cancer cell lines	1,03E-06	ANLN,CEP55,ECT2,KIF20A,KIF4A,NUF2,TOP2A	7
Cellular Assembly and Organization	missegregation of chromosomes	1,23E-06	BUB1,CENPH,KIF11,KIF4A,TTK	5
Cancer, Gastrointestinal Disease	colon tumor	1,26E-06	ANLN,ATAT1,BIRC5,BLM,BUB1B,C1QTNF1,CDC6,CDK4,CENPN,CENPP,CEP55,CHTF18,CLSPN,DLGAP5,DNA2,DSCC1,DUSP14,E2F7,ECT2,ESCO2,EZH2,FAM83D,FANCM,FIGNL1,GMNN,GSG2,HIST4H4,HMGB2,KBTBD6,KIAA0101,KIF18B,KIF4A,KNSTRN,KNTC1,LRR1,MCM10,MCM4,MCM5,MELK,MMAB,NANS,NCAPG,NEIL3,NEK2,NUF2,ORC1,PASK,PBK,POLE,PRSS16,RAD51,RAD54B,RECQL4,RFC4,SGOL2,SMC2,TBL1XR1,TICRR,TOP2A,TRIP13,TTK,UHRF1,WHSC1,XRCC2,ZNF280B,ZNF473,ZRANB3,…	68
Cell Death and Survival	apoptosis of cervical cancer cell lines	1,31E-06	BIRC5,BUB1,CCNB1,CDC6,CDCA2,CDK1,KIF11,MCM10,NUF2,PBK,SPAG5,TBL1XR1,TTK	13
Cell Cycle	cycling of centrosome	1,41E-06	CDK1,CDK4,GEN1,KIF11,NEK2,STIL,TTK	7
Cancer, Organismal Injury and Abnormalities, Reproductive System Disease	uterine serous papillary cancer	1,85E-06	BUB1,BUB1B,CCNB1,CDC6,ESPL1,EXO1,KIF11,KIF2C,MYBL2,TOP2A,TRIP13,TTK	12
DNA Replication, Recombination, and Repair	DNA replication	2,09E-06	CDC25A,CDC6,CDK1,DBF4,DNA2,DSCC1,ESCO2,GMNN,KIAA0101,ORC1,POLE,RECQL4	12
DNA Replication, Recombination, and Repair	condensation of chromosomes	2,35E-06	CDK1,KIF4A,NCAPG,SMC2,TOP2A	5
Cancer, Gastrointestinal Disease	colon cancer	2,38E-06	ANLN,ATAT1,BLM,BUB1B,C1QTNF1,CDC6,CDK4,CENPN,CENPP,CEP55,CHTF18,CLSPN,DLGAP5,DNA2,DSCC1,DUSP14,E2F7,ECT2,ESCO2,EZH2,FAM83D,FANCM,FIGNL1,GMNN,GSG2,HIST4H4,HMGB2,KBTBD6,KIAA0101,KIF18B,KIF4A,KNSTRN,KNTC1,LRR1,MCM10,MCM4,MCM5,MELK,MMAB,NANS,NCAPG,NEIL3,NEK2,NUF2,ORC1,PASK,PBK,POLE,PRSS16,RAD51,RAD54B,RECQL4,RFC4,SGOL2,SMC2,TBL1XR1,TICRR,TOP2A,TRIP13,TTK,UHRF1,WHSC1,XRCC2,ZNF280B,ZNF473,ZRANB3,ZWINT	67
Cell Cycle, Cellular Movement	cytokinesis of bone cancer cell lines	2,39E-06	BIRC5,ECT2,NEK2	3
Embryonic Development, Organismal Development, Tissue Development	formation of embryoblast	2,39E-06	GMNN,MYBL2,NCAPG2	3
Cancer, Organismal Injury and Abnormalities, Reproductive System Disease	mammary tumor	2,51E-06	ADAM15,ANLN,BARD1,BIRC5,CCNB1,CDC25A,CDC6,CDK1,CDK4,DBF4,DGKG,DSCC1,EZH2,FOXO3,GMNN,INCENP,KIF11,KIF18B,KIF2C,MCM10,MCM4,MYBL2,NANS,NEIL3,NEK2,ODF2,POLE,PPAPDC1B,RAD51,RFC4,TBL1XR1,TOP2A,UHRF1,XRCC2	34
Cell Cycle	G2 phase	2,66E-06	BIRC5,BLM,CCNB1,CDC25A,CDK1,CDK4,CLSPN,GMNN,KIF11,MELK,MYBL2,RAD51	12
Cellular Assembly and Organization	association of chromosome components	2,86E-06	BIRC5,CDC6,DNA2,FANCM,MCM4	5
Nucleic Acid Metabolism, Small Molecule Biochemistry	metabolism of nucleoside triphosphate	3,23E-06	ATP5G1,BLM,CCNB1,CDK1,DNA2,ENTPD5,KIF18A,NUDT1,PASK,RAD51,RAD54B,TOP2A	12
Cellular Assembly and Organization	quantity of chromosome components	3,36E-06	DNA2,MCM4,MELK,RAD51	4
DNA Replication, Recombination, and Repair	DNA damage response of cells	3,37E-06	BLM,CDK1,DDIAS,FANCM,KIAA0101,NUDT1,RAD51,RAD54B,TOP2A,XRCC2,ZRANB3	11
Cell Morphology, Cellular Assembly and Organization	morphology of nucleus	4,11E-06	CDK1,DNA2,ESPL1,GMNN,NCAPG,NCAPG2,SMC2,ZPBP2	8
Cell Cycle	S phase of tumor cell lines	4,71E-06	CDC25A,CDK1,E2F8,FOXO3,GEN1,KIAA0101,MCM10,MYBL2	8
Cancer, Gastrointestinal Disease	colorectal cancer	5,18E-06	ANLN,ATAT1,BIRC5,BLM,BUB1B,C1QTNF1,CDC6,CDK4,CENPN,CENPP,CEP55,CHTF18,CLSPN,DLGAP5,DNA2,DSCC1,DUSP14,E2F7,ECT2,ESCO2,EXO1,EZH2,FAM83D,FANCM,FIGNL1,GMNN,GSG2,HIST4H4,HMGB2,KBTBD6,KIAA0101,KIF18B,KIF20A,KIF4A,KNSTRN,KNTC1,LRR1,MCM10,MCM4,MCM5,MELK,MMAB,NANS,NCAPG,NEIL3,NEK2,NUDT1,NUF2,ORC1,PASK,PBK,POLE,PRSS16,RAD51,RAD54B,RECQL4,RFC4,SGOL2,SMC2,TBL1XR1,TICRR,TOP2A,TRIP13,TTK,UHRF1,WHSC1,XRCC2,ZNF2…	71
Cell Cycle	delay in initiation of prometaphase	5,93E-06	BIRC5,BUB1B,ECT2	3
Cell Death and Survival	cell death of tumor cell lines	6,38E-06	BARD1,BIRC5,BLM,BUB1,BUB1B,CCNB1,CDC25A,CDC6,CDCA2,CDK1,CKAP2,CLSPN,CREB3L2,DEPDC1,ENTPD5,EZH2,FANCM,FOXO3,INCENP,KIF11,MAP3K9,MCM10,MELK,MYBL2,NEK2,NUF2,PBK,RAD51,SKA3,SPAG5,TBL1XR1,TOP2A,TTK,ZNF280B	34
DNA Replication, Recombination, and Repair	re-replication of DNA	8,40E-06	CDC6,CDK1,DBF4,GMNN	4
Cancer, Gastrointestinal Disease, Hepatic System Disease	hepatocellular carcinoma	9,68E-06	ADAM15,ANLN,BUB1,BUB1B,CCNB1,CDK4,CENPH,E2F8,ECT2,ENTPD5,EZH2,FAM83D,NCAPG,NEIL3,TOP2A,WHSC1	16
Cell Cycle	arrest in G1 phase	9,95E-06	BIRC5,CDC25A,CDC6,CDCA2,CDK4,DDIAS,EZH2,GMNN,GSG2,MELK,MYBL2	11
Cell Morphology, Cellular Assembly and Organization, Cellular Function and Maintenance	length of microtubules	1,18E-05	KIF18B,KIF2C,KIF4A	3
Cell Cycle	prometaphase	1,39E-05	BIRC5,BUB1B,ECT2,NUF2	4
Cell Cycle	delay in mitosis of tumor cell lines	1,75E-05	CCNB1,CDK1,DLGAP5,TOP2A	4
Cell Cycle	ploidy of colon cancer cell lines	2,05E-05	BIRC5,CENPH,CKAP2	3
Cancer, Gastrointestinal Disease	gastrointestinal tract cancer	2,06E-05	ADAM15,ANLN,ATAT1,BIRC5,BLM,BUB1B,C1QTNF1,CDC6,CDK4,CENPN,CENPP,CEP55,CHTF18,CLSPN,DLGAP5,DNA2,DSCC1,DUSP14,E2F7,ECT2,ESCO2,EXO1,EZH2,FAM83D,FANCM,FIGNL1,GMNN,GSG2,HIST4H4,HMGB2,KBTBD6,KIAA0101,KIF18B,KIF20A,KIF4A,KNSTRN,KNTC1,LRR1,MCM10,MCM4,MCM5,MELK,MMAB,NANS,NCAPG,NEIL3,NEK2,NUDT1,NUF2,ORC1,PASK,PBK,POLE,PRSS16,RAD51,RAD54B,RECQL4,RFC4,SGOL2,SMC2,TBL1XR1,TICRR,TOP2A,TRIP13,TTK,UHRF1,WHSC1,XRC…	72
DNA Replication, Recombination, and Repair	conformational modification of DNA	2,18E-05	BLM,MCM4,RAD51,TOP2A	4
Cell Cycle	interphase of cervical cancer cell lines	2,21E-05	CCNB1,CDC25A,CDK4,GEN1,KIAA0101,MCM10	6
DNA Replication, Recombination, and Repair	DNA damage	2,90E-05	BIRC5,CDC6,DNA2,GMNN,MCM10,NUDT1,PBK,RAD51,TOP2A	9
Cell Cycle, Cellular Assembly and Organization, DNA Replication, Recombination, and Repair	sister chromatid exchange of tumor cell lines	3,26E-05	BLM,FANCM,ZRANB3	3
Cell Cycle, Cellular Movement	cytokinesis of cervical cancer cell lines	3,43E-05	ANLN,CEP55,ECT2,KIF20A,KIF4A	5
Cell Cycle	aneuploidy	3,61E-05	BUB1,BUB1B,CENPH,DNA2,ESPL1,XRCC2	6
Energy Production, Nucleic Acid Metabolism, Small Molecule Biochemistry	metabolism of ATP	3,73E-05	ATP5G1,BLM,DNA2,ENTPD5,KIF18A,NUDT1,RAD51,RAD54B,TOP2A	9
Cell Death and Survival	cell death	4,15E-05	ADAM15,ATAT1,BARD1,BIRC5,BLM,BUB1,BUB1B,CCNB1,CDC25A,CDC6,CDCA2,CDK1,CDK4,CHTF18,CKAP2,CLSPN,CREB3L2,DDIAS,DEPDC1,E2F7,E2F8,ECT2,ENTPD5,ESPL1,EXO1,EZH2,FANCM,FIGNL1,FOXO3,GMNN,HMGB2,INCENP,KIAA0101,KIF11,KIF18A,MAP3K9,MCM10,MELK,MYBL2,NCAPG2,NEK2,NUDT1,NUF2,PBK,RAD51,SKA3,SPAG5,STIL,TBL1XR1,TMEM107,TOP2A,TTK,ULBP1,XRCC2,ZNF280B	55
DNA Replication, Recombination, and Repair	excision repair	4,54E-05	DNA2,EXO1,HMGB2,NEIL3,POLE,RAD51	6
Cell Death and Survival	cell death of melanoma cell lines	5,00E-05	BARD1,BIRC5,CDK1,CLSPN,FANCM,FOXO3,INCENP,MYBL2,PBK,ZNF280B	10
Cancer	soft tissue sarcoma	5,13E-05	BUB1B,CDK4,FOXO3,MELK,PBK,POLE,TOP2A,TTK,XRCC2	9
Organismal Development, Tissue Morphology	abnormal morphology of embryoblast	5,26E-05	CDC25A,ECT2,GMNN,MCM10,MYBL2	5
Cell Cycle	arrest in G1/S phase transition	5,82E-05	CDC25A,CDC6,GMNN,MELK,MYBL2	5
Cell Cycle	G2/M phase	5,99E-05	BIRC5,BLM,CCNB1,CDC25A,CDK1,CLSPN,GMNN,MELK,MYBL2	9
Cancer, Respiratory Disease	non small cell lung adenocarcinoma	6,16E-05	BUB1B,CCNB1,CDC6,CDCA2,CDK1,DNA2,ECT2,FOXO3,KBTBD6,KIF11,NUDT1,POLE,RFC4,SELK	14
Cellular Assembly and Organization	quantity of replication fork	7,17E-05	MCM4,MELK	2
Cell Cycle, Cellular Assembly and Organization, DNA Replication, Recombination, and Repair	sister chromatid exchange of chromosomes	7,17E-05	EME1,XRCC2	2
Cell Cycle, Cellular Assembly and Organization, Cellular Function and Maintenance, DNA Replication, Recombination, and Repair	organization of chromosomes	7,78E-05	BLM,CENPH,EZH2,KIF4A,SMC2	5
Cell Cycle	arrest in interphase of tumor cell lines	7,93E-05	CCNB1,CDC25A,CDCA2,CDK1,CDK4,EZH2,FOXO3,KIF11,MELK,MYBL2	10
DNA Replication, Recombination, and Repair	homologous recombination repair of DNA	8,73E-05	FIGNL1,RAD51,RAD54B,XRCC2	4
Cancer	sarcoma	9,36E-05	BUB1B,CDK4,EXO1,FOXO3,KIF11,MELK,PBK,POLE,RECQL4,TOP2A,TTK,XRCC2	12
Cellular Assembly and Organization, DNA Replication, Recombination, and Repair	chromosomal congression of chromosomes	9,42E-05	KIF18A,KIF2C,SGOL2	3
Cell Cycle, Reproductive System Development and Function	meiosis I of female germ cells	9,42E-05	BUB1,BUB1B,TRIP13	3
Cell Death and Survival	apoptosis	1,02E-04	ADAM15,ATAT1,BARD1,BIRC5,BLM,BUB1,CCNB1,CDC25A,CDC6,CDCA2,CDK1,CDK4,CHTF18,CKAP2,CREB3L2,DDIAS,DEPDC1,E2F7,E2F8,ECT2,ENTPD5,ESPL1,EXO1,EZH2,FIGNL1,FOXO3,KIAA0101,KIF11,KIF18A,MAP3K9,MCM10,MELK,MYBL2,NCAPG2,NUDT1,NUF2,PBK,RAD51,SPAG5,STIL,TBL1XR1,TMEM107,TOP2A,TTK,XRCC2	45
Cellular Assembly and Organization, DNA Replication, Recombination, and Repair	formation of nuclear foci	1,15E-04	BLM,GMNN,RAD51,RFWD3	4
Cell Cycle, DNA Replication, Recombination, and Repair	processing of replication fork	1,25E-04	BLM,FANCM,ZRANB3	3
Cell Cycle, Cellular Assembly and Organization	separation of centrosome	1,25E-04	CDK4,KIF11,NEK2	3
Cellular Assembly and Organization	cohesion of sister chromatids	1,49E-04	DNA2,ESCO2,ESPL1,GSG2	4
Cell Cycle	G1 phase	1,55E-04	BIRC5,CDC25A,CDC6,CDCA2,CDK4,DDIAS,EZH2,GMNN,GSG2,MELK,MYBL2,POLE	12
Cellular Assembly and Organization, DNA Replication, Recombination, and Repair	quantity of mitotic spindle	1,61E-04	KIF11,KIF2C,KIF4A	3
Cell Cycle	entry into interphase	1,77E-04	BUB1,BUB1B,CDC25A,CDC6,E2F8,MCM10,UHRF1	7
Cell Cycle	aneuploidy of cells	1,81E-04	BUB1,CENPH,DNA2,ESPL1,XRCC2	5
Cellular Growth and Proliferation	proliferation of cells	1,86E-04	ADAM15,ARID3A,ATAT1,ATP5G1,BARD1,BIRC5,BLM,BUB1,BUB1B,CCNB1,CDC25A,CDC6,CDCA2,CDK1,CDK4,CLSPN,COQ7,DBF4,DLGAP5,E2F7,E2F8,ECT2,ENTPD5,ESPL1,EZH2,FIGNL1,FOXO3,GMNN,HMGB2,KIAA0101,KIF11,KIF18A,KIF20A,KIF2C,MCM10,MCM5,MELK,MYBL2,NCAPG,NEIL3,NEK2,NUDT1,ORC1,PBK,RAD51,RECQL4,RPS25,SELK,STIL,TIGIT,TOP2A,TTK,UHRF1,ULBP1,WHSC1,XRCC2	56
Cell Cycle	anaphase	2,04E-04	CKAP2,MCM4,TOP2A	3
Cell Cycle	metaphase/anaphase transition	2,04E-04	BUB1B,CCNB1,CDC6	3
DNA Replication, Recombination, and Repair	unwinding of DNA	2,04E-04	BLM,MCM4,RAD51	3
Cell Cycle	meiosis I	2,13E-04	BUB1,BUB1B,ESPL1,TRIP13	4
Cell Cycle, Connective Tissue Development and Function	aneuploidy of fibroblasts	2,14E-04	BUB1,XRCC2	2
Cellular Movement, Reproductive System Development and Function	ejection of first polar body	2,14E-04	CCNB1,CDK1	2
Cell Cycle, DNA Replication, Recombination, and Repair	homologous recombination of plasmid DNA	2,14E-04	BLM,RAD51	2
Cell Death and Survival, Nervous System Development and Function, Tissue Morphology	loss of neuronal progenitor cells	2,14E-04	FOXO3,NEIL3	2
Cell Cycle, Cellular Assembly and Organization, Cellular Function and Maintenance, DNA Replication, Recombination, and Repair	organization of kinetochores	2,14E-04	CENPH,SMC2	2
Cellular Assembly and Organization	structure of kinetochores	2,14E-04	NCAPG2,SMC2	2
Cancer, Skeletal and Muscular Disorders	myosarcoma	2,33E-04	CDK4,MELK,PBK,TOP2A,TTK,XRCC2	6
Cancer, Skeletal and Muscular Disorders	alveolar rhabdomyosarcoma	2,38E-04	CDK4,MELK,PBK,TTK	4
Cell Cycle	arrest in interphase of fibroblasts	2,38E-04	BLM,CCNB1,DDIAS,MYBL2	4
Cellular Assembly and Organization	binding of chromatin	2,38E-04	CDC6,CDK1,GMNN,UHRF1	4
Cancer, Organismal Injury and Abnormalities, Reproductive System Disease	breast cancer	2,42E-04	ADAM15,ANLN,BARD1,BIRC5,CCNB1,CDC25A,CDK1,CDK4,DGKG,DSCC1,EZH2,FOXO3,INCENP,KIF11,KIF18B,MYBL2,NANS,NEIL3,NEK2,ODF2,POLE,PPAPDC1B,RAD51,RFC4,TBL1XR1,TOP2A,UHRF1,XRCC2	28
Cell Cycle	G1/S phase transition	2,92E-04	BIRC5,CDC25A,CDC6,CDK4,GMNN,MELK,MYBL2,POLE	8
Cell Cycle, Cellular Assembly and Organization, Cellular Function and Maintenance, DNA Replication, Recombination, and Repair	duplication of centrosome	2,95E-04	CDK4,GEN1,STIL,TTK	4
Connective Tissue Disorders, Developmental Disorder, Neurological Disease, Organismal Injury and Abnormalities, Skeletal and Muscular Disorders	microcephaly	3,00E-04	CDC6,DNA2,KIF11,ORC1,STIL	5
Cell Cycle	delay in mitosis of cervical cancer cell lines	3,10E-04	CCNB1,DLGAP5,TOP2A	3
Cancer	angiosarcoma	3,20E-04	BUB1B,CDK4,FOXO3,POLE,TOP2A	5
Cell Cycle	interphase of connective tissue cells	3,20E-04	BIRC5,BLM,CCNB1,DDIAS,MYBL2	5
Cell Cycle, Reproductive System Development and Function	meiosis of germ cells	3,69E-04	BUB1,BUB1B,CHTF18,EXO1,SGOL2,TRIP13	6
Cell Morphology, Cellular Assembly and Organization	abnormal morphology of Nucleus	3,90E-04	CDK1,DNA2,ESPL1,GMNN,ZPBP2	5
Cell Cycle	arrest in G2 phase	4,04E-04	BIRC5,BLM,CCNB1,CDK1,KIF11,MYBL2,RAD51	7
Cell Cycle	delay in cell cycle progression of cervical cancer cell lines	4,25E-04	BIRC5,CDK1	2
Cellular Assembly and Organization	dissociation of centrosome	4,25E-04	CKAP2,NEK2	2
Cell Cycle, Reproductive System Development and Function	entry into interphase of oocytes	4,25E-04	BUB1,BUB1B	2
Developmental Disorder, Hereditary Disorder	familial short stature	4,25E-04	POC1A,POLE	2
Cellular Assembly and Organization, DNA Replication, Recombination, and Repair	formation of spindle pole	4,25E-04	CKAP2,DLGAP5	2
Cancer	tumorigenesis of angiosarcoma	4,25E-04	BUB1B,CDK4	2
Cell Cycle, Cell Morphology, Cellular Assembly and Organization, DNA Replication, Recombination, and Repair	morphology of chromosomes	4,35E-04	DNA2,NCAPG,NCAPG2,SMC2	4
Cancer	malignant solid tumor	4,40E-04	ADAM15,ANLN,APOO,ARHGAP11A,ARID3A,ATAT1,BARD1,BIRC5,BLM,BUB1,BUB1B,C1QTNF1,CCNB1,CDC25A,CDC6,CDCA2,CDK1,CDK4,CENPH,CENPK,CENPN,CENPP,CEP55,CHTF18,CKAP2,CLSPN,COQ7,CPNE2,CREB3L2,DEPDC1,DEPDC1B,DGKG,DLGAP5,DNA2,DSCC1,DUSP14,E2F7,E2F8,ECT2,EME1,ENTPD5,ESCO2,ESPL1,EXO1,EZH2,FAM83D,FANCM,FIGNL1,FOXO3,GEN1,GINM1,GMNN,GOT2,GSG2,GTSE1,HIST4H4,HMGB2,INCENP,KBTBD6,KIAA0101,KIF11,KIF18A,KIF18B,KIF20A,KIF2C,…	125
Cellular Assembly and Organization	association of chromatin	4,46E-04	CDC6,FANCM,MCM4	3
Cancer	incidence of malignant tumor	4,47E-04	BLM,DNA2,ENTPD5,EXO1,FOXO3,NUDT1,RECQL4,XRCC2	8
Cell Cycle	arrest in cell cycle progression of tumor cell lines	4,67E-04	CDK4,CKAP2,CLSPN,EZH2,FOXO3,MELK	6
Embryonic Development, Organismal Survival	death of embryo	4,70E-04	BIRC5,ECT2,ESCO2,EZH2,GMNN,MCM10,RAD51	7
Cancer	malignant neoplasm of thorax	4,71E-04	ADAM15,BIRC5,BUB1B,CCNB1,CDC6,CDCA2,CDK1,CDK4,DNA2,ECT2,EME1,EZH2,FOXO3,KBTBD6,KIF11,NUDT1,POLE,RFC4,SELK,TOP2A,XRCC2	21
Cancer	Cancer	4,99E-04	ADAM15,ANLN,APOO,ARHGAP11A,ARID3A,ATAT1,BARD1,BIRC5,BLM,BUB1,BUB1B,C1QTNF1,CCNB1,CDC25A,CDC6,CDCA2,CDK1,CDK4,CENPH,CENPK,CENPN,CENPP,CEP55,CHTF18,CKAP2,CLSPN,COQ7,CPNE2,CREB3L2,DEPDC1,DEPDC1B,DGKG,DLGAP5,DNA2,DSCC1,DUSP14,E2F7,E2F8,ECT2,EME1,ENTPD5,ESCO2,ESPL1,EXO1,EZH2,FAM83D,FANCM,FIGNL1,FOXO3,GEN1,GINM1,GMNN,GOT2,GSG2,GTSE1,HIST4H4,HMGB2,INCENP,KBTBD6,KIAA0101,KIF11,KIF18A,KIF18B,KIF20A,KIF2C,…	128
DNA Replication, Recombination, and Repair	chromosomal aberration	5,29E-04	BIRC5,BUB1B,DNA2,EXO1,XRCC2	5
Cancer, Gastrointestinal Disease	colon carcinoma	6,03E-04	ANLN,ATAT1,BLM,BUB1B,C1QTNF1,CDC6,CDK4,CENPN,CENPP,CHTF18,CLSPN,DLGAP5,DNA2,DSCC1,DUSP14,E2F7,ECT2,ESCO2,EZH2,FAM83D,FANCM,FIGNL1,GMNN,GSG2,HIST4H4,KBTBD6,KIF18B,KIF4A,KNTC1,LRR1,MCM10,MCM4,MELK,MMAB,NANS,NCAPG,NEIL3,NUF2,ORC1,PASK,POLE,PRSS16,RAD54B,RECQL4,SGOL2,SMC2,TBL1XR1,TICRR,TOP2A,TRIP13,TTK,UHRF1,WHSC1,XRCC2,ZNF280B,ZNF473,ZRANB3	57
Cancer	adenocarcinoma	6,13E-04	ANLN,ARHGAP11A,ARID3A,ATAT1,BIRC5,BLM,BUB1,BUB1B,C1QTNF1,CCNB1,CDC25A,CDC6,CDCA2,CDK1,CENPH,CENPN,CENPP,CEP55,CHTF18,CLSPN,DEPDC1B,DLGAP5,DNA2,DUSP14,E2F7,ECT2,ESCO2,EXO1,EZH2,FAM83D,FANCM,FIGNL1,FOXO3,GEN1,GSG2,HIST4H4,KBTBD6,KIF11,KIF20A,KIF2C,KIF4A,KNTC1,LRR1,MAP3K9,MCM10,MCM4,MCM5,MELK,MIS18BP1,MMAB,MYBL2,NANS,NCAPG,NEIL3,NEK2,NUCKS1,NUDT1,NUF2,ORC1,PASK,POLE,PRSS16,RAD51,RAD54B,RALGPS2,RECQL…	84
Cancer, Respiratory Disease	lung tumor	6,29E-04	ADAM15,BIRC5,BUB1,BUB1B,CCNB1,CDC6,CDCA2,CDK1,CDK4,DNA2,ECT2,EME1,EZH2,FOXO3,KBTBD6,KIF11,NUDT1,POLE,RFC4,SELK,TOP2A	21
Cell Cycle	G2 phase of tumor cell lines	6,37E-04	CCNB1,CDC25A,CDK1,CDK4,GMNN,KIF11	6
Cancer, Skeletal and Muscular Disorders	rhabdomyosarcoma	6,66E-04	CDK4,MELK,PBK,TTK,XRCC2	5
Connective Tissue Disorders, Dental Disease, Developmental Disorder, Gastrointestinal Disease, Neurological Disease, Organismal Injury and Abnormalities, Skeletal and Muscular Disorders	Meier-Gorlin syndrome	7,05E-04	CDC6,ORC1	2
Cell Cycle	aneuploidy of splenocytes	7,05E-04	BUB1,ESPL1	2
Cancer, Respiratory Disease	development of non small cell lung adenocarcinoma	7,05E-04	BUB1B,DNA2	2
Cell Cycle	origin firing	7,05E-04	CLSPN,RECQL4	2
Cell Cycle	ploidy of trophoblast giant cells	7,05E-04	E2F7,E2F8	2
Cell Death and Survival	apoptosis of tumor cell lines	7,17E-04	BARD1,BIRC5,BLM,BUB1,CCNB1,CDC25A,CDC6,CDCA2,CDK1,CKAP2,DEPDC1,ENTPD5,EZH2,FOXO3,KIF11,MAP3K9,MCM10,MELK,NUF2,PBK,SPAG5,TBL1XR1,TOP2A,TTK	24
Cancer, Respiratory Disease	lung cancer	7,75E-04	ADAM15,BIRC5,BUB1B,CCNB1,CDC6,CDCA2,CDK1,CDK4,DNA2,ECT2,EME1,EZH2,FOXO3,KBTBD6,KIF11,NUDT1,POLE,RFC4,SELK,TOP2A	20
Cancer, Respiratory Disease	carcinoma in lung	7,86E-04	BIRC5,BUB1B,CCNB1,CDC6,CDCA2,CDK1,CDK4,DNA2,ECT2,EME1,FOXO3,KBTBD6,KIF11,NUDT1,POLE,RFC4,SELK,TOP2A	18
Cellular Assembly and Organization, Cellular Compromise, Cellular Function and Maintenance	depolymerization of microtubules	7,86E-04	CKAP2,KIF18A,KIF18B,KIF2C	4
Cell Cycle	cell cycle progression of tumor cell lines	8,09E-04	BIRC5,CDK1,CDK4,CKAP2,CLSPN,EZH2,FOXO3,MELK	8
DNA Replication, Recombination, and Repair, Energy Production, Nucleic Acid Metabolism, Small Molecule Biochemistry	catabolism of ATP	8,22E-04	BLM,DNA2,KIF18A,NUDT1,RAD51,RAD54B,TOP2A	7
Cancer	breast or ovarian cancer	8,36E-04	ADAM15,ANLN,BARD1,BIRC5,CCNB1,CDC25A,CDK1,CDK4,DGKG,DSCC1,ECT2,EZH2,FOXO3,INCENP,KIAA0101,KIF11,KIF18B,MYBL2,NANS,NEIL3,NEK2,ODF2,POLE,PPAPDC1B,RAD51,RFC4,TBL1XR1,TOP2A,UHRF1,XRCC2	30
Cell Death and Survival	cell viability of tumor cell lines	9,26E-04	ANLN,BARD1,BIRC5,BLM,BUB1B,C11orf31,CCNB1,DUSP14,KIF11,KIF18A,NUF2,PBK,RAD51,RAD54B,SKA1,SKA3,UHRF1	17
Cancer, Organismal Injury and Abnormalities, Reproductive System Disease	hyperplasia of genital organ	1,02E-03	ENTPD5,EZH2,FANCM,KIF18A,TOP2A	5
Cell Cycle, DNA Replication, Recombination, and Repair	S phase checkpoint control of cervical cancer cell lines	1,05E-03	CDC25A,DBF4	2
Cell Morphology, Organ Morphology, Reproductive System Development and Function	abnormal morphology of spongiotrophoblasts	1,05E-03	E2F7,E2F8	2
Cell Cycle	length of mitotic spindle	1,05E-03	CDK1,KIF11	2
Cell Cycle, Reproductive System Development and Function	meiosis I of oocytes	1,05E-03	BUB1,BUB1B	2
Cell Cycle, Hepatic System Development and Function	polyploidization of hepatocytes	1,05E-03	E2F7,E2F8	2
Cancer, Respiratory Disease	non-small cell lung cancer	1,07E-03	BIRC5,BUB1B,CCNB1,CDC6,CDCA2,CDK1,DNA2,ECT2,EME1,FOXO3,KBTBD6,KIF11,NUDT1,POLE,RFC4,SELK,TOP2A	17
Cellular Compromise, DNA Replication, Recombination, and Repair	instability of chromosomes	1,07E-03	BUB1,CDK4,EME1	3
Cellular Assembly and Organization, Cellular Function and Maintenance	quantity of microtubules	1,07E-03	KIF18B,KIF4A,NEK2	3
Cell Death and Survival	necrosis	1,20E-03	BARD1,BIRC5,BLM,BUB1,BUB1B,CCNB1,CDC25A,CDC6,CDCA2,CDK1,CDK4,CKAP2,CLSPN,CREB3L2,DDIAS,DEPDC1,ENTPD5,EZH2,FANCM,FOXO3,HMGB2,INCENP,KIAA0101,KIF11,MAP3K9,MCM10,MELK,MYBL2,NEK2,NUDT1,NUF2,PBK,RAD51,SKA3,SPAG5,TBL1XR1,TMEM107,TOP2A,TTK,XRCC2,ZNF280B	41
Cancer, Gastrointestinal Disease	colorectal carcinoma	1,28E-03	ANLN,ATAT1,BLM,BUB1B,C1QTNF1,CDC6,CDK4,CENPN,CENPP,CHTF18,CLSPN,DLGAP5,DNA2,DSCC1,DUSP14,E2F7,ECT2,ESCO2,EZH2,FAM83D,FANCM,FIGNL1,GMNN,GSG2,HIST4H4,KBTBD6,KIF18B,KIF4A,KNTC1,LRR1,MCM10,MCM4,MELK,MMAB,NANS,NCAPG,NEIL3,NUDT1,NUF2,ORC1,PASK,POLE,PRSS16,RAD54B,RECQL4,SGOL2,SMC2,TBL1XR1,TICRR,TOP2A,TRIP13,TTK,UHRF1,WHSC1,XRCC2,ZNF280B,ZNF473,ZRANB3	58
Cell Death and Survival	apoptosis of placenta	1,46E-03	E2F7,E2F8	2
Cell Cycle, Embryonic Development	mitosis of embryonic cell lines	1,46E-03	CDC25A,CKAP2	2
DNA Replication, Recombination, and Repair	modification of gene	1,46E-03	RAD51,XRCC2	2
Cell Cycle	polyploidization of tumor cell lines	1,46E-03	BUB1B,TOP2A	2
Hematological System Development and Function, Hematopoiesis, Tissue Morphology	quantity of multipotential hemopoietic progenitor cells	1,46E-03	KIAA0101,MYBL2	2
DNA Replication, Recombination, and Repair	replication of plasmid DNA	1,46E-03	GMNN,ORC1	2
Cell Death and Survival	cell survival	1,50E-03	ANLN,BARD1,BIRC5,BLM,BUB1B,C11orf31,CCNB1,CDK1,DUSP14,EME1,EXO1,FOXO3,HMGB2,KIF11,KIF18A,MYBL2,NUF2,PBK,RAD51,RAD54B,SKA1,SKA3,TOP2A,UHRF1	24
Cell Cycle	S phase of cervical cancer cell lines	1,51E-03	GEN1,KIAA0101,MCM10	3
Cancer	tumorigenesis of sarcoma	1,51E-03	BUB1B,CDK4,KIF11	3
Cancer	incidence of tumor	1,53E-03	BLM,BUB1,DNA2,ENTPD5,EXO1,FANCM,FOXO3,NUDT1,RECQL4,XRCC2	10
DNA Replication, Recombination, and Repair, Energy Production, Nucleic Acid Metabolism, Small Molecule Biochemistry	hydrolysis of ATP	1,68E-03	CDC6,CDK1,TOP2A	3
Cancer, Hematological Disease, Immunological Disease, Organismal Injury and Abnormalities	lymphocytic cancer	1,75E-03	BIRC5,BLM,BUB1B,DNA2,ESPL1,EXO1,EZH2,KIF11,POLE,RAD54B,RECQL4,TOP2A,XRCC2	13
Cell Cycle	G2/M phase transition	1,78E-03	BIRC5,BLM,CCNB1,CDK1,MELK	5
Cell Cycle	G2 phase of cervical cancer cell lines	1,87E-03	CCNB1,CDC25A,CDK4	3
Cell Cycle	delay in cell cycle progression	1,87E-03	BIRC5,CDK1,CDK4	3
Cell Cycle, Post-Translational Modification	regulation of cyclin-dependent protein kinase	1,87E-03	BLM,CDC25A,CDC6	3
Cancer, Organismal Injury and Abnormalities, Reproductive System Disease	carcinoma in breast	1,88E-03	ANLN,BARD1,BIRC5,CCNB1,CDC25A,CDK4,DGKG,EZH2,INCENP,KIF11,KIF18B,MYBL2,NEIL3,ODF2,POLE,TBL1XR1,TOP2A	17
Cell Death and Survival	cell death of connective tissue cells	1,94E-03	BIRC5,BLM,BUB1,CCNB1,CDK4,CREB3L2,DDIAS,ENTPD5,FOXO3,MYBL2,NUDT1,TMEM107,TOP2A,XRCC2	14
Cell Morphology, Hematological System Development and Function, Hematopoiesis, Lymphoid Tissue Structure and Development, Tissue Morphology	abnormal morphology of common lymphoid progenitor cells	1,94E-03	ARID3A,KIAA0101	2
Cell Cycle	arrest in interphase of squamous cell carcinoma cell lines	1,94E-03	CDCA2,KIF11	2
Cellular Assembly and Organization	cohesion of mitotic sister chromatids	1,94E-03	DNA2,GSG2	2
Cell Cycle	replication of tumor cell lines	1,94E-03	CDC6,ZRANB3	2
Cell Cycle	arrest in G1 phase of tumor cell lines	1,97E-03	CDC25A,CDCA2,CDK4,EZH2,MELK,MYBL2	6
Cancer, Hematological Disease, Organismal Injury and Abnormalities	myeloproliferative disorder	2,01E-03	BUB1B,CDC25A,EZH2,FOXO3,KIF11,POLE,RAD51,RPS25,TOP2A	9
Energy Production, Nucleic Acid Metabolism, Small Molecule Biochemistry	synthesis of ATP	2,02E-03	ATP5G1,CCNB1,CDK1,PASK	4
DNA Replication, Recombination, and Repair	chromosomal instability	2,06E-03	DNA2,EXO1,XRCC2	3
Cancer	epithelial cancer	2,10E-03	ADAM15,ANLN,ARHGAP11A,ARID3A,ATAT1,BARD1,BIRC5,BLM,BUB1,BUB1B,C1QTNF1,CCNB1,CDC25A,CDC6,CDCA2,CDK1,CDK4,CENPH,CENPN,CENPP,CEP55,CHTF18,CLSPN,CREB3L2,DEPDC1,DEPDC1B,DGKG,DLGAP5,DNA2,DSCC1,DUSP14,E2F7,E2F8,ECT2,EME1,ENTPD5,ESCO2,ESPL1,EXO1,EZH2,FAM83D,FANCM,FIGNL1,FOXO3,GEN1,GINM1,GMNN,GSG2,GTSE1,HIST4H4,HMGB2,INCENP,KBTBD6,KIF11,KIF18B,KIF20A,KIF2C,KIF4A,KNTC1,LRR1,MAP3K9,MCM10,MCM4,MCM5,MELK,MIS1…	108
Nucleic Acid Metabolism, Small Molecule Biochemistry	metabolism of nucleotide	2,11E-03	ATP5G1,BLM,CCNB1,CDK1,DNA2,ENTPD5,KIF18A,NUDT1,PASK,RAD51,RAD54B,TBL1XR1,TOP2A	13
Connective Tissue Disorders, Developmental Disorder, Skeletal and Muscular Disorders	craniofacial abnormality	2,43E-03	CDC6,DNA2,ESCO2,KIF11,ORC1,POC1A,POLE,RECQL4,STIL,XRCC2	10
Cell Cycle, DNA Replication, Recombination, and Repair	DNA replication checkpoint	2,48E-03	CDC6,DNA2	2
Cellular Development, Connective Tissue Development and Function	lifespan of fibroblast cell lines	2,48E-03	CDC25A,CDK4	2
Cell Cycle, Renal and Urological System Development and Function	mitosis of kidney cell lines	2,48E-03	CDC25A,CKAP2	2
Cellular Assembly and Organization	quantity of micronuclei	2,48E-03	BLM,BUB1B	2
Cancer, Hematological Disease, Immunological Disease, Organismal Injury and Abnormalities	refractory childhood acute lymphoblastic leukemia	2,48E-03	POLE,TOP2A	2
Cancer	incidence of adenoma	2,53E-03	ENTPD5,EXO1,FOXO3,NUDT1	4
Cellular Development, Embryonic Development, Organ Development, Organismal Development, Reproductive System Development and Function	maturation of oocytes	2,72E-03	CCNB1,FOXO3,TRIP13	3
Cancer, Respiratory Disease	incidence of lung tumor	2,82E-03	BUB1,DNA2,FOXO3,NUDT1	4
Cancer, Hematological Disease, Immunological Disease, Organismal Injury and Abnormalities	incidence of lymphoma	2,89E-03	BLM,DNA2,EXO1,RECQL4,XRCC2	5
Cancer, Hematological Disease, Immunological Disease, Organismal Injury and Abnormalities	non-M3 acute myeloid leukemia	2,96E-03	BUB1B,EZH2,TOP2A	3
Cancer	incidence of sarcoma	2,97E-03	EXO1,FOXO3,RECQL4,XRCC2	4
Cancer	neoplasia of epithelial tissue	2,97E-03	ADAM15,ANLN,ARHGAP11A,ARID3A,ATAT1,BARD1,BIRC5,BLM,BUB1,BUB1B,C1QTNF1,CCNB1,CDC25A,CDC6,CDCA2,CDK1,CDK4,CENPH,CENPN,CENPP,CEP55,CHTF18,CLSPN,CREB3L2,DEPDC1,DEPDC1B,DGKG,DLGAP5,DNA2,DSCC1,DUSP14,E2F7,E2F8,ECT2,EME1,ENTPD5,ESCO2,ESPL1,EXO1,EZH2,FAM83D,FANCM,FIGNL1,FOXO3,GEN1,GINM1,GMNN,GSG2,GTSE1,HIST4H4,HMGB2,INCENP,KBTBD6,KIAA0101,KIF11,KIF18B,KIF20A,KIF2C,KIF4A,KNTC1,LRR1,MAP3K9,MCM10,MCM4,MCM5,…	109
Cell Morphology, Organ Morphology, Reproductive System Development and Function	abnormal morphology of male germ cells	3,00E-03	ATAT1,CHTF18,FANCM,MNS1,ZPBP2	5
Organ Morphology, Reproductive System Development and Function	mass of testis	3,04E-03	ATAT1,CDK4,CHTF18,EXO1,KIF18A,MNS1	6
Cardiovascular System Development and Function, Cell Cycle, Skeletal and Muscular System Development and Function	cell cycle progression of cardiomyocytes	3,08E-03	BIRC5,CDK4	2
Cell Cycle	delay in initiation of anaphase	3,08E-03	CKAP2,TOP2A	2
Cellular Assembly and Organization, DNA Replication, Recombination, and Repair	formation of RAD51 nuclear focus	3,08E-03	RAD51,RFWD3	2
Cell Cycle, Hepatic System Development and Function	ploidy of hepatocytes	3,08E-03	E2F7,E2F8	2
Cancer, Gastrointestinal Disease	gastrointestinal carcinoma	3,13E-03	ANLN,ATAT1,BLM,BUB1B,C1QTNF1,CDC6,CDK4,CENPN,CENPP,CHTF18,CLSPN,DLGAP5,DNA2,DSCC1,DUSP14,E2F7,ECT2,ESCO2,EZH2,FAM83D,FANCM,FIGNL1,GMNN,GSG2,HIST4H4,KBTBD6,KIF18B,KIF4A,KNTC1,LRR1,MCM10,MCM4,MELK,MMAB,NANS,NCAPG,NEIL3,NUDT1,NUF2,ORC1,PASK,POLE,PRSS16,RAD51,RAD54B,RECQL4,SGOL2,SMC2,TBL1XR1,TICRR,TOP2A,TRIP13,TTK,UHRF1,WHSC1,XRCC2,ZNF280B,ZNF473,ZRANB3	59
Cancer, Gastrointestinal Disease	metastatic gastrointestinal tract cancer	3,13E-03	DLGAP5,HMGB2,KIF20A,NCAPG,PBK,POLE,TOP2A	7
Cellular Development, Cellular Growth and Proliferation	proliferation of carcinoma cell lines	3,17E-03	BIRC5,CDK4,E2F8,ECT2,EZH2,FOXO3,NEK2,UHRF1	8
Nucleic Acid Metabolism	metabolism of nucleic acid component or derivative	3,18E-03	ATP5G1,BLM,CCNB1,CDK1,DNA2,ENTPD5,EXO1,KIF18A,NUDT1,PASK,RAD51,RAD54B,TBL1XR1,TOP2A	14
Cellular Assembly and Organization	quantity of nucleus	3,22E-03	BLM,BUB1B,CDK1	3
Cellular Assembly and Organization, DNA Replication, Recombination, and Repair	amplification of centrosome	3,49E-03	CDK4,NEK2,TTK	3
Cellular Assembly and Organization	formation of nucleus	3,49E-03	CDK1,ESPL1,GEN1	3
Cell Cycle	senescence of cells	3,62E-03	ARID3A,BLM,BUB1,CDK4,MELK,MYBL2,NUDT1	7
Cell Cycle, Reproductive System Development and Function	meiosis of male germ cells	3,63E-03	CHTF18,EXO1,SGOL2,TRIP13	4
Cellular Assembly and Organization	attachment of spindle fibers	3,75E-03	BUB1B,NUF2	2
Cell Cycle	delay in M phase of cervical cancer cell lines	3,75E-03	ECT2,TOP2A	2
Cell Death and Survival	mitochondrial cell death of tumor cell lines	3,75E-03	CCNB1,CDK1	2
Cell Cycle, Hair and Skin Development and Function	mitosis of epithelial cell lines	3,75E-03	CDC25A,CKAP2	2
Developmental Disorder, Skeletal and Muscular Disorders	preaxial polydactyly	3,75E-03	RECQL4,TMEM107	2
Cell Cycle	prometaphase of cervical cancer cell lines	3,75E-03	ECT2,NUF2	2
Cell Death and Survival	cell viability	3,80E-03	ANLN,BARD1,BIRC5,BLM,BUB1B,C11orf31,CCNB1,CDK1,DUSP14,EME1,FOXO3,HMGB2,KIF11,KIF18A,MYBL2,NUF2,PBK,RAD51,RAD54B,SKA1,SKA3,UHRF1	22
Organismal Injury and Abnormalities, Reproductive System Disease	oligozoospermia	4,00E-03	ATAT1,CDK4,CHTF18,EXO1,MNS1	5
Cellular Development	lifespan of cells	4,07E-03	CDC25A,CDK4,FOXO3	3
Cell Death and Survival	apoptosis of colon cancer cell lines	4,35E-03	BIRC5,CCNB1,CDK1,CKAP2,FOXO3,MELK,TTK	7
Hematological System Development and Function, Hematopoiesis, Lymphoid Tissue Structure and Development, Tissue Morphology	quantity of myeloid progenitor cells	4,39E-03	ARID3A,KIAA0101,MYBL2	3
Cell Cycle, Cellular Development, Connective Tissue Development and Function	senescence of fibroblasts	4,39E-03	ARID3A,BLM,MYBL2	3
Cancer, Gastrointestinal Disease	digestive tract cancer	4,41E-03	ADAM15,ANLN,ATAT1,BIRC5,BLM,BUB1,BUB1B,C1QTNF1,CCNB1,CDC6,CDK4,CENPH,CENPN,CENPP,CEP55,CHTF18,CLSPN,CREB3L2,DEPDC1,DLGAP5,DNA2,DSCC1,DUSP14,E2F7,E2F8,ECT2,ENTPD5,ESCO2,ESPL1,EXO1,EZH2,FAM83D,FANCM,FIGNL1,GINM1,GMNN,GSG2,GTSE1,HIST4H4,HMGB2,KBTBD6,KIAA0101,KIF11,KIF18B,KIF20A,KIF4A,KNSTRN,KNTC1,LRR1,MCM10,MCM4,MCM5,MELK,MIS18BP1,MMAB,NANS,NCAPG,NEIL3,NEK2,NUDT1,NUF2,ORC1,PASK,PBK,PHF19,POLE,PPIL1,…	93
Cancer, Gastrointestinal Disease	malignant neoplasm of digestive system	4,41E-03	ADAM15,ANLN,ATAT1,BIRC5,BLM,BUB1,BUB1B,C1QTNF1,CCNB1,CDC6,CDK4,CENPH,CENPN,CENPP,CEP55,CHTF18,CLSPN,CREB3L2,DEPDC1,DLGAP5,DNA2,DSCC1,DUSP14,E2F7,E2F8,ECT2,ENTPD5,ESCO2,ESPL1,EXO1,EZH2,FAM83D,FANCM,FIGNL1,GINM1,GMNN,GSG2,GTSE1,HIST4H4,HMGB2,KBTBD6,KIAA0101,KIF11,KIF18B,KIF20A,KIF4A,KNSTRN,KNTC1,LRR1,MCM10,MCM4,MCM5,MELK,MIS18BP1,MMAB,NANS,NCAPG,NEIL3,NEK2,NUDT1,NUF2,ORC1,PASK,PBK,PHF19,POLE,PPIL1,…	93
DNA Replication, Recombination, and Repair	condensation of mitotic chromosomes	4,47E-03	NCAPG,SMC2	2
Cell Cycle, Cell-To-Cell Signaling and Interaction, Cellular Growth and Proliferation	contact growth inhibition of colon cancer cell lines	4,47E-03	BIRC5,FOXO3	2
Tissue Morphology	lack of floor plate	4,47E-03	STIL,TMEM107	2
DNA Replication, Recombination, and Repair	ligation of DNA	4,47E-03	RAD51,TOP2A	2
Cell Cycle	mitosis of colon cancer cell lines	4,47E-03	BIRC5,CDC25A	2
Cell Cycle	arrest in cell cycle progression	4,48E-03	BIRC5,CDC25A,CDK4,CKAP2,CLSPN,EZH2,FOXO3,MELK	8
Cell Cycle, DNA Replication, Recombination, and Repair	homologous recombination	4,58E-03	BLM,RAD51,RAD54B,TRIP13	4
Cancer	abdominal adenocarcinoma	4,67E-03	ANLN,ARHGAP11A,ARID3A,ATAT1,BLM,BUB1,BUB1B,C1QTNF1,CDC25A,CDC6,CENPH,CENPN,CENPP,CEP55,CHTF18,CLSPN,DEPDC1B,DLGAP5,DNA2,DUSP14,E2F7,ECT2,ESCO2,EXO1,EZH2,FAM83D,FANCM,FIGNL1,FOXO3,GEN1,GSG2,HIST4H4,KBTBD6,KIF11,KIF20A,KIF2C,KIF4A,KNTC1,LRR1,MAP3K9,MCM10,MCM4,MELK,MIS18BP1,MMAB,MYBL2,NANS,NCAPG,NEIL3,NEK2,NUDT1,NUF2,ORC1,PASK,POLE,PRSS16,RAD54B,RALGPS2,RECQL4,SGOL2,SKA3,SMC2,STIL,TBL1XR1,TICRR,TOP2…	75
Cell Cycle, DNA Replication, Recombination, and Repair	DNA damage checkpoint	4,71E-03	CLSPN,GMNN,RFWD3	3
Cancer, Organismal Injury and Abnormalities, Reproductive System Disease	hyperplasia of prostate gland	4,71E-03	ENTPD5,EZH2,TOP2A	3
Cell Cycle	entry into S phase	4,73E-03	CDC25A,CDC6,E2F8,MCM10,UHRF1	5
Cancer, Neurological Disease, Organismal Injury and Abnormalities	neuroblastoma	4,79E-03	CDK4,MYBL2,STIL,TOP2A	4
Tissue Development	accumulation of tumor cell lines	5,05E-03	BIRC5,GMNN,MCM10	3
Cell Cycle	entry into S phase of tumor cell lines	5,05E-03	CDC25A,E2F8,MCM10	3
Cancer, Hereditary Disorder	hereditary neoplastic syndrome	5,05E-03	BARD1,BLM,KIF11,TOP2A,XRCC2	5
Cell Morphology, Organ Morphology, Reproductive System Development and Function	morphology of gonadal cells	5,31E-03	ATAT1,CDK4,CHTF18,FANCM,FOXO3,MNS1,ZPBP2	7
Cell Cycle	cell cycle progression of breast cancer cell lines	5,41E-03	EZH2,FOXO3,MELK	3
Cell Morphology, Organ Morphology, Reproductive System Development and Function	abnormal morphology of germ cells	5,42E-03	ATAT1,CHTF18,FANCM,FOXO3,MNS1,ZPBP2	6
Cancer	abdominal neoplasm	5,64E-03	ADAM15,ANLN,ARHGAP11A,ARID3A,ATAT1,BARD1,BIRC5,BLM,BUB1,BUB1B,C1QTNF1,CCNB1,CDC25A,CDC6,CDK1,CDK4,CENPH,CENPN,CENPP,CEP55,CHTF18,CLSPN,CREB3L2,DEPDC1,DEPDC1B,DLGAP5,DNA2,DSCC1,DUSP14,E2F7,E2F8,ECT2,ENTPD5,ESCO2,ESPL1,EXO1,EZH2,FAM83D,FANCM,FIGNL1,FOXO3,GEN1,GINM1,GMNN,GSG2,GTSE1,HIST4H4,HMGB2,KBTBD6,KIAA0101,KIF11,KIF18B,KIF20A,KIF2C,KIF4A,KNSTRN,KNTC1,LRR1,MAP3K9,MCM10,MCM4,MCM5,MELK,MIS18BP1,MM…	106
Cell Cycle, DNA Replication, Recombination, and Repair	recombination of cells	5,78E-03	BLM,RAD51,RAD54B	3
Cell Cycle	S phase of bone cancer cell lines	6,10E-03	CDC25A,MYBL2	2
Embryonic Development, Organismal Development	preimplantation embryo development	6,10E-03	ESCO2,GMNN	2
Cancer, Respiratory Disease	tumorigenesis of non small cell lung adenocarcinoma	6,10E-03	BUB1B,KIF11	2
Cancer, Gastrointestinal Disease	colon adenocarcinoma	6,12E-03	ANLN,ATAT1,BLM,BUB1B,C1QTNF1,CDC6,CENPN,CENPP,CHTF18,CLSPN,DLGAP5,DNA2,DUSP14,E2F7,ECT2,ESCO2,EZH2,FAM83D,FANCM,FIGNL1,GSG2,HIST4H4,KBTBD6,KIF4A,KNTC1,LRR1,MCM10,MCM4,MELK,MMAB,NANS,NCAPG,NEIL3,NUF2,ORC1,PASK,POLE,PRSS16,RAD54B,RECQL4,SGOL2,SMC2,TBL1XR1,TICRR,TOP2A,TTK,UHRF1,WHSC1,XRCC2,ZNF280B,ZNF473,ZRANB3	52
Cellular Growth and Proliferation	arrest in proliferation of cells	6,14E-03	BIRC5,CDK4,EZH2,FOXO3,NEK2,XRCC2	6
Cancer, Organismal Injury and Abnormalities	urogenital cancer	6,21E-03	ADAM15,ANLN,ARHGAP11A,ARID3A,BARD1,BIRC5,BLM,BUB1,BUB1B,CCNB1,CDC25A,CDC6,CDK1,CDK4,CENPH,CENPN,CEP55,DEPDC1B,DLGAP5,ECT2,ENTPD5,ESPL1,EXO1,EZH2,FAM83D,FIGNL1,FOXO3,GEN1,GMNN,GSG2,HMGB2,KBTBD6,KIAA0101,KIF11,KIF20A,KIF2C,KIF4A,MAP3K9,MCM5,MIS18BP1,MYBL2,NCAPG,NEK2,NUF2,PASK,POLE,PRSS16,RALGPS2,SGOL2,SKA3,STIL,TICRR,TOP2A,TRIP13,TTK,UFSP2,ZWILCH,ZWINT	58
Cell Morphology, Hematopoiesis	abnormal morphology of hematopoietic progenitor cells	6,49E-03	ARID3A,BLM,CDK4,FOXO3,KIAA0101	5
Cancer, Organismal Injury and Abnormalities	lymphoid cancer	6,67E-03	BIRC5,BLM,BUB1B,CDC25A,CDK4,DNA2,ESPL1,EXO1,EZH2,FOXO3,KIF11,POLE,RAD51,RAD54B,RECQL4,RPS25,TIGIT,TOP2A,XRCC2	19
Cell Signaling	serine phosphorylation	6,71E-03	CDK1,CLSPN,NEK2,PBK	4
Cancer	adenoma	6,76E-03	BUB1B,ENTPD5,EXO1,EZH2,FOXO3,HMGB2,KIF11,NUDT1	8
Cell Cycle, Cell-To-Cell Signaling and Interaction, Cellular Growth and Proliferation	contact growth inhibition	6,88E-03	ATAT1,BIRC5,CDK4,FOXO3,TOP2A	5
Cell Cycle	arrest in M phase	6,98E-03	CCNB1,ECT2,NUF2	3
Cell Morphology, Cellular Compromise	multinucleation of cells	6,98E-03	E2F8,ECT2,GEN1	3
Cell Morphology, Cellular Assembly and Organization, DNA Replication, Recombination, and Repair	abnormal morphology of mitotic spindle	7,00E-03	BUB1,ESPL1	2
Cell Cycle, Connective Tissue Development and Function	arrest in G2 phase of fibroblasts	7,00E-03	CCNB1,MYBL2	2
Cellular Development, Digestive System Development and Function, Hepatic System Development and Function, Tissue Development	differentiation of hepatocytes	7,00E-03	E2F7,E2F8	2
Cell Cycle	exit from mitosis	7,00E-03	ANLN,BIRC5	2
Cellular Development, Hematopoiesis	maturation of leukemia cell lines	7,00E-03	CDK1,FOXO3	2
Hematological System Development and Function, Tissue Morphology	quantity of peripheral T lymphocyte	7,00E-03	BIRC5,BLM	2
Cell Morphology, Cellular Assembly and Organization	morphology of cytoskeleton	7,54E-03	BUB1,ESPL1,EXO1,MNS1	4
Cancer, Organismal Injury and Abnormalities, Reproductive System Disease	genital tumor	7,67E-03	ADAM15,ARHGAP11A,ARID3A,BARD1,BIRC5,BUB1,BUB1B,CCNB1,CDC25A,CDC6,CDK1,CDK4,CENPN,CEP55,DEPDC1B,ECT2,ENTPD5,ESPL1,EXO1,EZH2,FAM83D,FIGNL1,FOXO3,GEN1,GSG2,KBTBD6,KIAA0101,KIF11,KIF20A,KIF2C,KIF4A,MCM5,MIS18BP1,MYBL2,NCAPG,NEK2,NSL1,NUF2,PASK,POLE,PRSS16,RALGPS2,RPS25,SGOL2,SKA3,STIL,TICRR,TOP2A,TRIP13,TTK,UFSP2,ZWILCH,ZWINT	53
Cell Morphology	abnormal morphology of flagella	7,85E-03	ATAT1,MNS1,ZPBP2	3
Cellular Development, Cellular Growth and Proliferation	proliferation of tumor cell lines	7,91E-03	BARD1,BIRC5,BUB1,CCNB1,CDCA2,CDK1,CDK4,DLGAP5,E2F8,ECT2,ENTPD5,EZH2,FOXO3,GMNN,KIAA0101,KIF20A,NCAPG,NEK2,NUDT1,PBK,RAD51,RPS25,UHRF1,WHSC1	24
Cellular Development, Hematological System Development and Function, Hematopoiesis, Tissue Development	maturation of megakaryocytes	7,95E-03	BIRC5,CDK1	2
Cell Cycle, DNA Replication, Recombination, and Repair	spindle checkpoint of mitotic cells	7,95E-03	BUB1,TTK	2
Cell Cycle, DNA Replication, Recombination, and Repair	spindle checkpoint of tumor cell lines	7,95E-03	BIRC5,DLGAP5	2
Cancer, Organismal Injury and Abnormalities, Reproductive System Disease	female genital neoplasm	8,05E-03	ARHGAP11A,ARID3A,BARD1,BIRC5,BUB1,BUB1B,CCNB1,CDC25A,CDC6,CDK1,CDK4,CENPN,CEP55,DEPDC1B,ECT2,ESPL1,EXO1,EZH2,FAM83D,FIGNL1,FOXO3,GEN1,GSG2,KBTBD6,KIAA0101,KIF11,KIF20A,KIF2C,KIF4A,MIS18BP1,MYBL2,NCAPG,NEK2,NSL1,NUF2,PASK,POLE,PRSS16,RALGPS2,RPS25,SGOL2,SKA3,STIL,TICRR,TOP2A,TRIP13,TTK,UFSP2,ZWILCH	49
Cell Cycle	arrest in G2/M phase transition	8,31E-03	BLM,CCNB1,CDK1	3
Dermatological Diseases and Conditions, Developmental Disorder, Hereditary Disorder	Bloom's syndrome	8,49E-03	BLM	1
Cell Cycle, DNA Replication, Recombination, and Repair	DNA damage checkpoint of colon cancer cell lines	8,49E-03	GMNN	1
Developmental Disorder, Hematological Disease, Hereditary Disorder, Organismal Injury and Abnormalities	Fanconi anemia group M	8,49E-03	FANCM	1
Infectious Disease, Inflammatory Response, Respiratory Disease	Haemophilus influenzae pneumonia	8,49E-03	TOP2A	1
Connective Tissue Disorders, Dental Disease, Developmental Disorder, Gastrointestinal Disease, Neurological Disease, Organismal Injury and Abnormalities, Skeletal and Muscular Disorders	Meier-Gorlin syndrome type 1	8,49E-03	ORC1	1
Connective Tissue Disorders, Dental Disease, Developmental Disorder, Gastrointestinal Disease, Neurological Disease, Organismal Injury and Abnormalities, Skeletal and Muscular Disorders	Meier-Gorlin syndrome type 5	8,49E-03	CDC6	1
Developmental Disorder, Hereditary Disorder, Metabolic Disease, Organismal Injury and Abnormalities, Renal and Urological Disease	Methylmalonic aciduria cblB type	8,49E-03	MMAB	1
Connective Tissue Disorders, Developmental Disorder, Hereditary Disorder, Skeletal and Muscular Disorders	Roberts-SC phocomelia syndrome	8,49E-03	ESCO2	1
DNA Replication, Recombination, and Repair	aberration of centromeres	8,49E-03	CCNB1	1
Cell Morphology	abnormal morphology of antigen presenting cells	8,49E-03	PRSS16	1
Cell Morphology	abnormal morphology of meiotic configuration	8,49E-03	EXO1	1
Cell Morphology, Digestive System Development and Function, Hepatic System Development and Function, Organ Morphology, Organismal Development, Tissue Morphology	abnormal morphology of oval cells	8,49E-03	ENTPD5	1
Hematological System Development and Function, Immune Cell Trafficking, Inflammatory Response, Tissue Development	accumulation of memory precursor T lymphocytes	8,49E-03	FOXO3	1
Molecular Transport	accumulation of ubiquinone	8,49E-03	COQ7	1
Infectious Disease, Inflammatory Disease, Respiratory Disease	acute bacterial sinusitis	8,49E-03	TOP2A	1
Inflammatory Disease, Inflammatory Response, Organismal Injury and Abnormalities, Renal and Urological Disease	acute pyelonephritis	8,49E-03	TOP2A	1
Cancer, Gastrointestinal Disease, Respiratory Disease	advanced stage nasopharyngeal carcinoma	8,49E-03	EZH2	1
Cancer, Neurological Disease, Organismal Injury and Abnormalities	advanced stage neuroblastoma	8,49E-03	MYBL2	1
Cell Cycle	aneuploidy of colon cancer cell lines	8,49E-03	CENPH	1
Cell Cycle	arrest in G1 phase of somatic cells	8,49E-03	GSG2	1
Cell Cycle	arrest in G1/S phase transition of brain cancer cell lines	8,49E-03	MELK	1
Cell Cycle, Embryonic Development	arrest in G1/S phase transition of embryonic stem cells	8,49E-03	MYBL2	1
Cell Cycle	arrest in G2 phase of esophageal cell lines	8,49E-03	CCNB1	1
Cell Cycle	arrest in G2/M phase of cardiomyocytes	8,49E-03	BIRC5	1
Cell Cycle	arrest in S phase of ovarian cancer cell lines	8,49E-03	CDK1	1
Cell Cycle, Cellular Movement	arrest in cytokinesis of bone cancer cell lines	8,49E-03	ECT2	1
Cell Cycle, Hematopoiesis	arrest in mitosis of erythroid cells	8,49E-03	FOXO3	1
Cell Cycle, DNA Replication, Recombination, and Repair	arrest in spindle checkpoint of cervical cancer cell lines	8,49E-03	DLGAP5	1
Cellular Growth and Proliferation	assembly of septin ring	8,49E-03	ANLN	1
Cell-To-Cell Signaling and Interaction, Tissue Development	attachment of intestinal cell lines	8,49E-03	ADAM15	1
Hereditary Disorder, Neurological Disease, Ophthalmic Disease	autosomal dominant progressive external ophthalmoplegia with mitochondrial DNA deletions 6	8,49E-03	DNA2	1
Connective Tissue Disorders, Developmental Disorder, Hereditary Disorder, Neurological Disease, Organismal Injury and Abnormalities, Skeletal and Muscular Disorders	autosomal recessive primary microcephaly type 7	8,49E-03	STIL	1
Infectious Disease, Inflammatory Disease, Inflammatory Response, Ophthalmic Disease, Organismal Injury and Abnormalities	bacterial corneal ulcer	8,49E-03	TOP2A	1
Infectious Disease, Organismal Injury and Abnormalities, Renal and Urological Disease	bacteriuria	8,49E-03	TOP2A	1
Connective Tissue Disorders, Developmental Disorder, Hereditary Disorder, Skeletal and Muscular Disorders	baller-gerold syndrome	8,49E-03	RECQL4	1
Gene Expression	binding of negative regulatory domain promoter element	8,49E-03	CDK1	1
Gene Expression	binding of positive regulatory domain promoter element	8,49E-03	CDK1	1
Inflammatory Disease, Organismal Injury and Abnormalities, Reproductive System Disease	chronic bacterial prostatitis	8,49E-03	TOP2A	1
DNA Replication, Recombination, and Repair	cleavage of pBR322 plasmid	8,49E-03	TOP2A	1
Cellular Development, Embryonic Development	commitment of trophoblast cells	8,49E-03	GMNN	1
DNA Replication, Recombination, and Repair	conversion of gene	8,49E-03	XRCC2	1
Cell Cycle	delay in G2 phase of cervical cancer cell lines	8,49E-03	CDK4	1
Cell Cycle, Embryonic Development	delay in initiation of anaphase of embryonic cell lines	8,49E-03	CKAP2	1
Cell Cycle	delay in initiation of anaphase of epithelial cell lines	8,49E-03	CKAP2	1
Cell Cycle	delay in initiation of anaphase of kidney cell lines	8,49E-03	CKAP2	1
Cancer	density of melanoma	8,49E-03	BIRC5	1
Cellular Compromise	disappearance of centrosome	8,49E-03	NEK2	1
Cellular Assembly and Organization	dispersal of centrosome	8,49E-03	NEK2	1
Cell-To-Cell Signaling and Interaction, Embryonic Development, Tissue Development	dissociation of embryonic stem cells	8,49E-03	MYBL2	1
Cell Morphology, Cellular Function and Maintenance, DNA Replication, Recombination, and Repair, Hematological System Development and Function	double-stranded DNA break repair of B-lymphocyte derived cell lines	8,49E-03	BLM	1
Cell Cycle	endomitosis of leukemia cell lines	8,49E-03	CDC6	1
Cell Cycle, Cellular Development, Connective Tissue Development and Function	exit from senescence of fibroblast cell lines	8,49E-03	CDK4	1
Cardiovascular Disease, Connective Tissue Disorders, Dermatological Diseases and Conditions, Developmental Disorder, Hereditary Disorder, Immunological Disease, Skeletal and Muscular Disorders	facial dysmorphism, immunodeficiency, livedo, and short stature syndrome	8,49E-03	POLE	1
Cellular Assembly and Organization	formation of midzone	8,49E-03	KIF4A	1
Developmental Disorder	grade 1 dysplasia	8,49E-03	BIRC5	1
Developmental Disorder	grade 4 dysplasia	8,49E-03	BIRC5	1
Cancer, Hematological Disease, Immunological Disease, Organismal Injury and Abnormalities	high grade non-Hodgkin lymphoma	8,49E-03	TOP2A	1
Cell-To-Cell Signaling and Interaction, Hematological System Development and Function, Immune Cell Trafficking, Inflammatory Response	hyperactivation of helper T lymphocytes	8,49E-03	FOXO3	1
DNA Replication, Recombination, and Repair	hypercondensation of chromosomes	8,49E-03	KIF4A	1
Developmental Disorder	hypertrophy of basal cells	8,49E-03	CDK4	1
Cancer, Cell Cycle, Reproductive System Disease	hypodiploidy of prostate cancer cell lines	8,49E-03	BIRC5	1
Infectious Disease	induction of HIV-1	8,49E-03	EZH2	1
Infectious Disease	inhalational anthrax	8,49E-03	TOP2A	1
Organ Development, Reproductive System Development and Function	initiation of growth of primordial ovarian follicle	8,49E-03	FOXO3	1
Cell Morphology, Cellular Assembly and Organization, Cellular Function and Maintenance	length of astral microtubules	8,49E-03	KIF18B	1
DNA Replication, Recombination, and Repair	ligation of pBR322 plasmid	8,49E-03	TOP2A	1
Cell Death and Survival	loss of bone marrow-derived mononuclear cells	8,49E-03	BIRC5	1
Cancer, Hematological Disease, Immunological Disease, Organismal Injury and Abnormalities	mastocytoma	8,49E-03	KIF11	1
Cellular Development, Hematological System Development and Function, Hematopoiesis, Tissue Development	maturation of peripheral T lymphocyte	8,49E-03	BIRC5	1
Skeletal and Muscular System Development and Function	metabolism of soleus muscle	8,49E-03	PASK	1
Connective Tissue Disorders, Developmental Disorder, Hereditary Disorder, Neurological Disease, Organismal Injury and Abnormalities, Skeletal and Muscular Disorders	microcephaly with or without chorioretinopathy, lymphedema, or mental retardation	8,49E-03	KIF11	1
Cellular Movement, Nervous System Development and Function	migration of medial ganglionic eminence-derived interneurons	8,49E-03	ATAT1	1
Neurological Disease	mirror movements type 2	8,49E-03	RAD51	1
Endocrine System Disorders, Hematological Disease, Hereditary Disorder, Immunological Disease	natural killer cell and glucocorticoid deficiency with DNA repair defect	8,49E-03	MCM4	1
Cellular Assembly and Organization	number of anaphase bridge	8,49E-03	DNA2	1
Cancer, Dermatological Diseases and Conditions	onset of tumorigenesis of skin	8,49E-03	BIRC5	1
Cell Cycle	polyploidization of fibrosarcoma cell lines	8,49E-03	TOP2A	1
Cell Cycle	polyploidy of cardiomyocytes	8,49E-03	BIRC5	1
Cardiovascular Disease, Organismal Injury and Abnormalities	progressive heart failure	8,49E-03	BIRC5	1
Cell Death and Survival	quantity of apoptotic colon cancer cell lines	8,49E-03	BIRC5	1
Cellular Assembly and Organization, Cellular Function and Maintenance	quantity of astral microtubules	8,49E-03	KIF18B	1
Cancer, Neurological Disease	quantity of brain tumor	8,49E-03	CDK4	1
Cancer, Cellular Development, Cellular Growth and Proliferation, Tissue Morphology, Tumor Morphology	quantity of carcinoma cells	8,49E-03	FOXO3	1
Cellular Assembly and Organization, DNA Replication, Recombination, and Repair	quantity of fragile telomere	8,49E-03	DNA2	1
Tissue Morphology	quantity of macrocytes	8,49E-03	BLM	1
Hereditary Disorder, Metabolic Disease, Skeletal and Muscular Disorders	rapadilino syndrome	8,49E-03	RECQL4	1
Cell Cycle, Cellular Assembly and Organization, Cellular Function and Maintenance, DNA Replication, Recombination, and Repair	reduplication of centrosome	8,49E-03	TTK	1
Cell Cycle	replication of bone cancer cell lines	8,49E-03	ZRANB3	1
Dermatological Diseases and Conditions, Developmental Disorder, Hereditary Disorder, Metabolic Disease, Organismal Injury and Abnormalities	rothmund-thomson syndrome	8,49E-03	RECQL4	1
Cellular Response to Therapeutics	sensitivity of epithelial cell lines	8,49E-03	MYBL2	1
Connective Tissue Disorders, Developmental Disorder, Hereditary Disorder, Skeletal and Muscular Disorders	severe chondrodysplasia	8,49E-03	CREB3L2	1
Connective Tissue Disorders, Dermatological Diseases and Conditions, Developmental Disorder, Hereditary Disorder, Skeletal and Muscular Disorders	short stature, onychodysplasia, facial dysmorphism, and hypotrichosis	8,49E-03	POC1A	1
Cancer, Gastrointestinal Disease	sigmoid tumor	8,49E-03	CDK4	1
Cell Morphology, Cellular Assembly and Organization	structural integrity of asters	8,49E-03	BIRC5	1
Cell Death and Survival	survival of Bloom's Syndrome lymphoblastoid cell lines	8,49E-03	BLM	1
Cancer	tumorigenesis of bladder tissue	8,49E-03	BIRC5	1
Cancer	tumorigenesis of hemangiosarcoma	8,49E-03	CDK4	1
Cancer	tumorigenesis of myeloma cell lines	8,49E-03	WHSC1	1
Developmental Disorder, Hereditary Disorder	weaver syndrome type 2	8,49E-03	EZH2	1
Cellular Development, Cellular Growth and Proliferation, Connective Tissue Development and Function, Tissue Development	proliferation of fibroblasts	8,60E-03	ARID3A,BUB1,CCNB1,CDK4,ESPL1,EZH2,MYBL2,XRCC2	8
Cancer, Gastrointestinal Disease, Respiratory Disease	pharyngeal tumor	8,79E-03	BIRC5,POLE,TOP2A	3
Cancer, Organismal Injury and Abnormalities, Reproductive System Disease	uterine sarcoma	8,79E-03	BUB1B,POLE,TOP2A	3
Cancer, Hematological Disease, Immunological Disease, Organismal Injury and Abnormalities	myeloid leukemia	8,82E-03	BUB1B,EZH2,FOXO3,POLE,RAD51,RPS25,TOP2A	7
Cancer	pelvic cancer	9,12E-03	ANLN,ARHGAP11A,ARID3A,BARD1,BIRC5,BLM,BUB1,BUB1B,CCNB1,CDC25A,CDC6,CDK1,CDK4,CENPH,CENPN,CEP55,DEPDC1B,DLGAP5,ECT2,ESPL1,EXO1,EZH2,FAM83D,FIGNL1,FOXO3,GEN1,GMNN,GSG2,HMGB2,KBTBD6,KIAA0101,KIF11,KIF20A,KIF2C,KIF4A,MAP3K9,MIS18BP1,MYBL2,NCAPG,NEK2,NUF2,PASK,POLE,PRSS16,RALGPS2,SGOL2,SKA3,STIL,TICRR,TOP2A,TRIP13,TTK,UFSP2,ZWILCH	54
Cancer, Organismal Injury and Abnormalities, Reproductive System Disease	HER2 negative hormone receptor negative breast cancer	9,38E-03	BIRC5,CDK1,MYBL2,POLE,TOP2A	5
Cancer, Gastrointestinal Disease	incidence of digestive organ tumor	9,40E-03	DNA2,ENTPD5,FANCM,NUDT1	4
Cancer, Hematological Disease, Immunological Disease	acute leukemia	9,50E-03	BUB1B,CDK4,EZH2,FOXO3,POLE,RAD51,RPS25,TOP2A	8
Cancer, Hematological Disease	hematologic cancer	9,71E-03	BIRC5,BLM,BUB1B,CDC25A,CDK1,CDK4,DNA2,ESPL1,EXO1,EZH2,FOXO3,KIF11,KIF2C,POLE,RAD51,RAD54B,RECQL4,RPS25,TIGIT,TOP2A,XRCC2	21
Cancer	abdominal cancer	9,93E-03	ADAM15,ANLN,ARHGAP11A,ARID3A,ATAT1,BARD1,BIRC5,BLM,BUB1,BUB1B,C1QTNF1,CCNB1,CDC25A,CDC6,CDK1,CDK4,CENPH,CENPN,CENPP,CEP55,CHTF18,CLSPN,CREB3L2,DEPDC1,DEPDC1B,DLGAP5,DNA2,DSCC1,DUSP14,E2F7,E2F8,ECT2,ENTPD5,ESCO2,ESPL1,EXO1,EZH2,FAM83D,FANCM,FIGNL1,FOXO3,GEN1,GINM1,GMNN,GSG2,GTSE1,HIST4H4,HMGB2,KBTBD6,KIAA0101,KIF11,KIF18B,KIF20A,KIF2C,KIF4A,KNSTRN,KNTC1,LRR1,MAP3K9,MCM10,MCM4,MCM5,MELK,MIS18BP1,MM…	104
Cell Cycle, Cellular Development, Connective Tissue Development and Function	senescence of fibroblast cell lines	1,01E-02	BUB1,CDK4,MYBL2,NUDT1	4
Cancer, Gastrointestinal Disease	colorectal adenocarcinoma	1,02E-02	ANLN,ATAT1,BLM,BUB1B,C1QTNF1,CDC6,CENPN,CENPP,CHTF18,CLSPN,DLGAP5,DNA2,DUSP14,E2F7,ECT2,ESCO2,EZH2,FAM83D,FANCM,FIGNL1,GSG2,HIST4H4,KBTBD6,KIF4A,KNTC1,LRR1,MCM10,MCM4,MELK,MMAB,NANS,NCAPG,NEIL3,NUDT1,NUF2,ORC1,PASK,POLE,PRSS16,RAD54B,RECQL4,SGOL2,SMC2,TBL1XR1,TICRR,TOP2A,TTK,UHRF1,WHSC1,XRCC2,ZNF280B,ZNF473,ZRANB3	53
Cell Cycle	arrest in S phase	1,03E-02	BLM,CDC25A,CDK1	3
Cellular Compromise, DNA Replication, Recombination, and Repair	breakage of chromosomes	1,03E-02	BLM,CDC25A,RECQL4	3
Cancer, Gastrointestinal Disease	gastrointestinal adenocarcinoma	1,06E-02	ANLN,ATAT1,BLM,BUB1B,C1QTNF1,CDC6,CENPN,CENPP,CHTF18,CLSPN,DLGAP5,DNA2,DUSP14,E2F7,ECT2,ESCO2,EZH2,FAM83D,FANCM,FIGNL1,GSG2,HIST4H4,KBTBD6,KIF4A,KNTC1,LRR1,MCM10,MCM4,MELK,MMAB,NANS,NCAPG,NEIL3,NUDT1,NUF2,ORC1,PASK,POLE,PRSS16,RAD51,RAD54B,RECQL4,SGOL2,SMC2,TBL1XR1,TICRR,TOP2A,TTK,UHRF1,WHSC1,XRCC2,ZNF280B,ZNF473,ZRANB3	54
Cell Death and Survival	apoptosis of fibroblast cell lines	1,08E-02	BLM,CCNB1,CDK4,DDIAS,ENTPD5,FOXO3,TMEM107,TOP2A	8
Cell Death and Survival	cell viability of prostate cancer cell lines	1,09E-02	ANLN,BIRC5,RAD54B	3
Dermatological Diseases and Conditions, Organismal Injury and Abnormalities	fibrosis of skin	1,11E-02	CDK4,PBK	2
Cancer	metastatic cancer	1,13E-02	DLGAP5,EZH2,HMGB2,KIF20A,NCAPG,PBK,POLE,TOP2A	8
Cancer, Organismal Injury and Abnormalities, Reproductive System Disease	genital tract cancer	1,15E-02	ADAM15,ARHGAP11A,ARID3A,BARD1,BIRC5,BUB1,BUB1B,CCNB1,CDC25A,CDC6,CDK1,CDK4,CENPN,CEP55,DEPDC1B,ECT2,ENTPD5,ESPL1,EXO1,EZH2,FAM83D,FIGNL1,GEN1,GSG2,KBTBD6,KIAA0101,KIF11,KIF20A,KIF2C,KIF4A,MCM5,MIS18BP1,MYBL2,NCAPG,NEK2,NUF2,PASK,POLE,PRSS16,RALGPS2,SGOL2,SKA3,STIL,TICRR,TOP2A,TRIP13,TTK,UFSP2,ZWILCH,ZWINT	50
Cellular Development, Cellular Growth and Proliferation	proliferation of lymphoma cell lines	1,16E-02	BIRC5,CCNB1,CDK4,EZH2,RAD51	5
Cancer, Organismal Injury and Abnormalities, Reproductive System Disease	germ cell tumor	1,20E-02	FOXO3,KIF11,TOP2A	3
Cancer, Organismal Injury and Abnormalities, Reproductive System Disease	endometrial cancer	1,22E-02	ARHGAP11A,ARID3A,BUB1,BUB1B,CCNB1,CDC25A,CDC6,CDK4,CENPN,CEP55,DEPDC1B,ECT2,ESPL1,EXO1,EZH2,FAM83D,FIGNL1,GEN1,GSG2,KBTBD6,KIF11,KIF20A,KIF2C,KIF4A,MIS18BP1,MYBL2,NCAPG,NEK2,NUF2,PASK,POLE,PRSS16,RALGPS2,SGOL2,SKA3,STIL,TICRR,TOP2A,TRIP13,TTK,UFSP2,ZWILCH	42
Cancer, Hematological Disease, Immunological Disease, Organismal Injury and Abnormalities	acute myeloid leukemia	1,23E-02	BUB1B,EZH2,POLE,RAD51,RPS25,TOP2A	6
Gene Expression, RNA Post-Transcriptional Modification	binding of RNA	1,23E-02	CCNB1,CDK1	2
Cell Cycle, Connective Tissue Development and Function	mitosis of fibroblast cell lines	1,23E-02	BUB1B,CKAP2	2
Embryonic Development, Tissue Development	proliferation of embryoblast	1,23E-02	ESPL1,NCAPG2	2
Cellular Movement	cell movement of prostate cancer cell lines	1,23E-02	ADAM15,DBF4,PBK,WHSC1	4
Organismal Survival	organismal death	1,23E-02	ADAM15,ARID3A,BARD1,BIRC5,BLM,BUB1,BUB1B,CDC25A,CDK1,CDK4,CHTF18,COQ7,CREB3L2,DNA2,E2F7,E2F8,ECT2,ESCO2,ESPL1,EXO1,EZH2,FANCM,FOXO3,GMNN,INCENP,MCM10,MNS1,MYBL2,NCAPG2,NUDT1,RAD51,RAD54B,RECQL4,STIL,TMEM107,TOP2A,UHRF1,XRCC2	38
Cancer, Organismal Injury and Abnormalities, Reproductive System Disease	uterine tumor	1,26E-02	ARHGAP11A,ARID3A,BIRC5,BUB1,BUB1B,CCNB1,CDC25A,CDC6,CDK4,CENPN,CEP55,DEPDC1B,ECT2,ESPL1,EXO1,EZH2,FAM83D,FIGNL1,GEN1,GSG2,KBTBD6,KIF11,KIF20A,KIF2C,KIF4A,MIS18BP1,MYBL2,NCAPG,NEK2,NSL1,NUF2,PASK,POLE,PRSS16,RALGPS2,RPS25,SGOL2,SKA3,STIL,TICRR,TOP2A,TRIP13,TTK,UFSP2,ZWILCH	45
Organismal Injury and Abnormalities, Reproductive System Disease	asthenozoospermia	1,27E-02	ATAT1,EXO1,MNS1,ZPBP2	4
DNA Replication, Recombination, and Repair	double-stranded DNA break repair	1,27E-02	BLM,CDK1,ESCO2,TRIP13	4
Cellular Assembly and Organization, Cellular Function and Maintenance, Tissue Development	formation of microtubules	1,32E-02	BIRC5,DLGAP5,KIF2C	3
Endocrine System Disorders, Organismal Injury and Abnormalities, Reproductive System Disease	polycystic ovary syndrome	1,32E-02	ECT2,EME1,NEK2	3
Organismal Injury and Abnormalities, Reproductive System Disease	sperm disorder	1,33E-02	ATAT1,CDK4,CHTF18,EXO1,FANCM,MNS1,ZPBP2	7
Cancer, Gastrointestinal Disease, Hepatic System Disease	malignant gallbladder neoplasia	1,35E-02	BIRC5,POLE	2
Cell Death and Survival	cell viability of cervical cancer cell lines	1,36E-02	BIRC5,BUB1B,DUSP14,RAD51,SKA1,SKA3	6
Developmental Disorder	Growth Failure	1,36E-02	BLM,CDC25A,CDC6,COQ7,E2F7,E2F8,ESPL1,EZH2,ORC1,RECQL4,STIL,UHRF1,XRCC2	13
Cell Death and Survival	apoptosis of male germ cells	1,40E-02	ATAT1,CHTF18,EXO1,KIF18A	4
Cell Death and Survival	apoptosis of melanoma cell lines	1,40E-02	BIRC5,CDK1,FOXO3,PBK	4
Organ Morphology, Reproductive System Development and Function	abnormal morphology of gonad	1,40E-02	ATAT1,CDK4,CHTF18,EXO1,FANCM,FOXO3,KIF18A,MNS1,ZPBP2	9
Cellular Development, Cellular Growth and Proliferation	proliferation of hepatoma cell lines	1,40E-02	BIRC5,E2F8,EZH2,KIAA0101,NCAPG	5
DNA Replication, Recombination, and Repair	aberration of chromosomes	1,48E-02	CCNB1,XRCC2	2
Cell Death and Survival, Embryonic Development	cell viability of embryonic stem cells	1,48E-02	EME1,UHRF1	2
Cell Cycle, Cellular Development, Connective Tissue Development and Function	premature senescence of fibroblast cell lines	1,48E-02	MYBL2,NUDT1	2
Cell Cycle	arrest in G2/M phase	1,58E-02	BIRC5,BLM,MYBL2	3
Cellular Development, Hematological System Development and Function, Hematopoiesis	maturation of hematopoietic progenitor cells	1,58E-02	BIRC5,CDK1,FOXO3	3
Cell Cycle	cell cycle progression of colon cancer cell lines	1,61E-02	CKAP2,CLSPN	2
Cancer	hemangiosarcoma	1,61E-02	CDK4,FOXO3	2
Cancer, Cellular Development	immortalization of fibroblasts	1,61E-02	ARID3A,CDK4	2
DNA Replication, Recombination, and Repair	initiation of replication of DNA	1,61E-02	CDC6,ORC1	2
Cancer, Dermatological Diseases and Conditions, Hematological Disease, Immunological Disease, Inflammatory Disease, Inflammatory Response, Organismal Injury and Abnormalities	large cell transformed mycosis fungoides	1,61E-02	POLE,TOP2A	2
Cellular Assembly and Organization, DNA Replication, Recombination, and Repair	stabilization of chromosomes	1,61E-02	BUB1B,XRCC2	2
Cancer, Hematological Disease, Immunological Disease, Organismal Injury and Abnormalities	stage 4 non-Sezary/visceral disease	1,61E-02	POLE,TOP2A	2
Cancer, Hematological Disease, Immunological Disease, Organismal Injury and Abnormalities	tumorigenesis of B-cell non-Hodgkin lymphoma	1,61E-02	BUB1B,KIF11	2
Cancer, Gastrointestinal Disease, Hepatic System Disease	incidence of liver tumor	1,64E-02	DNA2,ENTPD5,FANCM	3
Cell Death and Survival	apoptosis of gonadal cells	1,65E-02	ATAT1,CHTF18,EXO1,FOXO3,KIF18A	5
Cell Cycle	cleavage of cells	1,67E-02	BIRC5,CDC25A,CDK1,SKA1	4
Cancer, Hematological Disease, Immunological Disease, Organismal Injury and Abnormalities	acute lymphocytic leukemia	1,69E-02	CDK4,EZH2,FOXO3,POLE,TOP2A	5
Embryonic Development	size of embryo	1,69E-02	BLM,CDK4,COQ7,E2F7,E2F8,ESPL1,RAD51,XRCC2	8
Cancer, Hematological Disease, Immunological Disease, Organismal Injury and Abnormalities	B cell/T cell lymphoma	1,69E-02	ESPL1	1
Infectious Disease, Inflammatory Disease, Ophthalmic Disease	Corynebacterium propinquum conjunctivitis	1,69E-02	TOP2A	1
Infectious Disease, Inflammatory Disease, Ophthalmic Disease	Haemophilus influenzae conjunctivitis	1,69E-02	TOP2A	1
Cell Cycle, Connective Tissue Development and Function, Skeletal and Muscular System Development and Function	S phase of osteoclast precursor cells	1,69E-02	BIRC5	1
Infectious Disease, Inflammatory Disease, Ophthalmic Disease	Staphylococcus aureus conjunctivitis	1,69E-02	TOP2A	1
Infectious Disease, Inflammatory Disease, Ophthalmic Disease	Staphylococcus epidermidis conjunctivitis	1,69E-02	TOP2A	1
Infectious Disease, Inflammatory Disease, Ophthalmic Disease	Streptococcus mitis conjunctivitis	1,69E-02	TOP2A	1
Infectious Disease, Inflammatory Disease, Ophthalmic Disease	Streptococcus pneumoniae conjunctivitis	1,69E-02	TOP2A	1
Cell Cycle	aneuploidy of bone marrow cells	1,69E-02	ESPL1	1
Cell Death and Survival	apoptosis of MCTC mast cell	1,69E-02	FOXO3	1
Cell Death and Survival, Embryonic Development	apoptosis of epiblast cells	1,69E-02	BLM	1
Cell Death and Survival	apoptosis of lymphoid-primed multipotent progenitor cells	1,69E-02	KIAA0101	1
Cell Death and Survival	apoptosis of mucosal mast cells	1,69E-02	FOXO3	1
Cell Cycle	arrest in G1 phase of neuroblastoma cell lines	1,69E-02	CDK4	1
Cell Cycle	arrest in G2 phase of astrocytes	1,69E-02	RAD51	1
Cell Cycle, Hair and Skin Development and Function	arrest in S phase of keratinocytes	1,69E-02	CDC25A	1
Cell Cycle	arrest in cell cycle progression of keratinocyte cancer cell lines	1,69E-02	MELK	1
Cell Cycle	arrest in cell cycle progression of squamous cell carcinoma cell lines	1,69E-02	FOXO3	1
Cell Cycle	arrest in cell cycle progression of thymocytes	1,69E-02	BIRC5	1
Cardiovascular System Development and Function, Cellular Development, Cellular Growth and Proliferation, Organismal Development, Tissue Development	arrest in growth of endothelial cells	1,69E-02	FOXO3	1
Cell Cycle	arrest in metaphase of microvascular endothelial cells	1,69E-02	CCNB1	1
Cell Cycle	arrest in mitosis of breast cancer cell lines	1,69E-02	CDK1	1
Cell Cycle, Connective Tissue Development and Function	arrest in mitosis of fibroblast cell lines	1,69E-02	CKAP2	1
Cell Cycle	arrest in mitosis of fibrosarcoma cell lines	1,69E-02	BUB1B	1
Cellular Assembly and Organization	association of kinetochores	1,69E-02	BIRC5	1
Cellular Compromise, Organismal Injury and Abnormalities, Skeletal and Muscular Disorders	atrophy of myotube	1,69E-02	FOXO3	1
Cancer, Respiratory Disease	bronchial hyperplasia	1,69E-02	BIRC5	1
Cell-To-Cell Signaling and Interaction, Tissue Development	cell-cell contact of breast cancer cell lines	1,69E-02	ERP29	1
Cell Morphology, Cellular Assembly and Organization, Cellular Development, Cellular Function and Maintenance	ciliogenesis of tumor cell lines	1,69E-02	ODF2	1
Cellular Growth and Proliferation, Connective Tissue Development and Function	cloning of fibroblast cell lines	1,69E-02	MYBL2	1
Cell Death and Survival, Cellular Function and Maintenance, Nervous System Development and Function	colony survival of astrocytes	1,69E-02	RAD51	1
Cell Death and Survival, Drug Metabolism, Small Molecule Biochemistry	cytotoxicity of etoposide	1,69E-02	TOP2A	1
Cellular Compromise, Connective Tissue Disorders, Organismal Injury and Abnormalities	damage of red blood cells	1,69E-02	FOXO3	1
Cellular Compromise, Organismal Injury and Abnormalities, Reproductive System Disease, Tissue Morphology	degeneration of Sertoli cells	1,69E-02	HMGB2	1
Cell Cycle	delay in mitosis of bone cancer cell lines	1,69E-02	CDK1	1
Cell Cycle	delay in prometaphase of cervical cancer cell lines	1,69E-02	ECT2	1
Embryonic Development, Organismal Development, Tissue Development	development of neural fold	1,69E-02	STIL	1
Cancer, Skeletal and Muscular Disorders	development of rhabdomyosarcoma	1,69E-02	XRCC2	1
Cellular Assembly and Organization, Cellular Compromise	disruption of centromeres	1,69E-02	TOP2A	1
Cardiovascular Disease, Organismal Injury and Abnormalities	doxorubicin induced cardiomyopathy	1,69E-02	TOP2A	1
Cell Cycle, Embryonic Development	entry into mitosis of embryonic cell lines	1,69E-02	CDC25A	1
Cell Cycle, Hair and Skin Development and Function	entry into mitosis of epithelial cell lines	1,69E-02	CDC25A	1
Cellular Development	epithelial-mesenchymal transition of prostate cell lines	1,69E-02	WHSC1	1
Cancer	exchange of colon cancer cell lines	1,69E-02	FANCM	1
Cancer, Organismal Injury and Abnormalities, Reproductive System Disease	extragonadal germ cell tumor	1,69E-02	TOP2A	1
Cellular Assembly and Organization	formation of apoptosome	1,69E-02	CDC6	1
Cellular Growth and Proliferation, Hematological System Development and Function, Hematopoiesis	formation of erythroid cells	1,69E-02	BIRC5	1
Cancer, Hematological Disease, Immunological Disease, Organismal Injury and Abnormalities	formation of follicular B-cell lymphoma	1,69E-02	KIF11	1
Cancer, Organismal Injury and Abnormalities, Reproductive System Disease	formation of teratoma	1,69E-02	KIF11	1
Cancer, Neurological Disease	grade II astrocytoma	1,69E-02	ECT2	1
Connective Tissue Disorders, Dental Disease, Developmental Disorder, Gastrointestinal Disease, Skeletal and Muscular Disorders	growth failure of molar tooth	1,69E-02	RECQL4	1
Cellular Development, Hematological System Development and Function, Hematopoiesis	hematopoiesis of leukemia cell lines	1,69E-02	HIST4H4	1
Cardiovascular Disease, Developmental Disorder	hypertrophy of tunica media	1,69E-02	BIRC5	1

## Sheet: GLA-SE purple
2000-2015 QIAGEN.
Categories	Diseases or Functions Annotation	p-Value	Molecules	# Molecules
Cell Cycle, Renal and Urological System Development and Function	G1/S phase transition of kidney cell lines	5,17E-05	E2F3,TFDP1	2
Cell Cycle, Embryonic Development	G1/S phase transition of embryonic cell lines	1,72E-04	E2F3,TFDP1	2
Cell Cycle	arrest in interphase of fibroblasts	4,55E-04	E2F3,MBD4,TFDP1	3
Cell Cycle, Hair and Skin Development and Function	G1/S phase transition of epithelial cell lines	6,11E-04	E2F3,TFDP1	2
Cellular Development, Connective Tissue Development and Function	adipogenesis of fibroblasts	6,11E-04	E2F3,TFDP1	2
Cell Cycle, DNA Replication, Recombination, and Repair	spindle checkpoint of cervical cancer cell lines	7,62E-04	DLGAP5,ERCC6L	2
Cell Cycle	arrest in G2 phase of colon cancer cell lines	1,75E-03	DNMT1,NFYA	2
Cell Cycle	arrest in interphase	2,01E-03	CDK5RAP3,DNMT1,E2F3,MBD4,MTCH2,NFYA,TFDP1	7
Cell Cycle, Connective Tissue Development and Function	arrest in G1 phase of fibroblasts	2,53E-03	E2F3,TFDP1	2
Cell Cycle, Connective Tissue Development and Function	entry into S phase of fibroblasts	2,53E-03	E2F3,TFDP1	2
Metabolic Disease	oxidative phosphorylation deficiency	2,82E-03	TSFM,TUFM	2
Cell Cycle, Connective Tissue Development and Function	G1/S phase transition of fibroblast cell lines	3,45E-03	E2F3,TFDP1	2
Infectious Disease	infection by HIV-1	3,50E-03	FBLIM1,FPGS,GANAB,LARS,PPIB,PSMC3,STARD3NL,TMED2,YBX1	9
Gene Expression	elongation of RNA	3,78E-03	ELP3,TUFM	2
Cancer, Hematological Disease, Immunological Disease, Organismal Injury and Abnormalities	FLT3 activating mutation positive acute myeloid leukemia	4,19E-03	DNMT1	1
Cell Cycle, DNA Replication, Recombination, and Repair	arrest in spindle checkpoint of cervical cancer cell lines	4,19E-03	DLGAP5	1
Cardiovascular Disease, Dermatological Diseases and Conditions, Developmental Disorder	cardiofaciocutaneous syndrome type 4	4,19E-03	MAP2K2	1
Cell-To-Cell Signaling and Interaction	cell-cell association of fibrosarcoma cell lines	4,19E-03	FBLIM1	1
Auditory Disease, Hereditary Disorder, Neurological Disease	cerebellar ataxia, deafness, and narcolepsy	4,19E-03	DNMT1	1
Hereditary Disorder, Metabolic Disease, Neurological Disease	combined oxidative phosphorylation deficiency 4	4,19E-03	TUFM	1
Developmental Disorder, Hereditary Disorder, Metabolic Disease	congenital disorder of glycosylation type 1l	4,19E-03	ALG9	1
Developmental Disorder, Hereditary Disorder, Metabolic Disease	congenital disorders of glycosylation type 2a	4,19E-03	MGAT2	1
Cell Cycle, Embryonic Development	delay in cell cycle progression of embryonic cell lines	4,19E-03	TFDP1	1
Cell Cycle, Renal and Urological System Development and Function	delay in cell cycle progression of kidney cell lines	4,19E-03	TFDP1	1
Cell Death and Survival	delay in initiation of cell death of peripheral T lymphocyte	4,19E-03	GIMAP4	1
DNA Replication, Recombination, and Repair, Gene Expression	demethylation of genomic DNA	4,19E-03	DNMT1	1
Cancer, Endocrine System Disorders	development of medullary thyroid carcinoma	4,19E-03	E2F3	1
Cancer, Cellular Development, Organismal Injury and Abnormalities, Reproductive System Disease, Tumor Morphology	differentiation of teratoma	4,19E-03	DNMT1	1
Neurological Disease	disruption of glomerular layer of olfactory bulb	4,19E-03	FAF1	1
Hereditary Disorder, Metabolic Disease, Neurological Disease	encephalomyopathy with respiratory failure and lactic acidosis	4,19E-03	TSFM	1
Cell Cycle	exit from G1 checkpoint of breast cell lines	4,19E-03	YBX1	1
Cell Cycle	exit from G1 checkpoint of epithelial cell lines	4,19E-03	YBX1	1
Embryonic Development, Organismal Development, Tissue Development, Tissue Morphology	expansion of chorion	4,19E-03	TFDP1	1
Embryonic Development, Organismal Development, Tissue Development, Tissue Morphology	expansion of ectoplacental cone	4,19E-03	TFDP1	1
Hematological Disease, Hereditary Disorder, Organismal Injury and Abnormalities	familial bone marrow failure	4,19E-03	SRP72	1
Hematological Disease, Organismal Injury and Abnormalities	gene rearrangement positive myelodysplastic syndrome	4,19E-03	DNMT1	1
Auditory Disease, Hereditary Disorder, Neurological Disease, Psychological Disorders	hereditary sensory neuropathy type IE	4,19E-03	DNMT1	1
Hereditary Disorder, Neurological Disease, Ophthalmic Disease, Organismal Injury and Abnormalities	infantile cerebellar-retinal degeneration	4,19E-03	ACO2	1
Gastrointestinal Disease, Hepatic System Disease, Hereditary Disorder, Organismal Injury and Abnormalities	infantile liver failure syndrome type 1	4,19E-03	LARS	1
Cancer	initiation of development of tumor	4,19E-03	E2F3	1
Cellular Assembly and Organization, Cellular Function and Maintenance	organization of endoplasmic reticulum exit sites	4,19E-03	SEC23IP	1
Hematological Disease, Organismal Injury and Abnormalities	recurrent myelodysplastic syndrome	4,19E-03	DNMT1	1
Lipid Metabolism, Small Molecule Biochemistry	reduction of 15-keto prostaglandin E1	4,19E-03	PTGR1	1
Hematological Disease, Organismal Injury and Abnormalities	refractory anemia with excess blasts	4,19E-03	DNMT1	1
Hematological Disease, Organismal Injury and Abnormalities	refractory anemia with excess blasts in transformation	4,19E-03	DNMT1	1
Cancer, Cell Death and Survival, Cellular Development, Cellular Function and Maintenance	self-renewal of leukemia stem cells	4,19E-03	DNMT1	1
Post-Translational Modification, Protein Folding	unfolding of protein	4,19E-03	ERO1LB	1
Gene Expression	initiation of expression of RNA	5,62E-03	E2F3,EIF2B1,EIF4A2	3
Infectious Disease	infection of cells	5,87E-03	COPB2,FBLIM1,FPGS,GANAB,LARS,PPIB,PSMC3,STARD3NL,TMED2,YBX1	10
Infectious Disease, Organismal Injury and Abnormalities	infection of embryonic cell lines	8,22E-03	FBLIM1,FPGS,GANAB,PSMC3,YBX1	5
Infectious Disease	infection of epithelial cell lines	8,22E-03	FBLIM1,FPGS,GANAB,PSMC3,YBX1	5
Cancer, Gastrointestinal Disease	gastric carcinoma	8,28E-03	COPB2,IPO5,MBD4,SSBP2	4
Cancer	BRAF V600K positive metastatic melanoma	8,36E-03	MAP2K2	1
Cellular Assembly and Organization	accumulation of endosomes	8,36E-03	STARD3NL	1
Cell Cycle	arrest in S phase of adenocarcinoma cell lines	8,36E-03	MTCH2	1
DNA Replication, Recombination, and Repair, Nucleic Acid Metabolism, Small Molecule Biochemistry	catabolism of pyrimidine deoxyribonucleotide	8,36E-03	NT5M	1
Amino Acid Metabolism, Small Molecule Biochemistry	clearance of L-glutamic acid	8,36E-03	FPGS	1
Amino Acid Metabolism, Drug Metabolism, Molecular Transport, Small Molecule Biochemistry	clearance of methotrexate	8,36E-03	FPGS	1
Cellular Growth and Proliferation	clonogenicity of lymphoma cell lines	8,36E-03	SSBP2	1
Cell Cycle, Connective Tissue Development and Function	delay in initiation of G1/S phase transition of fibroblast cell lines	8,36E-03	TFDP1	1
Cellular Development, Connective Tissue Development and Function, Tissue Development	delay in maturation of chondrocytes	8,36E-03	E2F3	1
Cell Cycle, Embryonic Development	entry into S phase of embryonic cell lines	8,36E-03	E2F3	1
Cancer, Immunological Disease	initiation of lymphomagenesis	8,36E-03	DNMT1	1
DNA Replication, Recombination, and Repair, Gene Expression	methylation of p53 consensus binding site	8,36E-03	DNMT1	1
Cell Morphology	morphology of ER-to-Golgi intermediate compartment	8,36E-03	SEC23IP	1
Cell Morphology, Cellular Development, Embryonic Development, Nervous System Development and Function, Tissue Development	patterning of neuronal progenitor cells	8,36E-03	E2F3	1
Cellular Movement	scattering of adenocarcinoma cell lines	8,36E-03	MTCH2	1
Gene Expression	transcription of chromatin	8,36E-03	SUPT16H	1
Cellular Development	transition of radial glial progenitor cell	8,36E-03	MAP2K2	1
Cancer	unresectable BRAF V600K positive melanoma	8,36E-03	MAP2K2	1
Infectious Disease, Renal and Urological Disease	infection of kidney cell lines	8,67E-03	FBLIM1,FPGS,GANAB,PSMC3,YBX1	5
Cell Cycle	interphase	9,31E-03	CDK5RAP3,DNMT1,E2F3,MBD4,MTCH2,NFYA,PHF8,TFDP1	8
Infectious Disease	infection by RNA virus	9,84E-03	COPB2,FBLIM1,FPGS,GANAB,LARS,PPIB,PSMC3,STARD3NL,TMED2,YBX1	10
Connective Tissue Development and Function, Tissue Development	accumulation of fibroblast cell lines	1,25E-02	PPM1G	1
Gene Expression	activation of mouse X chromosome	1,25E-02	DNMT1	1
Cellular Assembly and Organization	binding of kinetochores	1,25E-02	ZW10	1
Cancer	chromosomal congression of cervical cancer cell lines	1,25E-02	DLGAP5	1
DNA Replication, Recombination, and Repair	degradation of mitochondrial DNA	1,25E-02	LIG3	1
DNA Replication, Recombination, and Repair	degradation of plasmid	1,25E-02	PPIB	1
Cell Cycle, Hair and Skin Development and Function	delay in cell cycle progression of epithelial cell lines	1,25E-02	TFDP1	1
Cell Cycle, Embryonic Development, Organismal Development	endoreduplication of trophoblast giant cells	1,25E-02	TFDP1	1
DNA Replication, Recombination, and Repair, Gene Expression	hypomethylation of DNA	1,25E-02	DNMT1	1
Neurological Disease	misrouting of axons	1,25E-02	FAF1	1
Cell Cycle, Cellular Assembly and Organization, DNA Replication, Recombination, and Repair	opening of chromatin	1,25E-02	SUPT16H	1
Connective Tissue Disorders, Skeletal and Muscular Disorders	osteoporosis of femur	1,25E-02	CNOT3	1
DNA Replication, Recombination, and Repair	replication of chromosomes	1,25E-02	DNMT1	1
Cell-To-Cell Signaling and Interaction, Nervous System Development and Function	response of neuronal progenitor cells	1,25E-02	E2F3	1
DNA Replication, Recombination, and Repair, Gene Expression	stabilization of DNA	1,25E-02	MBD4	1
Cell Cycle	M phase	1,28E-02	CCP110,CDC27,YBX1,ZW10	4
Organ Morphology, Organismal Injury and Abnormalities, Reproductive System Disease	atrophy of testis	1,34E-02	E2F3,TFDP1	2
Cellular Assembly and Organization	binding of chromosome components	1,46E-02	DNMT1,ZW10	2
Cancer, Gastrointestinal Disease	gastric adenocarcinoma	1,52E-02	COPB2,IPO5,SSBP2	3
Gene Expression	initiation of transcription	1,59E-02	E2F3,FPGS	2
Organ Morphology	abnormal size of brain	1,66E-02	E2F3	1
Cell-To-Cell Signaling and Interaction	activation of hepatoma cell lines	1,66E-02	CDK5RAP3	1
Cell Cycle	arrest in G2/M phase of colon cancer cell lines	1,66E-02	NFYA	1
Cell Cycle	arrest in cell cycle progression of bone marrow cell lines	1,66E-02	TFDP1	1
Cellular Assembly and Organization	binding of actin filaments	1,66E-02	FBLIM1	1
Cardiovascular Disease, Dermatological Diseases and Conditions, Developmental Disorder	cardiofaciocutaneous syndrome type 1	1,66E-02	MAP2K2	1
Cellular Compromise, Organismal Injury and Abnormalities, Renal and Urological Disease	damage of tubular cells	1,66E-02	YBX1	1
DNA Replication, Recombination, and Repair, Gene Expression	dephosphorylation of DNA fragment	1,66E-02	LIG3	1
Cellular Assembly and Organization, DNA Replication, Recombination, and Repair	formation of spindle pole	1,66E-02	DLGAP5	1
Cellular Development, Embryonic Development, Hematological System Development and Function, Hematopoiesis, Organismal Development	hematopoiesis of embryonic stem cells	1,66E-02	NFYA	1
Developmental Disorder, Endocrine System Disorders, Hereditary Disorder, Organismal Injury and Abnormalities, Reproductive System Disease	hypoplasia of ovary	1,66E-02	E2F3	1
Cancer, Gastrointestinal Disease	jejunal carcinoma	1,66E-02	SSBP2	1
DNA Replication, Recombination, and Repair	ligation of DNA fragment	1,66E-02	LIG3	1
Cell Cycle, Visual System Development and Function	re-entry into cell cycle progression of lens fiber cells	1,66E-02	E2F3	1
Cancer, Gastrointestinal Disease	tumorigenesis of intestinal tissue	1,66E-02	DNMT1	1
Developmental Disorder, Hereditary Disorder, Metabolic Disease	congenital disorders of glycosylation	1,86E-02	ALG9,MGAT2	2
Gene Expression, Protein Synthesis	initiation of translation of mRNA	1,86E-02	EIF2B1,EIF4A2	2
Hereditary Disorder, Neurological Disease	autosomal dominant cerebellar ataxia	1,93E-02	DNMT1,MBD4	2
Cell Cycle, Connective Tissue Development and Function	S phase of fibroblast cell lines	2,00E-02	E2F3,TFDP1	2
Cell-To-Cell Signaling and Interaction	activation of carcinoma cell lines	2,08E-02	CDK5RAP3	1
Hereditary Disorder, Neurological Disease, Psychological Disorders	adult-onset leukoencephalopathy with vanishing white matter	2,08E-02	EIF2B1	1
Cell Death and Survival	apoptosis of primordial germ cells	2,08E-02	DNMT1	1
Cellular Compromise, Organ Morphology, Organismal Injury and Abnormalities, Reproductive System Disease	atrophy of testicular cells	2,08E-02	TFDP1	1
Gene Expression	binding of promoter fragment	2,08E-02	NFYA	1
Cell Cycle, Cellular Movement	cytokinesis of epithelial cell lines	2,08E-02	YBX1	1
DNA Replication, Recombination, and Repair	loss of chromosomes	2,08E-02	DNMT1	1
Carbohydrate Metabolism	metabolism of isocitric acid	2,08E-02	ACO2	1
Cell Cycle	ploidy of trophoblast giant cells	2,08E-02	E2F3	1
Cellular Growth and Proliferation	pluripotency of primordial germ cells	2,08E-02	DNMT1	1
Infectious Disease	production of Hepatitis C virus	2,08E-02	YBX1	1
Hematological System Development and Function, Inflammatory Response, Tissue Morphology	quantity of monocyte-derived macrophages	2,08E-02	YBX1	1
Cancer, Organismal Injury and Abnormalities, Tissue Morphology	quantity of tumor tissue	2,08E-02	DNMT1	1
Hematological Disease, Organismal Injury and Abnormalities	refractory anemia with ringed sideroblasts	2,08E-02	DNMT1	1
Cellular Response to Therapeutics, Connective Tissue Development and Function	sensitivity of fibroblasts	2,08E-02	PRDX3	1
Amino Acid Metabolism, Molecular Transport, Small Molecule Biochemistry	transport of L-glutamine	2,08E-02	SLC1A5	1
Protein Synthesis	initiation of translation of protein	2,08E-02	EIF2B1,EIF4A2	2
Cell Cycle	arrest in G1 phase	2,10E-02	CDK5RAP3,E2F3,NFYA,TFDP1	4
Cell Cycle	interphase of tumor cell lines	2,17E-02	CDK5RAP3,DNMT1,MTCH2,NFYA,TFDP1	5
Cell Cycle	interphase of bone cancer cell lines	2,23E-02	CDK5RAP3,TFDP1	2
Cellular Assembly and Organization, Cellular Function and Maintenance	organization of Golgi apparatus	2,23E-02	SEC23IP,TMED2	2
DNA Replication, Recombination, and Repair	DNA replication	2,30E-02	LIG3,NT5M,SUPT16H,TFDP1	4
Cell Cycle	cell cycle progression	2,34E-02	CDC27,CDK5RAP3,DLGAP5,DNMT1,E2F3,KIF15,PPM1G,SSBP2,TFDP1,ZW10	10
Hematological Disease, Organismal Injury and Abnormalities	failure of bone marrow	2,38E-02	PRDX3,SRP72	2
Cell Cycle	arrest in interphase of tumor cell lines	2,39E-02	CDK5RAP3,DNMT1,MTCH2,NFYA	4
Developmental Disorder	congenital malformation of face	2,49E-02	MAP2K2	1
Protein Synthesis	elongation of protein	2,49E-02	TUFM	1
Cell Cycle, Nervous System Development and Function	exit from cell cycle progression of neuronal progenitor cells	2,49E-02	E2F3	1
Cancer, Endocrine System Disorders, Organismal Injury and Abnormalities, Reproductive System Disease	primary clear cell ovarian carcinoma	2,49E-02	E2F3	1
Cancer, Endocrine System Disorders, Organismal Injury and Abnormalities, Reproductive System Disease	primary endometrioid ovarian carcinoma	2,49E-02	E2F3	1
Cancer, Organismal Injury and Abnormalities, Reproductive System Disease, Tumor Morphology	progression of prostatic tumor	2,49E-02	DNMT1	1
Free Radical Scavenging, Small Molecule Biochemistry	reduction of hydrogen peroxide	2,49E-02	PRDX3	1
Cancer	unresectable BRAFV600E positive melanoma	2,49E-02	MAP2K2	1
Cellular Assembly and Organization, Cellular Function and Maintenance	organization of mitochondria	2,54E-02	Afg3l1,PRDX3	2
Cell Cycle	G1 phase	2,58E-02	CDK5RAP3,E2F3,NFYA,PHF8,TFDP1	5
Cellular Development	differentiation of leukemia cell lines	2,73E-02	ALG5,NFYA,PRDX3	3
Cell Cycle	replication of cells	2,78E-02	CDC27,TFDP1	2
Cell Cycle	arrest in G2 phase	2,86E-02	DNMT1,MBD4,NFYA	3
Cardiovascular Disease, Immunological Disease	Behcet's disease	2,90E-02	GIMAP4	1
Developmental Disorder, Hematological Disease, Hereditary Disorder, Organismal Injury and Abnormalities	Fanconi anemia group I	2,90E-02	PRDX3	1
Developmental Disorder, Hematological Disease, Hereditary Disorder, Organismal Injury and Abnormalities	Fanconi anemia group J	2,90E-02	PRDX3	1
Developmental Disorder, Hematological Disease, Hereditary Disorder, Organismal Injury and Abnormalities	Fanconi's anemia, group A	2,90E-02	PRDX3	1
Developmental Disorder, Hematological Disease, Hereditary Disorder, Organismal Injury and Abnormalities	Fanconi's anemia, group C	2,90E-02	PRDX3	1
Developmental Disorder, Hematological Disease, Hereditary Disorder, Organismal Injury and Abnormalities	Fanconi's anemia, group D1	2,90E-02	PRDX3	1
Cell Morphology, Cellular Function and Maintenance	autophagy of leukemia cell lines	2,90E-02	MAP2K2	1
Cancer, Organismal Injury and Abnormalities, Reproductive System Disease	benign prostatic neoplasm	2,90E-02	CDC27	1
Cancer, Endocrine System Disorders, Organismal Injury and Abnormalities, Reproductive System Disease	development of pituitary gland tumor	2,90E-02	E2F3	1
Cellular Compromise, Cellular Function and Maintenance	endoplasmic reticulum stress response of embryonic cell lines	2,90E-02	MGAT2	1
Cellular Compromise, Cellular Function and Maintenance	endoplasmic reticulum stress response of kidney cell lines	2,90E-02	MGAT2	1
Cellular Assembly and Organization	formation of mitochondrial cristae	2,90E-02	Afg3l1	1
Cellular Compromise, DNA Replication, Recombination, and Repair	fragmentation of chromosomes	2,90E-02	YBX1	1
Developmental Disorder, Hematological Disease, Hereditary Disorder, Organismal Injury and Abnormalities	group B Fanconi's anemia	2,90E-02	PRDX3	1
Cancer	growth of adenoma	2,90E-02	DNMT1	1
Cardiovascular System Development and Function, Cellular Development, Hematological System Development and Function, Hematopoiesis, Organismal Development, Tissue Development	hematopoiesis of erythroid cells	2,90E-02	NFYA	1
Cardiovascular Disease, Organismal Injury and Abnormalities	interstitial fibrosis of left ventricle	2,90E-02	PRDX3	1
Small Molecule Biochemistry	metabolism of citric acid	2,90E-02	ACO2	1
Cell Cycle, Connective Tissue Development and Function	re-entry into cell cycle progression of fibroblasts	2,90E-02	E2F3	1
[truncated: 53 more rows]

## Sheet: GLA-SE pink
2000-2015 QIAGEN.
[truncated: 340 more rows]

## Sheet: GLA-SE magenta
2000-2015 QIAGEN.
[truncated: 501 more rows]

## Sheet: GLA-SE greenyellow
2000-2015 QIAGEN.
[truncated: 493 more rows]

[truncated: 5 more sheets: GLA-SE green, GLA-SE blue, GLA-SE brown, CAF01_all DEGs, Alum_all DEGs]
